# Supplementary material for: Clonal diploid and autopolyploid breeding strategies to harness heterosis: insights from stochastic simulation
Source: Theor Appl Genet. 2023 Jun 8;136(7):147. doi: 10.1007/s00122-023-04377-z (PMC10250475; doi:10.1007/s00122-023-04377-z)
Supplement: Supplementary file 3 — Supplementary file3 (XLSX 423 kb) [file 122_2023_4377_MOESM3_ESM.xlsx]

## Sheet: Metadata
Clonal diploid and autopolyploid breeding strategies to harness heterosis: insights from stochastic simulation. Theoretical and Applied Genetics. Marlee R. Labroo, Jeffrey B. Endelman, Dorcus C. Gemenet, Christian R. Werner, R. Chris Gaynor, Giovanny Eduardo Covarrubias-Pazaran (Excellence in Breeding Platform, Consultative Group of International Agricultural Research; covaruberpaz@gmail.com)
response	The response value of the regression
comp.set	The comparison set of the regression, core strategies or non-core strategies
ploidy	The ploidy level of the the regression
method	The estimation method and assumed cycle lengths of the regression
intensity	The selection intensity of the regression
year	The year of the regression; for methods of "Phenotypic, Control nCycles", year 50 is equivalent to comparisons after 25 cycles
strategy	The strategy of the regression
R2	The coefficient of determination of the regression
intercept	The intercept of the regression
intercept.SE	The standard error of the intercept of the regression
slope	The slope of the regression
slope.SE	The standard error of the slope of the regression

## Sheet: globalParamSaver
response	comp.set	ploidy	method	intensity	year	strategy	R2	intercept	intercept.SE	slope	slope.SE
meanG.ProductPool	coreStrategies	ploidy = 2	Genomic Estimated Values L = 2	Low Intensity	15	Two-Pool GCA	0.874809	1.56859	0.0490236	-0.052061	0.0693299
meanG.ProductPool	coreStrategies	ploidy = 2	Genomic Estimated Values L = 2	High Intensity	15	Two-Pool GCA	0.874809	3.70733	0.0490236	-0.103394	0.0693299
meanG.ProductPool	coreStrategies	ploidy = 2	Phenotypic, Control nCycles	Low Intensity	15	Two-Pool GCA	0.874809	2.00682	0.0490236	-0.0747637	0.0693299
meanG.ProductPool	coreStrategies	ploidy = 2	Phenotypic, Control nCycles	High Intensity	15	Two-Pool GCA	0.874809	3.13864	0.0490236	-0.10534	0.0693299
meanG.ProductPool	coreStrategies	ploidy = 2	True Values L = 2	Low Intensity	15	Two-Pool GCA	0.874809	3.5157	0.0490236	-0.0867061	0.0693299
meanG.ProductPool	coreStrategies	ploidy = 2	True Values L = 2	High Intensity	15	Two-Pool GCA	0.874809	7.24205	0.0490236	-0.150515	0.0693299
meanG.ProductPool	coreStrategies	ploidy = 2	Genomic Estimated Values L = 2	Low Intensity	15	One-Pool Cross Performance	0.874809	2.81788	0.0490236	-0.101311	0.0693299
meanG.ProductPool	coreStrategies	ploidy = 2	Genomic Estimated Values L = 2	High Intensity	15	One-Pool Cross Performance	0.874809	4.31291	0.0490236	-0.170478	0.0693299
meanG.ProductPool	coreStrategies	ploidy = 2	True Values L = 2	Low Intensity	15	One-Pool Cross Performance	0.874809	5.38994	0.0490236	-0.197581	0.0693299
meanG.ProductPool	coreStrategies	ploidy = 2	True Values L = 2	High Intensity	15	One-Pool Cross Performance	0.874809	7.93034	0.0490236	-0.300829	0.0693299
meanG.ProductPool	coreStrategies	ploidy = 2	Genomic Estimated Values L = 2	Low Intensity	15	One-Pool Breeding Value	0.874809	2.90672	0.0490236	-0.104915	0.0693299
meanG.ProductPool	coreStrategies	ploidy = 2	Genomic Estimated Values L = 2	High Intensity	15	One-Pool Breeding Value	0.874809	4.41283	0.0490236	-0.195649	0.0693299
meanG.ProductPool	coreStrategies	ploidy = 2	Phenotypic, Control nCycles	Low Intensity	15	One-Pool Breeding Value	0.874809	3.58582	0.0490236	-0.163433	0.0693299
meanG.ProductPool	coreStrategies	ploidy = 2	Phenotypic, Control nCycles	High Intensity	15	One-Pool Breeding Value	0.874809	4.8204	0.0490236	-0.233271	0.0693299
meanG.ProductPool	coreStrategies	ploidy = 2	True Values L = 2	Low Intensity	15	One-Pool Breeding Value	0.874809	5.76328	0.0490236	-0.188843	0.0693299
meanG.ProductPool	coreStrategies	ploidy = 2	True Values L = 2	High Intensity	15	One-Pool Breeding Value	0.874809	8.30453	0.0490236	-0.306756	0.0693299
meanG.ProductPool	coreStrategies	ploidy = 2	Genomic Estimated Values L = 2	Low Intensity	15	Two-Pool Breeding Value	0.874809	1.41052	0.0490236	-0.0386095	0.0693299
meanG.ProductPool	coreStrategies	ploidy = 2	Genomic Estimated Values L = 2	High Intensity	15	Two-Pool Breeding Value	0.874809	3.58962	0.0490236	-0.105436	0.0693299
meanG.ProductPool	coreStrategies	ploidy = 2	Phenotypic, Control nCycles	Low Intensity	15	Two-Pool Breeding Value	0.874809	2.50215	0.0490236	-0.106054	0.0693299
meanG.ProductPool	coreStrategies	ploidy = 2	Phenotypic, Control nCycles	High Intensity	15	Two-Pool Breeding Value	0.874809	3.93407	0.0490236	-0.16806	0.0693299
meanG.ProductPool	coreStrategies	ploidy = 2	True Values L = 2	Low Intensity	15	Two-Pool Breeding Value	0.874809	2.75265	0.0490236	-0.0840727	0.0693299
meanG.ProductPool	coreStrategies	ploidy = 2	True Values L = 2	High Intensity	15	Two-Pool Breeding Value	0.874809	6.30689	0.0490236	-0.229293	0.0693299
meanG.ProductPool	coreStrategies	ploidy = 2	Phenotypic, Fast Multiplication	Low Intensity	15	Two-Pool GCA	0.874809	0.592901	0.0490236	-0.0223878	0.0693299
meanG.ProductPool	coreStrategies	ploidy = 2	Phenotypic, Fast Multiplication	High Intensity	15	Two-Pool GCA	0.874809	0.901181	0.0490236	-0.03148	0.0693299
meanG.ProductPool	coreStrategies	ploidy = 2	Phenotypic, Fast Multiplication	Low Intensity	15	One-Pool Breeding Value	0.874809	2.05576	0.0490236	-0.101403	0.0693299
meanG.ProductPool	coreStrategies	ploidy = 2	Phenotypic, Fast Multiplication	High Intensity	15	One-Pool Breeding Value	0.874809	2.83296	0.0490236	-0.126177	0.0693299
meanG.ProductPool	coreStrategies	ploidy = 2	Phenotypic, Fast Multiplication	Low Intensity	15	Two-Pool Breeding Value	0.874809	1.41053	0.0490236	-0.0599733	0.0693299
meanG.ProductPool	coreStrategies	ploidy = 2	Phenotypic, Fast Multiplication	High Intensity	15	Two-Pool Breeding Value	0.874809	2.34636	0.0490236	-0.0971759	0.0693299
meanG.ProductPool	coreStrategies	ploidy = 2	Phenotypic, Slow Multiplication	Low Intensity	15	Two-Pool GCA	0.874809	0.312841	0.0490236	-0.01225	0.0693299
meanG.ProductPool	coreStrategies	ploidy = 2	Phenotypic, Slow Multiplication	High Intensity	15	Two-Pool GCA	0.874809	0.413158	0.0490236	-0.013517	0.0693299
meanG.ProductPool	coreStrategies	ploidy = 2	Phenotypic, Slow Multiplication	Low Intensity	15	One-Pool Breeding Value	0.874809	1.07845	0.0490236	-0.0971541	0.0693299
meanG.ProductPool	coreStrategies	ploidy = 2	Phenotypic, Slow Multiplication	High Intensity	15	One-Pool Breeding Value	0.874809	1.46372	0.0490236	-0.0802909	0.0693299
meanG.ProductPool	coreStrategies	ploidy = 2	Phenotypic, Slow Multiplication	Low Intensity	15	Two-Pool Breeding Value	0.874809	0.787862	0.0490236	-0.0337496	0.0693299
meanG.ProductPool	coreStrategies	ploidy = 2	Phenotypic, Slow Multiplication	High Intensity	15	Two-Pool Breeding Value	0.874809	1.20809	0.0490236	-0.0497525	0.0693299
meanA.ProductPool	coreStrategies	ploidy = 2	Genomic Estimated Values L = 2	Low Intensity	15	Two-Pool GCA	0.552558	1.2922	0.0919784	-0.070663	0.130077
meanA.ProductPool	coreStrategies	ploidy = 2	Genomic Estimated Values L = 2	High Intensity	15	Two-Pool GCA	0.552558	2.9151	0.0919784	-0.156744	0.130077
meanA.ProductPool	coreStrategies	ploidy = 2	Phenotypic, Control nCycles	Low Intensity	15	Two-Pool GCA	0.552558	1.61134	0.0919784	-0.0882692	0.130077
meanA.ProductPool	coreStrategies	ploidy = 2	Phenotypic, Control nCycles	High Intensity	15	Two-Pool GCA	0.552558	2.43622	0.0919784	-0.132915	0.130077
meanA.ProductPool	coreStrategies	ploidy = 2	True Values L = 2	Low Intensity	15	Two-Pool GCA	0.552558	2.73527	0.0919784	-0.138815	0.130077
meanA.ProductPool	coreStrategies	ploidy = 2	True Values L = 2	High Intensity	15	Two-Pool GCA	0.552558	5.36106	0.0919784	-0.275681	0.130077
meanA.ProductPool	coreStrategies	ploidy = 2	Genomic Estimated Values L = 2	Low Intensity	15	One-Pool Cross Performance	0.552558	2.36204	0.0919784	-0.135233	0.130077
meanA.ProductPool	coreStrategies	ploidy = 2	Genomic Estimated Values L = 2	High Intensity	15	One-Pool Cross Performance	0.552558	3.60745	0.0919784	-0.205641	0.130077
meanA.ProductPool	coreStrategies	ploidy = 2	True Values L = 2	Low Intensity	15	One-Pool Cross Performance	0.552558	4.2284	0.0919784	-0.227561	0.130077
meanA.ProductPool	coreStrategies	ploidy = 2	True Values L = 2	High Intensity	15	One-Pool Cross Performance	0.552558	6.22911	0.0919784	-0.334073	0.130077
meanA.ProductPool	coreStrategies	ploidy = 2	Genomic Estimated Values L = 2	Low Intensity	15	One-Pool Breeding Value	0.552558	2.45903	0.0919784	-0.135941	0.130077
meanA.ProductPool	coreStrategies	ploidy = 2	Genomic Estimated Values L = 2	High Intensity	15	One-Pool Breeding Value	0.552558	3.73765	0.0919784	-0.206923	0.130077
meanA.ProductPool	coreStrategies	ploidy = 2	Phenotypic, Control nCycles	Low Intensity	15	One-Pool Breeding Value	0.552558	2.96988	0.0919784	-0.162627	0.130077
meanA.ProductPool	coreStrategies	ploidy = 2	Phenotypic, Control nCycles	High Intensity	15	One-Pool Breeding Value	0.552558	3.98057	0.0919784	-0.217093	0.130077
meanA.ProductPool	coreStrategies	ploidy = 2	True Values L = 2	Low Intensity	15	One-Pool Breeding Value	0.552558	4.63336	0.0919784	-0.23124	0.130077
meanA.ProductPool	coreStrategies	ploidy = 2	True Values L = 2	High Intensity	15	One-Pool Breeding Value	0.552558	6.68563	0.0919784	-0.338121	0.130077
meanA.ProductPool	coreStrategies	ploidy = 2	Genomic Estimated Values L = 2	Low Intensity	15	Two-Pool Breeding Value	0.552558	1.20276	0.0919784	-0.0674211	0.130077
meanA.ProductPool	coreStrategies	ploidy = 2	Genomic Estimated Values L = 2	High Intensity	15	Two-Pool Breeding Value	0.552558	2.93081	0.0919784	-0.161359	0.130077
meanA.ProductPool	coreStrategies	ploidy = 2	Phenotypic, Control nCycles	Low Intensity	15	Two-Pool Breeding Value	0.552558	2.08249	0.0919784	-0.114354	0.130077
meanA.ProductPool	coreStrategies	ploidy = 2	Phenotypic, Control nCycles	High Intensity	15	Two-Pool Breeding Value	0.552558	3.28212	0.0919784	-0.17968	0.130077
meanA.ProductPool	coreStrategies	ploidy = 2	True Values L = 2	Low Intensity	15	Two-Pool Breeding Value	0.552558	2.22045	0.0919784	-0.112612	0.130077
meanA.ProductPool	coreStrategies	ploidy = 2	True Values L = 2	High Intensity	15	Two-Pool Breeding Value	0.552558	5.14691	0.0919784	-0.264916	0.130077
meanA.ProductPool	coreStrategies	ploidy = 2	Phenotypic, Fast Multiplication	Low Intensity	15	Two-Pool GCA	0.552558	0.515287	0.0919784	-0.0297237	0.130077
meanA.ProductPool	coreStrategies	ploidy = 2	Phenotypic, Fast Multiplication	High Intensity	15	Two-Pool GCA	0.552558	0.743189	0.0919784	-0.0416288	0.130077
meanA.ProductPool	coreStrategies	ploidy = 2	Phenotypic, Fast Multiplication	Low Intensity	15	One-Pool Breeding Value	0.552558	1.72578	0.0919784	-0.0954049	0.130077
meanA.ProductPool	coreStrategies	ploidy = 2	Phenotypic, Fast Multiplication	High Intensity	15	One-Pool Breeding Value	0.552558	2.35783	0.0919784	-0.129525	0.130077
meanA.ProductPool	coreStrategies	ploidy = 2	Phenotypic, Fast Multiplication	Low Intensity	15	Two-Pool Breeding Value	0.552558	1.21167	0.0919784	-0.0674745	0.130077
meanA.ProductPool	coreStrategies	ploidy = 2	Phenotypic, Fast Multiplication	High Intensity	15	Two-Pool Breeding Value	0.552558	1.9579	0.0919784	-0.108122	0.130077
meanA.ProductPool	coreStrategies	ploidy = 2	Phenotypic, Slow Multiplication	Low Intensity	15	Two-Pool GCA	0.552558	0.282835	0.0919784	-0.017225	0.130077
meanA.ProductPool	coreStrategies	ploidy = 2	Phenotypic, Slow Multiplication	High Intensity	15	Two-Pool GCA	0.552558	0.388532	0.0919784	-0.0222655	0.130077
meanA.ProductPool	coreStrategies	ploidy = 2	Phenotypic, Slow Multiplication	Low Intensity	15	One-Pool Breeding Value	0.552558	0.921277	0.0919784	-0.0519215	0.130077
meanA.ProductPool	coreStrategies	ploidy = 2	Phenotypic, Slow Multiplication	High Intensity	15	One-Pool Breeding Value	0.552558	1.23949	0.0919784	-0.0693373	0.130077
meanA.ProductPool	coreStrategies	ploidy = 2	Phenotypic, Slow Multiplication	Low Intensity	15	Two-Pool Breeding Value	0.552558	0.691227	0.0919784	-0.039406	0.130077
meanA.ProductPool	coreStrategies	ploidy = 2	Phenotypic, Slow Multiplication	High Intensity	15	Two-Pool Breeding Value	0.552558	1.02217	0.0919784	-0.0568218	0.130077
meanD.ProductPool	coreStrategies	ploidy = 2	Genomic Estimated Values L = 2	Low Intensity	15	Two-Pool GCA	0.994001	0.324908	0.0419313	1.01437	0.0592998
meanD.ProductPool	coreStrategies	ploidy = 2	Genomic Estimated Values L = 2	High Intensity	15	Two-Pool GCA	0.994001	0.840736	0.0419313	1.04911	0.0592998
meanD.ProductPool	coreStrategies	ploidy = 2	Phenotypic, Control nCycles	Low Intensity	15	Two-Pool GCA	0.994001	0.44399	0.0419313	1.00927	0.0592998
meanD.ProductPool	coreStrategies	ploidy = 2	Phenotypic, Control nCycles	High Intensity	15	Two-Pool GCA	0.994001	0.750931	0.0419313	1.02334	0.0592998
meanD.ProductPool	coreStrategies	ploidy = 2	True Values L = 2	Low Intensity	15	Two-Pool GCA	0.994001	0.828947	0.0419313	1.04787	0.0592998
meanD.ProductPool	coreStrategies	ploidy = 2	True Values L = 2	High Intensity	15	Two-Pool GCA	0.994001	1.9295	0.0419313	1.12093	0.0592998
meanD.ProductPool	coreStrategies	ploidy = 2	Genomic Estimated Values L = 2	Low Intensity	15	One-Pool Cross Performance	0.994001	0.504345	0.0419313	1.02969	0.0592998
meanD.ProductPool	coreStrategies	ploidy = 2	Genomic Estimated Values L = 2	High Intensity	15	One-Pool Cross Performance	0.994001	0.753966	0.0419313	1.03093	0.0592998
meanD.ProductPool	coreStrategies	ploidy = 2	True Values L = 2	Low Intensity	15	One-Pool Cross Performance	0.994001	1.21005	0.0419313	1.02574	0.0592998
meanD.ProductPool	coreStrategies	ploidy = 2	True Values L = 2	High Intensity	15	One-Pool Cross Performance	0.994001	1.74974	0.0419313	1.02901	0.0592998
meanD.ProductPool	coreStrategies	ploidy = 2	Genomic Estimated Values L = 2	Low Intensity	15	One-Pool Breeding Value	0.994001	0.496197	0.0419313	1.02679	0.0592998
meanD.ProductPool	coreStrategies	ploidy = 2	Genomic Estimated Values L = 2	High Intensity	15	One-Pool Breeding Value	0.994001	0.723696	0.0419313	1.00704	0.0592998
meanD.ProductPool	coreStrategies	ploidy = 2	Phenotypic, Control nCycles	Low Intensity	15	One-Pool Breeding Value	0.994001	0.664455	0.0419313	0.994958	0.0592998
meanD.ProductPool	coreStrategies	ploidy = 2	Phenotypic, Control nCycles	High Intensity	15	One-Pool Breeding Value	0.994001	0.888341	0.0419313	0.979587	0.0592998
meanD.ProductPool	coreStrategies	ploidy = 2	True Values L = 2	Low Intensity	15	One-Pool Breeding Value	0.994001	1.17844	0.0419313	1.03816	0.0592998
meanD.ProductPool	coreStrategies	ploidy = 2	True Values L = 2	High Intensity	15	One-Pool Breeding Value	0.994001	1.66741	0.0419313	1.02713	0.0592998
meanD.ProductPool	coreStrategies	ploidy = 2	Genomic Estimated Values L = 2	Low Intensity	15	Two-Pool Breeding Value	0.994001	0.256267	0.0419313	1.02458	0.0592998
meanD.ProductPool	coreStrategies	ploidy = 2	Genomic Estimated Values L = 2	High Intensity	15	Two-Pool Breeding Value	0.994001	0.707312	0.0419313	1.05169	0.0592998
meanD.ProductPool	coreStrategies	ploidy = 2	Phenotypic, Control nCycles	Low Intensity	15	Two-Pool Breeding Value	0.994001	0.468168	0.0419313	1.00406	0.0592998
meanD.ProductPool	coreStrategies	ploidy = 2	Phenotypic, Control nCycles	High Intensity	15	Two-Pool Breeding Value	0.994001	0.700459	0.0419313	1.00738	0.0592998
meanD.ProductPool	coreStrategies	ploidy = 2	True Values L = 2	Low Intensity	15	Two-Pool Breeding Value	0.994001	0.580705	0.0419313	1.0243	0.0592998
meanD.ProductPool	coreStrategies	ploidy = 2	True Values L = 2	High Intensity	15	Two-Pool Breeding Value	0.994001	1.20849	0.0419313	1.03139	0.0592998
meanD.ProductPool	coreStrategies	ploidy = 2	Phenotypic, Fast Multiplication	Low Intensity	15	Two-Pool GCA	0.994001	0.126124	0.0419313	1.0031	0.0592998
meanD.ProductPool	coreStrategies	ploidy = 2	Phenotypic, Fast Multiplication	High Intensity	15	Two-Pool GCA	0.994001	0.206502	0.0419313	1.00591	0.0592998
meanD.ProductPool	coreStrategies	ploidy = 2	Phenotypic, Fast Multiplication	Low Intensity	15	One-Pool Breeding Value	0.994001	0.37849	0.0419313	0.989766	0.0592998
meanD.ProductPool	coreStrategies	ploidy = 2	Phenotypic, Fast Multiplication	High Intensity	15	One-Pool Breeding Value	0.994001	0.523639	0.0419313	0.999113	0.0592998
meanD.ProductPool	coreStrategies	ploidy = 2	Phenotypic, Fast Multiplication	Low Intensity	15	Two-Pool Breeding Value	0.994001	0.247371	0.0419313	1.00327	0.0592998
meanD.ProductPool	coreStrategies	ploidy = 2	Phenotypic, Fast Multiplication	High Intensity	15	Two-Pool Breeding Value	0.994001	0.436966	0.0419313	1.00671	0.0592998
meanD.ProductPool	coreStrategies	ploidy = 2	Phenotypic, Slow Multiplication	Low Intensity	15	Two-Pool GCA	0.994001	0.0785163	0.0419313	1.00074	0.0592998
meanD.ProductPool	coreStrategies	ploidy = 2	Phenotypic, Slow Multiplication	High Intensity	15	Two-Pool GCA	0.994001	0.0731363	0.0419313	1.00451	0.0592998
meanD.ProductPool	coreStrategies	ploidy = 2	Phenotypic, Slow Multiplication	Low Intensity	15	One-Pool Breeding Value	0.994001	0.205686	0.0419313	0.950532	0.0592998
meanD.ProductPool	coreStrategies	ploidy = 2	Phenotypic, Slow Multiplication	High Intensity	15	One-Pool Breeding Value	0.994001	0.272741	0.0419313	0.984811	0.0592998
meanD.ProductPool	coreStrategies	ploidy = 2	Phenotypic, Slow Multiplication	Low Intensity	15	Two-Pool Breeding Value	0.994001	0.145146	0.0419313	1.00142	0.0592998
meanD.ProductPool	coreStrategies	ploidy = 2	Phenotypic, Slow Multiplication	High Intensity	15	Two-Pool Breeding Value	0.994001	0.234426	0.0419313	1.00283	0.0592998
varG.ProductPool	coreStrategies	ploidy = 2	Genomic Estimated Values L = 2	Low Intensity	15	Two-Pool GCA	0.384199	0.922198	0.0135627	-0.0144704	0.0191806
varG.ProductPool	coreStrategies	ploidy = 2	Genomic Estimated Values L = 2	High Intensity	15	Two-Pool GCA	0.384199	0.773606	0.0135627	-0.0102934	0.0191806
varG.ProductPool	coreStrategies	ploidy = 2	Phenotypic, Control nCycles	Low Intensity	15	Two-Pool GCA	0.384199	0.948479	0.0135627	-0.0152601	0.0191806
varG.ProductPool	coreStrategies	ploidy = 2	Phenotypic, Control nCycles	High Intensity	15	Two-Pool GCA	0.384199	0.856318	0.0135627	-0.0120407	0.0191806
varG.ProductPool	coreStrategies	ploidy = 2	True Values L = 2	Low Intensity	15	Two-Pool GCA	0.384199	0.904285	0.0135627	-0.0139189	0.0191806
varG.ProductPool	coreStrategies	ploidy = 2	True Values L = 2	High Intensity	15	Two-Pool GCA	0.384199	0.630808	0.0135627	-0.0068714	0.0191806
varG.ProductPool	coreStrategies	ploidy = 2	Genomic Estimated Values L = 2	Low Intensity	15	One-Pool Cross Performance	0.384199	0.915431	0.0135627	-0.0138522	0.0191806
varG.ProductPool	coreStrategies	ploidy = 2	Genomic Estimated Values L = 2	High Intensity	15	One-Pool Cross Performance	0.384199	0.771725	0.0135627	-0.00434339	0.0191806
varG.ProductPool	coreStrategies	ploidy = 2	True Values L = 2	Low Intensity	15	One-Pool Cross Performance	0.384199	0.739515	0.0135627	-0.00768041	0.0191806
varG.ProductPool	coreStrategies	ploidy = 2	True Values L = 2	High Intensity	15	One-Pool Cross Performance	0.384199	0.5665	0.0135627	0.00240494	0.0191806
varG.ProductPool	coreStrategies	ploidy = 2	Genomic Estimated Values L = 2	Low Intensity	15	One-Pool Breeding Value	0.384199	0.898558	0.0135627	-0.00773292	0.0191806
varG.ProductPool	coreStrategies	ploidy = 2	Genomic Estimated Values L = 2	High Intensity	15	One-Pool Breeding Value	0.384199	0.755798	0.0135627	0.00670089	0.0191806
varG.ProductPool	coreStrategies	ploidy = 2	Phenotypic, Control nCycles	Low Intensity	15	One-Pool Breeding Value	0.384199	0.902487	0.0135627	-0.00916107	0.0191806
varG.ProductPool	coreStrategies	ploidy = 2	Phenotypic, Control nCycles	High Intensity	15	One-Pool Breeding Value	0.384199	0.807206	0.0135627	-0.000176804	0.0191806
varG.ProductPool	coreStrategies	ploidy = 2	True Values L = 2	Low Intensity	15	One-Pool Breeding Value	0.384199	0.755692	0.0135627	0.000839196	0.0191806
varG.ProductPool	coreStrategies	ploidy = 2	True Values L = 2	High Intensity	15	One-Pool Breeding Value	0.384199	0.570955	0.0135627	0.0170923	0.0191806
varG.ProductPool	coreStrategies	ploidy = 2	Genomic Estimated Values L = 2	Low Intensity	15	Two-Pool Breeding Value	0.384199	0.957128	0.0135627	-0.0160441	0.0191806
varG.ProductPool	coreStrategies	ploidy = 2	Genomic Estimated Values L = 2	High Intensity	15	Two-Pool Breeding Value	0.384199	0.765911	0.0135627	-0.0074243	0.0191806
varG.ProductPool	coreStrategies	ploidy = 2	Phenotypic, Control nCycles	Low Intensity	15	Two-Pool Breeding Value	0.384199	0.899833	0.0135627	-0.0123563	0.0191806
varG.ProductPool	coreStrategies	ploidy = 2	Phenotypic, Control nCycles	High Intensity	15	Two-Pool Breeding Value	0.384199	0.81669	0.0135627	-0.00876251	0.0191806
varG.ProductPool	coreStrategies	ploidy = 2	True Values L = 2	Low Intensity	15	Two-Pool Breeding Value	0.384199	0.922832	0.0135627	-0.0131948	0.0191806
varG.ProductPool	coreStrategies	ploidy = 2	True Values L = 2	High Intensity	15	Two-Pool Breeding Value	0.384199	0.690889	0.0135627	9.17853e-05	0.0191806
varG.ProductPool	coreStrategies	ploidy = 2	Phenotypic, Fast Multiplication	Low Intensity	15	Two-Pool GCA	0.384199	0.940095	0.0135627	-0.00916818	0.0191806
varG.ProductPool	coreStrategies	ploidy = 2	Phenotypic, Fast Multiplication	High Intensity	15	Two-Pool GCA	0.384199	0.914108	0.0135627	-0.00827797	0.0191806
varG.ProductPool	coreStrategies	ploidy = 2	Phenotypic, Fast Multiplication	Low Intensity	15	One-Pool Breeding Value	0.384199	0.92934	0.0135627	-0.00509617	0.0191806
varG.ProductPool	coreStrategies	ploidy = 2	Phenotypic, Fast Multiplication	High Intensity	15	One-Pool Breeding Value	0.384199	0.849876	0.0135627	-0.0035384	0.0191806
varG.ProductPool	coreStrategies	ploidy = 2	Phenotypic, Fast Multiplication	Low Intensity	15	Two-Pool Breeding Value	0.384199	0.937073	0.0135627	-0.0117701	0.0191806
varG.ProductPool	coreStrategies	ploidy = 2	Phenotypic, Fast Multiplication	High Intensity	15	Two-Pool Breeding Value	0.384199	0.86694	0.0135627	-0.00889836	0.0191806
varG.ProductPool	coreStrategies	ploidy = 2	Phenotypic, Slow Multiplication	Low Intensity	15	Two-Pool GCA	0.384199	0.946535	0.0135627	-0.00773232	0.0191806
varG.ProductPool	coreStrategies	ploidy = 2	Phenotypic, Slow Multiplication	High Intensity	15	Two-Pool GCA	0.384199	0.9263	0.0135627	-0.00706881	0.0191806
varG.ProductPool	coreStrategies	ploidy = 2	Phenotypic, Slow Multiplication	Low Intensity	15	One-Pool Breeding Value	0.384199	0.891392	0.0135627	0.0332383	0.0191806
varG.ProductPool	coreStrategies	ploidy = 2	Phenotypic, Slow Multiplication	High Intensity	15	One-Pool Breeding Value	0.384199	0.888873	0.0135627	0.010572	0.0191806
varG.ProductPool	coreStrategies	ploidy = 2	Phenotypic, Slow Multiplication	Low Intensity	15	Two-Pool Breeding Value	0.384199	0.926156	0.0135627	-0.0081393	0.0191806
varG.ProductPool	coreStrategies	ploidy = 2	Phenotypic, Slow Multiplication	High Intensity	15	Two-Pool Breeding Value	0.384199	0.89394	0.0135627	-0.00715486	0.0191806
varA.ProductPool	coreStrategies	ploidy = 2	Genomic Estimated Values L = 2	Low Intensity	15	Two-Pool GCA	0.600802	0.69377	0.0106732	-0.0244501	0.0150942
varA.ProductPool	coreStrategies	ploidy = 2	Genomic Estimated Values L = 2	High Intensity	15	Two-Pool GCA	0.600802	0.571079	0.0106732	-0.0154139	0.0150942
varA.ProductPool	coreStrategies	ploidy = 2	Phenotypic, Control nCycles	Low Intensity	15	Two-Pool GCA	0.600802	0.717659	0.0106732	-0.0258897	0.0150942
varA.ProductPool	coreStrategies	ploidy = 2	Phenotypic, Control nCycles	High Intensity	15	Two-Pool GCA	0.600802	0.64449	0.0106732	-0.018175	0.0150942
varA.ProductPool	coreStrategies	ploidy = 2	True Values L = 2	Low Intensity	15	Two-Pool GCA	0.600802	0.666516	0.0106732	-0.0252842	0.0150942
varA.ProductPool	coreStrategies	ploidy = 2	True Values L = 2	High Intensity	15	Two-Pool GCA	0.600802	0.43909	0.0106732	-0.0113379	0.0150942
varA.ProductPool	coreStrategies	ploidy = 2	Genomic Estimated Values L = 2	Low Intensity	15	One-Pool Cross Performance	0.600802	0.662492	0.0106732	-0.0274153	0.0150942
varA.ProductPool	coreStrategies	ploidy = 2	Genomic Estimated Values L = 2	High Intensity	15	One-Pool Cross Performance	0.600802	0.544152	0.0106732	-0.0208065	0.0150942
varA.ProductPool	coreStrategies	ploidy = 2	True Values L = 2	Low Intensity	15	One-Pool Cross Performance	0.600802	0.531092	0.0106732	-0.0215863	0.0150942
varA.ProductPool	coreStrategies	ploidy = 2	True Values L = 2	High Intensity	15	One-Pool Cross Performance	0.600802	0.375418	0.0106732	-0.0136359	0.0150942
varA.ProductPool	coreStrategies	ploidy = 2	Genomic Estimated Values L = 2	Low Intensity	15	One-Pool Breeding Value	0.600802	0.651122	0.0106732	-0.0287405	0.0150942
varA.ProductPool	coreStrategies	ploidy = 2	Genomic Estimated Values L = 2	High Intensity	15	One-Pool Breeding Value	0.600802	0.542448	0.0106732	-0.021257	0.0150942
varA.ProductPool	coreStrategies	ploidy = 2	Phenotypic, Control nCycles	Low Intensity	15	One-Pool Breeding Value	0.600802	0.645503	0.0106732	-0.0266609	0.0150942
varA.ProductPool	coreStrategies	ploidy = 2	Phenotypic, Control nCycles	High Intensity	15	One-Pool Breeding Value	0.600802	0.561542	0.0106732	-0.0216896	0.0150942
varA.ProductPool	coreStrategies	ploidy = 2	True Values L = 2	Low Intensity	15	One-Pool Breeding Value	0.600802	0.490477	0.0106732	-0.0236807	0.0150942
varA.ProductPool	coreStrategies	ploidy = 2	True Values L = 2	High Intensity	15	One-Pool Breeding Value	0.600802	0.320761	0.0106732	-0.0144759	0.0150942
varA.ProductPool	coreStrategies	ploidy = 2	Genomic Estimated Values L = 2	Low Intensity	15	Two-Pool Breeding Value	0.600802	0.72066	0.0106732	-0.026209	0.0150942
varA.ProductPool	coreStrategies	ploidy = 2	Genomic Estimated Values L = 2	High Intensity	15	Two-Pool Breeding Value	0.600802	0.556441	0.0106732	-0.0144528	0.0150942
varA.ProductPool	coreStrategies	ploidy = 2	Phenotypic, Control nCycles	Low Intensity	15	Two-Pool Breeding Value	0.600802	0.663035	0.0106732	-0.023012	0.0150942
varA.ProductPool	coreStrategies	ploidy = 2	Phenotypic, Control nCycles	High Intensity	15	Two-Pool Breeding Value	0.600802	0.592058	0.0106732	-0.0158143	0.0150942
varA.ProductPool	coreStrategies	ploidy = 2	True Values L = 2	Low Intensity	15	Two-Pool Breeding Value	0.600802	0.688815	0.0106732	-0.0256691	0.0150942
varA.ProductPool	coreStrategies	ploidy = 2	True Values L = 2	High Intensity	15	Two-Pool Breeding Value	0.600802	0.454725	0.0106732	-0.0103126	0.0150942
varA.ProductPool	coreStrategies	ploidy = 2	Phenotypic, Fast Multiplication	Low Intensity	15	Two-Pool GCA	0.600802	0.727993	0.0106732	-0.0238086	0.0150942
varA.ProductPool	coreStrategies	ploidy = 2	Phenotypic, Fast Multiplication	High Intensity	15	Two-Pool GCA	0.600802	0.699216	0.0106732	-0.0179276	0.0150942
varA.ProductPool	coreStrategies	ploidy = 2	Phenotypic, Fast Multiplication	Low Intensity	15	One-Pool Breeding Value	0.600802	0.690328	0.0106732	-0.0279855	0.0150942
varA.ProductPool	coreStrategies	ploidy = 2	Phenotypic, Fast Multiplication	High Intensity	15	One-Pool Breeding Value	0.600802	0.618461	0.0106732	-0.0230693	0.0150942
varA.ProductPool	coreStrategies	ploidy = 2	Phenotypic, Fast Multiplication	Low Intensity	15	Two-Pool Breeding Value	0.600802	0.708358	0.0106732	-0.0242985	0.0150942
varA.ProductPool	coreStrategies	ploidy = 2	Phenotypic, Fast Multiplication	High Intensity	15	Two-Pool Breeding Value	0.600802	0.645287	0.0106732	-0.0187315	0.0150942
varA.ProductPool	coreStrategies	ploidy = 2	Phenotypic, Slow Multiplication	Low Intensity	15	Two-Pool GCA	0.600802	0.728377	0.0106732	-0.0229035	0.0150942
varA.ProductPool	coreStrategies	ploidy = 2	Phenotypic, Slow Multiplication	High Intensity	15	Two-Pool GCA	0.600802	0.70725	0.0106732	-0.01723	0.0150942
varA.ProductPool	coreStrategies	ploidy = 2	Phenotypic, Slow Multiplication	Low Intensity	15	One-Pool Breeding Value	0.600802	0.717732	0.0106732	-0.0291948	0.0150942
varA.ProductPool	coreStrategies	ploidy = 2	Phenotypic, Slow Multiplication	High Intensity	15	One-Pool Breeding Value	0.600802	0.688116	0.0106732	-0.0247246	0.0150942
varA.ProductPool	coreStrategies	ploidy = 2	Phenotypic, Slow Multiplication	Low Intensity	15	Two-Pool Breeding Value	0.600802	0.701212	0.0106732	-0.0223505	0.0150942
varA.ProductPool	coreStrategies	ploidy = 2	Phenotypic, Slow Multiplication	High Intensity	15	Two-Pool Breeding Value	0.600802	0.669574	0.0106732	-0.0175028	0.0150942
varD.ProductPool	coreStrategies	ploidy = 2	Genomic Estimated Values L = 2	Low Intensity	15	Two-Pool GCA	0.571663	0.22062	0.0115357	0.0137426	0.0163139
varD.ProductPool	coreStrategies	ploidy = 2	Genomic Estimated Values L = 2	High Intensity	15	Two-Pool GCA	0.571663	0.175627	0.0115357	0.0147837	0.0163139
varD.ProductPool	coreStrategies	ploidy = 2	Phenotypic, Control nCycles	Low Intensity	15	Two-Pool GCA	0.571663	0.224988	0.0115357	0.0134364	0.0163139
varD.ProductPool	coreStrategies	ploidy = 2	Phenotypic, Control nCycles	High Intensity	15	Two-Pool GCA	0.571663	0.190739	0.0115357	0.0153495	0.0163139
varD.ProductPool	coreStrategies	ploidy = 2	True Values L = 2	Low Intensity	15	Two-Pool GCA	0.571663	0.229873	0.0115357	0.0152309	0.0163139
varD.ProductPool	coreStrategies	ploidy = 2	True Values L = 2	High Intensity	15	Two-Pool GCA	0.571663	0.17229	0.0115357	0.0144535	0.0163139
varD.ProductPool	coreStrategies	ploidy = 2	Genomic Estimated Values L = 2	Low Intensity	15	One-Pool Cross Performance	0.571663	0.254218	0.0115357	0.0141535	0.0163139
varD.ProductPool	coreStrategies	ploidy = 2	Genomic Estimated Values L = 2	High Intensity	15	One-Pool Cross Performance	0.571663	0.229622	0.0115357	0.0164848	0.0163139
varD.ProductPool	coreStrategies	ploidy = 2	True Values L = 2	Low Intensity	15	One-Pool Cross Performance	0.571663	0.246681	0.0115357	0.0134966	0.0163139
varD.ProductPool	coreStrategies	ploidy = 2	True Values L = 2	High Intensity	15	One-Pool Cross Performance	0.571663	0.226838	0.0115357	0.0155686	0.0163139
varD.ProductPool	coreStrategies	ploidy = 2	Genomic Estimated Values L = 2	Low Intensity	15	One-Pool Breeding Value	0.571663	0.246958	0.0115357	0.0205008	0.0163139
varD.ProductPool	coreStrategies	ploidy = 2	Genomic Estimated Values L = 2	High Intensity	15	One-Pool Breeding Value	0.571663	0.216597	0.0115357	0.0262351	0.0163139
varD.ProductPool	coreStrategies	ploidy = 2	Phenotypic, Control nCycles	Low Intensity	15	One-Pool Breeding Value	0.571663	0.25673	0.0115357	0.0170986	0.0163139
varD.ProductPool	coreStrategies	ploidy = 2	Phenotypic, Control nCycles	High Intensity	15	One-Pool Breeding Value	0.571663	0.240282	0.0115357	0.0204578	0.0163139
varD.ProductPool	coreStrategies	ploidy = 2	True Values L = 2	Low Intensity	15	One-Pool Breeding Value	0.571663	0.264932	0.0115357	0.0239045	0.0163139
varD.ProductPool	coreStrategies	ploidy = 2	True Values L = 2	High Intensity	15	One-Pool Breeding Value	0.571663	0.250193	0.0115357	0.0300138	0.0163139
varD.ProductPool	coreStrategies	ploidy = 2	Genomic Estimated Values L = 2	Low Intensity	15	Two-Pool Breeding Value	0.571663	0.222906	0.0115357	0.0147657	0.0163139
varD.ProductPool	coreStrategies	ploidy = 2	Genomic Estimated Values L = 2	High Intensity	15	Two-Pool Breeding Value	0.571663	0.186997	0.0115357	0.0180082	0.0163139
varD.ProductPool	coreStrategies	ploidy = 2	Phenotypic, Control nCycles	Low Intensity	15	Two-Pool Breeding Value	0.571663	0.229755	0.0115357	0.0139917	0.0163139
varD.ProductPool	coreStrategies	ploidy = 2	Phenotypic, Control nCycles	High Intensity	15	Two-Pool Breeding Value	0.571663	0.198299	0.0115357	0.0171108	0.0163139
varD.ProductPool	coreStrategies	ploidy = 2	True Values L = 2	Low Intensity	15	Two-Pool Breeding Value	0.571663	0.227882	0.0115357	0.0165806	0.0163139
varD.ProductPool	coreStrategies	ploidy = 2	True Values L = 2	High Intensity	15	Two-Pool Breeding Value	0.571663	0.205055	0.0115357	0.0230706	0.0163139
varD.ProductPool	coreStrategies	ploidy = 2	Phenotypic, Fast Multiplication	Low Intensity	15	Two-Pool GCA	0.571663	0.208594	0.0115357	0.0200014	0.0163139
varD.ProductPool	coreStrategies	ploidy = 2	Phenotypic, Fast Multiplication	High Intensity	15	Two-Pool GCA	0.571663	0.195565	0.0115357	0.0226711	0.0163139
varD.ProductPool	coreStrategies	ploidy = 2	Phenotypic, Fast Multiplication	Low Intensity	15	One-Pool Breeding Value	0.571663	0.241536	0.0115357	0.0223894	0.0163139
varD.ProductPool	coreStrategies	ploidy = 2	Phenotypic, Fast Multiplication	High Intensity	15	One-Pool Breeding Value	0.571663	0.229712	0.0115357	0.0184215	0.0163139
varD.ProductPool	coreStrategies	ploidy = 2	Phenotypic, Fast Multiplication	Low Intensity	15	Two-Pool Breeding Value	0.571663	0.220589	0.0115357	0.016453	0.0163139
varD.ProductPool	coreStrategies	ploidy = 2	Phenotypic, Fast Multiplication	High Intensity	15	Two-Pool Breeding Value	0.571663	0.202116	0.0115357	0.0189019	0.0163139
varD.ProductPool	coreStrategies	ploidy = 2	Phenotypic, Slow Multiplication	Low Intensity	15	Two-Pool GCA	0.571663	0.204665	0.0115357	0.0215443	0.0163139
varD.ProductPool	coreStrategies	ploidy = 2	Phenotypic, Slow Multiplication	High Intensity	15	Two-Pool GCA	0.571663	0.190545	0.0115357	0.0255846	0.0163139
varD.ProductPool	coreStrategies	ploidy = 2	Phenotypic, Slow Multiplication	Low Intensity	15	One-Pool Breeding Value	0.571663	0.185919	0.0115357	0.0590131	0.0163139
varD.ProductPool	coreStrategies	ploidy = 2	Phenotypic, Slow Multiplication	High Intensity	15	One-Pool Breeding Value	0.571663	0.209598	0.0115357	0.0299653	0.0163139
varD.ProductPool	coreStrategies	ploidy = 2	Phenotypic, Slow Multiplication	Low Intensity	15	Two-Pool Breeding Value	0.571663	0.211136	0.0115357	0.0196444	0.0163139
varD.ProductPool	coreStrategies	ploidy = 2	Phenotypic, Slow Multiplication	High Intensity	15	Two-Pool Breeding Value	0.571663	0.196172	0.0115357	0.0224464	0.0163139
Accuracy	coreStrategies	ploidy = 2	Genomic Estimated Values L = 2	Low Intensity	15	Two-Pool GCA	0.752718	0.532797	0.0057198	-0.00624942	0.00808901
Accuracy	coreStrategies	ploidy = 2	Genomic Estimated Values L = 2	High Intensity	15	Two-Pool GCA	0.752718	0.549619	0.0057198	-0.00226493	0.00808901
Accuracy	coreStrategies	ploidy = 2	Phenotypic, Control nCycles	Low Intensity	15	Two-Pool GCA	0.752718	0.42969	0.0057198	-0.00928941	0.00808901
Accuracy	coreStrategies	ploidy = 2	Phenotypic, Control nCycles	High Intensity	15	Two-Pool GCA	0.752718	0.412241	0.0057198	-0.00695457	0.00808901
Accuracy	coreStrategies	ploidy = 2	Genomic Estimated Values L = 2	Low Intensity	15	One-Pool Cross Performance	0.752718	0.517439	0.0057198	0.0132429	0.00808901
Accuracy	coreStrategies	ploidy = 2	Genomic Estimated Values L = 2	High Intensity	15	One-Pool Cross Performance	0.752718	0.552496	0.0057198	0.0195586	0.00808901
Accuracy	coreStrategies	ploidy = 2	Genomic Estimated Values L = 2	Low Intensity	15	One-Pool Breeding Value	0.752718	0.563787	0.0057198	-0.00695608	0.00808901
Accuracy	coreStrategies	ploidy = 2	Genomic Estimated Values L = 2	High Intensity	15	One-Pool Breeding Value	0.752718	0.567179	0.0057198	-0.00891527	0.00808901
Accuracy	coreStrategies	ploidy = 2	Phenotypic, Control nCycles	Low Intensity	15	One-Pool Breeding Value	0.752718	0.583469	0.0057198	-0.0144218	0.00808901
Accuracy	coreStrategies	ploidy = 2	Phenotypic, Control nCycles	High Intensity	15	One-Pool Breeding Value	0.752718	0.55697	0.0057198	-0.0124165	0.00808901
Accuracy	coreStrategies	ploidy = 2	Genomic Estimated Values L = 2	Low Intensity	15	Two-Pool Breeding Value	0.752718	0.541969	0.0057198	-0.00635215	0.00808901
Accuracy	coreStrategies	ploidy = 2	Genomic Estimated Values L = 2	High Intensity	15	Two-Pool Breeding Value	0.752718	0.500723	0.0057198	-0.0207012	0.00808901
Accuracy	coreStrategies	ploidy = 2	Phenotypic, Control nCycles	Low Intensity	15	Two-Pool Breeding Value	0.752718	0.590132	0.0057198	-0.0138959	0.00808901
Accuracy	coreStrategies	ploidy = 2	Phenotypic, Control nCycles	High Intensity	15	Two-Pool Breeding Value	0.752718	0.549053	0.0057198	-0.0101144	0.00808901
Accuracy	coreStrategies	ploidy = 2	Phenotypic, Fast Multiplication	Low Intensity	15	Two-Pool GCA	0.752718	0.439503	0.0057198	-0.00923712	0.00808901
Accuracy	coreStrategies	ploidy = 2	Phenotypic, Fast Multiplication	High Intensity	15	Two-Pool GCA	0.752718	0.419397	0.0057198	-0.00814772	0.00808901
Accuracy	coreStrategies	ploidy = 2	Phenotypic, Fast Multiplication	Low Intensity	15	One-Pool Breeding Value	0.752718	0.594749	0.0057198	-0.0146475	0.00808901
Accuracy	coreStrategies	ploidy = 2	Phenotypic, Fast Multiplication	High Intensity	15	One-Pool Breeding Value	0.752718	0.575866	0.0057198	-0.0122289	0.00808901
Accuracy	coreStrategies	ploidy = 2	Phenotypic, Fast Multiplication	Low Intensity	15	Two-Pool Breeding Value	0.752718	0.597017	0.0057198	-0.0134106	0.00808901
Accuracy	coreStrategies	ploidy = 2	Phenotypic, Fast Multiplication	High Intensity	15	Two-Pool Breeding Value	0.752718	0.571197	0.0057198	-0.0105323	0.00808901
Accuracy	coreStrategies	ploidy = 2	Phenotypic, Slow Multiplication	Low Intensity	15	Two-Pool GCA	0.752718	0.449098	0.0057198	-0.00971882	0.00808901
Accuracy	coreStrategies	ploidy = 2	Phenotypic, Slow Multiplication	High Intensity	15	Two-Pool GCA	0.752718	0.427036	0.0057198	-0.0085487	0.00808901
Accuracy	coreStrategies	ploidy = 2	Phenotypic, Slow Multiplication	Low Intensity	15	One-Pool Breeding Value	0.752718	0.598095	0.0057198	-0.0157651	0.00808901
Accuracy	coreStrategies	ploidy = 2	Phenotypic, Slow Multiplication	High Intensity	15	One-Pool Breeding Value	0.752718	0.591175	0.0057198	-0.0107415	0.00808901
Accuracy	coreStrategies	ploidy = 2	Phenotypic, Slow Multiplication	Low Intensity	15	Two-Pool Breeding Value	0.752718	0.594306	0.0057198	-0.0136372	0.00808901
Accuracy	coreStrategies	ploidy = 2	Phenotypic, Slow Multiplication	High Intensity	15	Two-Pool Breeding Value	0.752718	0.579838	0.0057198	-0.00812873	0.00808901
InbreedingDepression.ProductPool	coreStrategies	ploidy = 2	Genomic Estimated Values L = 2	Low Intensity	15	Two-Pool GCA	0.994943	-0.273467	0.0363416	-0.954651	0.0513948
InbreedingDepression.ProductPool	coreStrategies	ploidy = 2	Genomic Estimated Values L = 2	High Intensity	15	Two-Pool GCA	0.994943	-0.614985	0.0363416	-0.913168	0.0513948
InbreedingDepression.ProductPool	coreStrategies	ploidy = 2	Phenotypic, Control nCycles	Low Intensity	15	Two-Pool GCA	0.994943	-0.388827	0.0363416	-0.953729	0.0513948
InbreedingDepression.ProductPool	coreStrategies	ploidy = 2	Phenotypic, Control nCycles	High Intensity	15	Two-Pool GCA	0.994943	-0.580418	0.0363416	-0.919622	0.0513948
InbreedingDepression.ProductPool	coreStrategies	ploidy = 2	True Values L = 2	Low Intensity	15	Two-Pool GCA	0.994943	-0.721982	0.0363416	-0.976988	0.0513948
InbreedingDepression.ProductPool	coreStrategies	ploidy = 2	True Values L = 2	High Intensity	15	Two-Pool GCA	0.994943	-1.36261	0.0363416	-0.940727	0.0513948
InbreedingDepression.ProductPool	coreStrategies	ploidy = 2	Genomic Estimated Values L = 2	Low Intensity	15	One-Pool Cross Performance	0.994943	-0.461249	0.0363416	-0.998018	0.0513948
InbreedingDepression.ProductPool	coreStrategies	ploidy = 2	Genomic Estimated Values L = 2	High Intensity	15	One-Pool Cross Performance	0.994943	-0.669719	0.0363416	-0.964692	0.0513948
InbreedingDepression.ProductPool	coreStrategies	ploidy = 2	True Values L = 2	Low Intensity	15	One-Pool Cross Performance	0.994943	-0.952058	0.0363416	-0.993274	0.0513948
InbreedingDepression.ProductPool	coreStrategies	ploidy = 2	True Values L = 2	High Intensity	15	One-Pool Cross Performance	0.994943	-1.37906	0.0363416	-0.960622	0.0513948
InbreedingDepression.ProductPool	coreStrategies	ploidy = 2	Genomic Estimated Values L = 2	Low Intensity	15	One-Pool Breeding Value	0.994943	-0.489006	0.0363416	-1.01429	0.0513948
InbreedingDepression.ProductPool	coreStrategies	ploidy = 2	Genomic Estimated Values L = 2	High Intensity	15	One-Pool Breeding Value	0.994943	-0.696111	0.0363416	-0.970048	0.0513948
InbreedingDepression.ProductPool	coreStrategies	ploidy = 2	Phenotypic, Control nCycles	Low Intensity	15	One-Pool Breeding Value	0.994943	-0.662519	0.0363416	-0.985511	0.0513948
InbreedingDepression.ProductPool	coreStrategies	ploidy = 2	Phenotypic, Control nCycles	High Intensity	15	One-Pool Breeding Value	0.994943	-0.878404	0.0363416	-0.94943	0.0513948
InbreedingDepression.ProductPool	coreStrategies	ploidy = 2	True Values L = 2	Low Intensity	15	One-Pool Breeding Value	0.994943	-1.15803	0.0363416	-1.02546	0.0513948
InbreedingDepression.ProductPool	coreStrategies	ploidy = 2	True Values L = 2	High Intensity	15	One-Pool Breeding Value	0.994943	-1.60292	0.0363416	-0.991491	0.0513948
InbreedingDepression.ProductPool	coreStrategies	ploidy = 2	Genomic Estimated Values L = 2	Low Intensity	15	Two-Pool Breeding Value	0.994943	-0.241014	0.0363416	-0.968826	0.0513948
InbreedingDepression.ProductPool	coreStrategies	ploidy = 2	Genomic Estimated Values L = 2	High Intensity	15	Two-Pool Breeding Value	0.994943	-0.582677	0.0363416	-0.939854	0.0513948
InbreedingDepression.ProductPool	coreStrategies	ploidy = 2	Phenotypic, Control nCycles	Low Intensity	15	Two-Pool Breeding Value	0.994943	-0.453562	0.0363416	-0.953321	0.0513948
InbreedingDepression.ProductPool	coreStrategies	ploidy = 2	Phenotypic, Control nCycles	High Intensity	15	Two-Pool Breeding Value	0.994943	-0.692515	0.0363416	-0.920385	0.0513948
InbreedingDepression.ProductPool	coreStrategies	ploidy = 2	True Values L = 2	Low Intensity	15	Two-Pool Breeding Value	0.994943	-0.565978	0.0363416	-0.974019	0.0513948
InbreedingDepression.ProductPool	coreStrategies	ploidy = 2	True Values L = 2	High Intensity	15	Two-Pool Breeding Value	0.994943	-1.19365	0.0363416	-0.950903	0.0513948
InbreedingDepression.ProductPool	coreStrategies	ploidy = 2	Phenotypic, Fast Multiplication	Low Intensity	15	Two-Pool GCA	0.994943	-0.109145	0.0363416	-0.954647	0.0513948
InbreedingDepression.ProductPool	coreStrategies	ploidy = 2	Phenotypic, Fast Multiplication	High Intensity	15	Two-Pool GCA	0.994943	-0.177393	0.0363416	-0.939869	0.0513948
InbreedingDepression.ProductPool	coreStrategies	ploidy = 2	Phenotypic, Fast Multiplication	Low Intensity	15	One-Pool Breeding Value	0.994943	-0.381917	0.0363416	-0.985635	0.0513948
InbreedingDepression.ProductPool	coreStrategies	ploidy = 2	Phenotypic, Fast Multiplication	High Intensity	15	One-Pool Breeding Value	0.994943	-0.540493	0.0363416	-0.961638	0.0513948
InbreedingDepression.ProductPool	coreStrategies	ploidy = 2	Phenotypic, Fast Multiplication	Low Intensity	15	Two-Pool Breeding Value	0.994943	-0.242798	0.0363416	-0.954808	0.0513948
InbreedingDepression.ProductPool	coreStrategies	ploidy = 2	Phenotypic, Fast Multiplication	High Intensity	15	Two-Pool Breeding Value	0.994943	-0.426831	0.0363416	-0.934561	0.0513948
InbreedingDepression.ProductPool	coreStrategies	ploidy = 2	Phenotypic, Slow Multiplication	Low Intensity	15	Two-Pool GCA	0.994943	-0.0637667	0.0363416	-0.953157	0.0513948
InbreedingDepression.ProductPool	coreStrategies	ploidy = 2	Phenotypic, Slow Multiplication	High Intensity	15	Two-Pool GCA	0.994943	-0.0688829	0.0363416	-0.944256	0.0513948
InbreedingDepression.ProductPool	coreStrategies	ploidy = 2	Phenotypic, Slow Multiplication	Low Intensity	15	One-Pool Breeding Value	0.994943	-0.202288	0.0363416	-0.985488	0.0513948
InbreedingDepression.ProductPool	coreStrategies	ploidy = 2	Phenotypic, Slow Multiplication	High Intensity	15	One-Pool Breeding Value	0.994943	-0.282234	0.0363416	-0.969121	0.0513948
InbreedingDepression.ProductPool	coreStrategies	ploidy = 2	Phenotypic, Slow Multiplication	Low Intensity	15	Two-Pool Breeding Value	0.994943	-0.146573	0.0363416	-0.9536	0.0513948
InbreedingDepression.ProductPool	coreStrategies	ploidy = 2	Phenotypic, Slow Multiplication	High Intensity	15	Two-Pool Breeding Value	0.994943	-0.232542	0.0363416	-0.940372	0.0513948
meanPanHet	coreStrategies	ploidy = 2	Genomic Estimated Values L = 2	Low Intensity	15	Two-Pool GCA	0.943303	0.0739818	0.0214612	0.0607856	0.0303507
meanPanHet	coreStrategies	ploidy = 2	Genomic Estimated Values L = 2	High Intensity	15	Two-Pool GCA	0.943303	0.412526	0.0214612	0.224367	0.0303507
meanPanHet	coreStrategies	ploidy = 2	Phenotypic, Control nCycles	Low Intensity	15	Two-Pool GCA	0.943303	0.0610045	0.0214612	0.0533445	0.0303507
meanPanHet	coreStrategies	ploidy = 2	Phenotypic, Control nCycles	High Intensity	15	Two-Pool GCA	0.943303	0.325782	0.0214612	0.154916	0.0303507
meanPanHet	coreStrategies	ploidy = 2	True Values L = 2	Low Intensity	15	Two-Pool GCA	0.943303	0.151807	0.0214612	0.0831406	0.0303507
meanPanHet	coreStrategies	ploidy = 2	True Values L = 2	High Intensity	15	Two-Pool GCA	0.943303	1.10295	0.0214612	0.310299	0.0303507
meanPanHet	coreStrategies	ploidy = 2	Genomic Estimated Values L = 2	Low Intensity	15	One-Pool Cross Performance	0.943303	1.02268e-13	0.0214612	-2.45167e-16	0.0303507
meanPanHet	coreStrategies	ploidy = 2	Genomic Estimated Values L = 2	High Intensity	15	One-Pool Cross Performance	0.943303	2.39572e-13	0.0214612	-1.53125e-16	0.0303507
meanPanHet	coreStrategies	ploidy = 2	True Values L = 2	Low Intensity	15	One-Pool Cross Performance	0.943303	-4.13236e-13	0.0214612	-2.25167e-15	0.0303507
meanPanHet	coreStrategies	ploidy = 2	True Values L = 2	High Intensity	15	One-Pool Cross Performance	0.943303	-2.38777e-13	0.0214612	-1.06907e-15	0.0303507
meanPanHet	coreStrategies	ploidy = 2	Genomic Estimated Values L = 2	Low Intensity	15	One-Pool Breeding Value	0.943303	-3.52141e-13	0.0214612	-1.91576e-15	0.0303507
meanPanHet	coreStrategies	ploidy = 2	Genomic Estimated Values L = 2	High Intensity	15	One-Pool Breeding Value	0.943303	2.11385e-13	0.0214612	-1.05813e-15	0.0303507
meanPanHet	coreStrategies	ploidy = 2	Phenotypic, Control nCycles	Low Intensity	15	One-Pool Breeding Value	0.943303	2.71899e-13	0.0214612	-5.86205e-16	0.0303507
meanPanHet	coreStrategies	ploidy = 2	Phenotypic, Control nCycles	High Intensity	15	One-Pool Breeding Value	0.943303	-6.1194e-13	0.0214612	2.75435e-15	0.0303507
meanPanHet	coreStrategies	ploidy = 2	True Values L = 2	Low Intensity	15	One-Pool Breeding Value	0.943303	-1.27309e-13	0.0214612	-2.1134e-15	0.0303507
meanPanHet	coreStrategies	ploidy = 2	True Values L = 2	High Intensity	15	One-Pool Breeding Value	0.943303	-3.3926e-14	0.0214612	3.27858e-16	0.0303507
meanPanHet	coreStrategies	ploidy = 2	Genomic Estimated Values L = 2	Low Intensity	15	Two-Pool Breeding Value	0.943303	0.03032	0.0214612	0.0500697	0.0303507
meanPanHet	coreStrategies	ploidy = 2	Genomic Estimated Values L = 2	High Intensity	15	Two-Pool Breeding Value	0.943303	0.218065	0.0214612	0.171227	0.0303507
meanPanHet	coreStrategies	ploidy = 2	Phenotypic, Control nCycles	Low Intensity	15	Two-Pool Breeding Value	0.943303	-0.00827645	0.0214612	0.0426676	0.0303507
meanPanHet	coreStrategies	ploidy = 2	Phenotypic, Control nCycles	High Intensity	15	Two-Pool Breeding Value	0.943303	-0.0173311	0.0214612	0.118689	0.0303507
meanPanHet	coreStrategies	ploidy = 2	True Values L = 2	Low Intensity	15	Two-Pool Breeding Value	0.943303	-0.040616	0.0214612	0.0417614	0.0303507
meanPanHet	coreStrategies	ploidy = 2	True Values L = 2	High Intensity	15	Two-Pool Breeding Value	0.943303	-0.102143	0.0214612	0.108968	0.0303507
meanPanHet	coreStrategies	ploidy = 2	Phenotypic, Fast Multiplication	Low Intensity	15	Two-Pool GCA	0.943303	-0.00433466	0.0214612	0.0361595	0.0303507
meanPanHet	coreStrategies	ploidy = 2	Phenotypic, Fast Multiplication	High Intensity	15	Two-Pool GCA	0.943303	0.0325851	0.0214612	0.0768083	0.0303507
meanPanHet	coreStrategies	ploidy = 2	Phenotypic, Fast Multiplication	Low Intensity	15	One-Pool Breeding Value	0.943303	-1.04798e-13	0.0214612	-9.06675e-16	0.0303507
meanPanHet	coreStrategies	ploidy = 2	Phenotypic, Fast Multiplication	High Intensity	15	One-Pool Breeding Value	0.943303	-3.34506e-13	0.0214612	-6.32382e-17	0.0303507
meanPanHet	coreStrategies	ploidy = 2	Phenotypic, Fast Multiplication	Low Intensity	15	Two-Pool Breeding Value	0.943303	-0.0382426	0.0214612	0.0383642	0.0303507
meanPanHet	coreStrategies	ploidy = 2	Phenotypic, Fast Multiplication	High Intensity	15	Two-Pool Breeding Value	0.943303	-0.0179792	0.0214612	0.09057	0.0303507
meanPanHet	coreStrategies	ploidy = 2	Phenotypic, Slow Multiplication	Low Intensity	15	Two-Pool GCA	0.943303	0.00499985	0.0214612	0.0318421	0.0303507
meanPanHet	coreStrategies	ploidy = 2	Phenotypic, Slow Multiplication	High Intensity	15	Two-Pool GCA	0.943303	-0.0237759	0.0214612	0.0633131	0.0303507
meanPanHet	coreStrategies	ploidy = 2	Phenotypic, Slow Multiplication	Low Intensity	15	One-Pool Breeding Value	0.943303	2.74075e-14	0.0214612	-6.29232e-16	0.0303507
meanPanHet	coreStrategies	ploidy = 2	Phenotypic, Slow Multiplication	High Intensity	15	One-Pool Breeding Value	0.943303	8.46642e-15	0.0214612	-7.49989e-16	0.0303507
meanPanHet	coreStrategies	ploidy = 2	Phenotypic, Slow Multiplication	Low Intensity	15	Two-Pool Breeding Value	0.943303	0.0228143	0.0214612	0.0317548	0.0303507
meanPanHet	coreStrategies	ploidy = 2	Phenotypic, Slow Multiplication	High Intensity	15	Two-Pool Breeding Value	0.943303	-0.0190153	0.0214612	0.0699428	0.0303507
BaselineHeterosis	coreStrategies	ploidy = 2	Genomic Estimated Values L = 2	Low Intensity	15	Two-Pool GCA	0.998635	0.236887	0.0204061	0.95375	0.0288586
BaselineHeterosis	coreStrategies	ploidy = 2	Genomic Estimated Values L = 2	High Intensity	15	Two-Pool GCA	0.998635	0.40641	0.0204061	0.826434	0.0288586
BaselineHeterosis	coreStrategies	ploidy = 2	Phenotypic, Control nCycles	Low Intensity	15	Two-Pool GCA	0.998635	0.354596	0.0204061	0.957218	0.0288586
BaselineHeterosis	coreStrategies	ploidy = 2	Phenotypic, Control nCycles	High Intensity	15	Two-Pool GCA	0.998635	0.424821	0.0204061	0.86813	0.0288586
BaselineHeterosis	coreStrategies	ploidy = 2	True Values L = 2	Low Intensity	15	Two-Pool GCA	0.998635	0.659592	0.0204061	0.96568	0.0288586
BaselineHeterosis	coreStrategies	ploidy = 2	True Values L = 2	High Intensity	15	Two-Pool GCA	0.998635	0.837629	0.0204061	0.808956	0.0288586
BaselineHeterosis	coreStrategies	ploidy = 2	Genomic Estimated Values L = 2	Low Intensity	15	One-Pool Cross Performance	0.998635	5.97819e-13	0.0204061	7.68823e-15	0.0288586
BaselineHeterosis	coreStrategies	ploidy = 2	Genomic Estimated Values L = 2	High Intensity	15	One-Pool Cross Performance	0.998635	7.88217e-13	0.0204061	2.71128e-15	0.0288586
BaselineHeterosis	coreStrategies	ploidy = 2	True Values L = 2	Low Intensity	15	One-Pool Cross Performance	0.998635	-2.15193e-12	0.0204061	-9.35668e-15	0.0288586
BaselineHeterosis	coreStrategies	ploidy = 2	True Values L = 2	High Intensity	15	One-Pool Cross Performance	0.998635	-2.47092e-12	0.0204061	1.57887e-15	0.0288586
BaselineHeterosis	coreStrategies	ploidy = 2	Genomic Estimated Values L = 2	Low Intensity	15	One-Pool Breeding Value	0.998635	8.023e-13	0.0204061	1.17183e-15	0.0288586
BaselineHeterosis	coreStrategies	ploidy = 2	Genomic Estimated Values L = 2	High Intensity	15	One-Pool Breeding Value	0.998635	8.09262e-13	0.0204061	-5.70967e-15	0.0288586
BaselineHeterosis	coreStrategies	ploidy = 2	Phenotypic, Control nCycles	Low Intensity	15	One-Pool Breeding Value	0.998635	-1.11067e-12	0.0204061	-2.80526e-15	0.0288586
BaselineHeterosis	coreStrategies	ploidy = 2	Phenotypic, Control nCycles	High Intensity	15	One-Pool Breeding Value	0.998635	-1.51455e-12	0.0204061	2.9474e-15	0.0288586
BaselineHeterosis	coreStrategies	ploidy = 2	True Values L = 2	Low Intensity	15	One-Pool Breeding Value	0.998635	-2.60073e-12	0.0204061	-1.93221e-15	0.0288586
BaselineHeterosis	coreStrategies	ploidy = 2	True Values L = 2	High Intensity	15	One-Pool Breeding Value	0.998635	-1.89107e-13	0.0204061	-2.20335e-16	0.0288586
BaselineHeterosis	coreStrategies	ploidy = 2	Genomic Estimated Values L = 2	Low Intensity	15	Two-Pool Breeding Value	0.998635	0.239074	0.0204061	0.97354	0.0288586
BaselineHeterosis	coreStrategies	ploidy = 2	Genomic Estimated Values L = 2	High Intensity	15	Two-Pool Breeding Value	0.998635	0.486737	0.0204061	0.880188	0.0288586
BaselineHeterosis	coreStrategies	ploidy = 2	Phenotypic, Control nCycles	Low Intensity	15	Two-Pool Breeding Value	0.998635	0.460991	0.0204061	0.962082	0.0288586
BaselineHeterosis	coreStrategies	ploidy = 2	Phenotypic, Control nCycles	High Intensity	15	Two-Pool Breeding Value	0.998635	0.720825	0.0204061	0.887924	0.0288586
BaselineHeterosis	coreStrategies	ploidy = 2	True Values L = 2	Low Intensity	15	Two-Pool Breeding Value	0.998635	0.586573	0.0204061	0.984311	0.0288586
BaselineHeterosis	coreStrategies	ploidy = 2	True Values L = 2	High Intensity	15	Two-Pool Breeding Value	0.998635	1.25039	0.0204061	0.926208	0.0288586
BaselineHeterosis	coreStrategies	ploidy = 2	Phenotypic, Fast Multiplication	Low Intensity	15	Two-Pool GCA	0.998635	0.111246	0.0204061	0.967342	0.0288586
BaselineHeterosis	coreStrategies	ploidy = 2	Phenotypic, Fast Multiplication	High Intensity	15	Two-Pool GCA	0.998635	0.152782	0.0204061	0.929812	0.0288586
BaselineHeterosis	coreStrategies	ploidy = 2	Phenotypic, Fast Multiplication	Low Intensity	15	One-Pool Breeding Value	0.998635	-1.00593e-12	0.0204061	7.29804e-15	0.0288586
BaselineHeterosis	coreStrategies	ploidy = 2	Phenotypic, Fast Multiplication	High Intensity	15	One-Pool Breeding Value	0.998635	-2.50259e-12	0.0204061	2.84435e-15	0.0288586
BaselineHeterosis	coreStrategies	ploidy = 2	Phenotypic, Fast Multiplication	Low Intensity	15	Two-Pool Breeding Value	0.998635	0.261444	0.0204061	0.966125	0.0288586
BaselineHeterosis	coreStrategies	ploidy = 2	Phenotypic, Fast Multiplication	High Intensity	15	Two-Pool Breeding Value	0.998635	0.448505	0.0204061	0.915998	0.0288586
BaselineHeterosis	coreStrategies	ploidy = 2	Phenotypic, Slow Multiplication	Low Intensity	15	Two-Pool GCA	0.998635	0.0573818	0.0204061	0.969153	0.0288586
BaselineHeterosis	coreStrategies	ploidy = 2	Phenotypic, Slow Multiplication	High Intensity	15	Two-Pool GCA	0.998635	0.0782917	0.0204061	0.941584	0.0288586
BaselineHeterosis	coreStrategies	ploidy = 2	Phenotypic, Slow Multiplication	Low Intensity	15	One-Pool Breeding Value	0.998635	-2.87091e-13	0.0204061	-4.0892e-15	0.0288586
BaselineHeterosis	coreStrategies	ploidy = 2	Phenotypic, Slow Multiplication	High Intensity	15	One-Pool Breeding Value	0.998635	-1.87592e-13	0.0204061	-4.29686e-16	0.0288586
BaselineHeterosis	coreStrategies	ploidy = 2	Phenotypic, Slow Multiplication	Low Intensity	15	Two-Pool Breeding Value	0.998635	0.138475	0.0204061	0.968481	0.0288586
BaselineHeterosis	coreStrategies	ploidy = 2	Phenotypic, Slow Multiplication	High Intensity	15	Two-Pool Breeding Value	0.998635	0.233485	0.0204061	0.934405	0.0288586
F2Heterosis	coreStrategies	ploidy = 2	Genomic Estimated Values L = 2	Low Intensity	15	Two-Pool GCA	0.974152	0.0514415	0.00904766	0.0597154	0.0127953
F2Heterosis	coreStrategies	ploidy = 2	Genomic Estimated Values L = 2	High Intensity	15	Two-Pool GCA	0.974152	0.225751	0.00904766	0.135946	0.0127953
F2Heterosis	coreStrategies	ploidy = 2	Phenotypic, Control nCycles	Low Intensity	15	Two-Pool GCA	0.974152	0.0551636	0.00904766	0.0555409	0.0127953
F2Heterosis	coreStrategies	ploidy = 2	Phenotypic, Control nCycles	High Intensity	15	Two-Pool GCA	0.974152	0.170513	0.00904766	0.103718	0.0127953
F2Heterosis	coreStrategies	ploidy = 2	True Values L = 2	Low Intensity	15	Two-Pool GCA	0.974152	0.106965	0.00904766	0.0708856	0.0127953
F2Heterosis	coreStrategies	ploidy = 2	True Values L = 2	High Intensity	15	Two-Pool GCA	0.974152	0.566897	0.00904766	0.180204	0.0127953
F2Heterosis	coreStrategies	ploidy = 2	Genomic Estimated Values L = 2	Low Intensity	15	One-Pool Cross Performance	0.974152	-1.25904e-13	0.00904766	-5.64576e-16	0.0127953
F2Heterosis	coreStrategies	ploidy = 2	Genomic Estimated Values L = 2	High Intensity	15	One-Pool Cross Performance	0.974152	1.69751e-13	0.00904766	6.55225e-16	0.0127953
F2Heterosis	coreStrategies	ploidy = 2	True Values L = 2	Low Intensity	15	One-Pool Cross Performance	0.974152	-2.20047e-13	0.00904766	5.91432e-16	0.0127953
F2Heterosis	coreStrategies	ploidy = 2	True Values L = 2	High Intensity	15	One-Pool Cross Performance	0.974152	-1.91127e-13	0.00904766	2.25511e-16	0.0127953
F2Heterosis	coreStrategies	ploidy = 2	Genomic Estimated Values L = 2	Low Intensity	15	One-Pool Breeding Value	0.974152	-4.52819e-14	0.00904766	2.09824e-16	0.0127953
F2Heterosis	coreStrategies	ploidy = 2	Genomic Estimated Values L = 2	High Intensity	15	One-Pool Breeding Value	0.974152	9.33172e-14	0.00904766	6.98497e-17	0.0127953
F2Heterosis	coreStrategies	ploidy = 2	Phenotypic, Control nCycles	Low Intensity	15	One-Pool Breeding Value	0.974152	3.23632e-14	0.00904766	-3.11493e-16	0.0127953
F2Heterosis	coreStrategies	ploidy = 2	Phenotypic, Control nCycles	High Intensity	15	One-Pool Breeding Value	0.974152	-1.61595e-13	0.00904766	-1.20556e-15	0.0127953
F2Heterosis	coreStrategies	ploidy = 2	True Values L = 2	Low Intensity	15	One-Pool Breeding Value	0.974152	-1.88073e-13	0.00904766	-6.69023e-16	0.0127953
F2Heterosis	coreStrategies	ploidy = 2	True Values L = 2	High Intensity	15	One-Pool Breeding Value	0.974152	2.06034e-14	0.00904766	3.15125e-16	0.0127953
F2Heterosis	coreStrategies	ploidy = 2	Genomic Estimated Values L = 2	Low Intensity	15	Two-Pool Breeding Value	0.974152	0.0152528	0.00904766	0.0557507	0.0127953
F2Heterosis	coreStrategies	ploidy = 2	Genomic Estimated Values L = 2	High Intensity	15	Two-Pool Breeding Value	0.974152	0.124634	0.00904766	0.111834	0.0127953
F2Heterosis	coreStrategies	ploidy = 2	Phenotypic, Control nCycles	Low Intensity	15	Two-Pool Breeding Value	0.974152	0.0146054	0.00904766	0.0507431	0.0127953
F2Heterosis	coreStrategies	ploidy = 2	Phenotypic, Control nCycles	High Intensity	15	Two-Pool Breeding Value	0.974152	0.00794485	0.00904766	0.0869999	0.0127953
F2Heterosis	coreStrategies	ploidy = 2	True Values L = 2	Low Intensity	15	Two-Pool Breeding Value	0.974152	0.0147265	0.00904766	0.050285	0.0127953
F2Heterosis	coreStrategies	ploidy = 2	True Values L = 2	High Intensity	15	Two-Pool Breeding Value	0.974152	0.0148453	0.00904766	0.0804848	0.0127953
F2Heterosis	coreStrategies	ploidy = 2	Phenotypic, Fast Multiplication	Low Intensity	15	Two-Pool GCA	0.974152	0.0169795	0.00904766	0.0484532	0.0127953
F2Heterosis	coreStrategies	ploidy = 2	Phenotypic, Fast Multiplication	High Intensity	15	Two-Pool GCA	0.974152	0.029109	0.00904766	0.0660441	0.0127953
F2Heterosis	coreStrategies	ploidy = 2	Phenotypic, Fast Multiplication	Low Intensity	15	One-Pool Breeding Value	0.974152	-4.8289e-14	0.00904766	5.87093e-16	0.0127953
F2Heterosis	coreStrategies	ploidy = 2	Phenotypic, Fast Multiplication	High Intensity	15	One-Pool Breeding Value	0.974152	-1.59981e-13	0.00904766	-5.40289e-17	0.0127953
F2Heterosis	coreStrategies	ploidy = 2	Phenotypic, Fast Multiplication	Low Intensity	15	Two-Pool Breeding Value	0.974152	0.00457329	0.00904766	0.0484575	0.0127953
F2Heterosis	coreStrategies	ploidy = 2	Phenotypic, Fast Multiplication	High Intensity	15	Two-Pool Breeding Value	0.974152	0.0101341	0.00904766	0.0721497	0.0127953
F2Heterosis	coreStrategies	ploidy = 2	Phenotypic, Slow Multiplication	Low Intensity	15	Two-Pool GCA	0.974152	0.0147496	0.00904766	0.0475823	0.0127953
F2Heterosis	coreStrategies	ploidy = 2	Phenotypic, Slow Multiplication	High Intensity	15	Two-Pool GCA	0.974152	0.00425332	0.00904766	0.0602573	0.0127953
F2Heterosis	coreStrategies	ploidy = 2	Phenotypic, Slow Multiplication	Low Intensity	15	One-Pool Breeding Value	0.974152	-4.77587e-14	0.00904766	-2.37204e-16	0.0127953
F2Heterosis	coreStrategies	ploidy = 2	Phenotypic, Slow Multiplication	High Intensity	15	One-Pool Breeding Value	0.974152	-2.30178e-14	0.00904766	-2.37373e-16	0.0127953
F2Heterosis	coreStrategies	ploidy = 2	Phenotypic, Slow Multiplication	Low Intensity	15	Two-Pool Breeding Value	0.974152	-0.00142785	0.00904766	0.0478216	0.0127953
F2Heterosis	coreStrategies	ploidy = 2	Phenotypic, Slow Multiplication	High Intensity	15	Two-Pool Breeding Value	0.974152	0.00188445	0.00904766	0.062462	0.0127953
meanG.Intrapool	coreStrategies	ploidy = 2	Genomic Estimated Values L = 2	Low Intensity	15	Two-Pool GCA	0.882139	1.47719	0.034235	-0.0952707	0.0484157
meanG.Intrapool	coreStrategies	ploidy = 2	Genomic Estimated Values L = 2	High Intensity	15	Two-Pool GCA	0.882139	3.28261	0.034235	-0.274987	0.0484157
meanG.Intrapool	coreStrategies	ploidy = 2	Phenotypic, Control nCycles	Low Intensity	15	Two-Pool GCA	0.882139	1.94811	0.034235	-0.112168	0.0484157
meanG.Intrapool	coreStrategies	ploidy = 2	Phenotypic, Control nCycles	High Intensity	15	Two-Pool GCA	0.882139	2.84029	0.034235	-0.210808	0.0484157
meanG.Intrapool	coreStrategies	ploidy = 2	True Values L = 2	Low Intensity	15	Two-Pool GCA	0.882139	3.36773	0.034235	-0.152424	0.0484157
meanG.Intrapool	coreStrategies	ploidy = 2	True Values L = 2	High Intensity	15	Two-Pool GCA	0.882139	6.19595	0.034235	-0.412909	0.0484157
meanG.Intrapool	coreStrategies	ploidy = 2	Genomic Estimated Values L = 2	Low Intensity	15	One-Pool Cross Performance	0.882139	-1.36012e-13	0.034235	1.56003e-15	0.0484157
meanG.Intrapool	coreStrategies	ploidy = 2	Genomic Estimated Values L = 2	High Intensity	15	One-Pool Cross Performance	0.882139	-5.74199e-13	0.034235	1.97386e-15	0.0484157
meanG.Intrapool	coreStrategies	ploidy = 2	True Values L = 2	Low Intensity	15	One-Pool Cross Performance	0.882139	-2.47901e-13	0.034235	1.13245e-15	0.0484157
meanG.Intrapool	coreStrategies	ploidy = 2	True Values L = 2	High Intensity	15	One-Pool Cross Performance	0.882139	4.45331e-13	0.034235	1.18596e-15	0.0484157
meanG.Intrapool	coreStrategies	ploidy = 2	Genomic Estimated Values L = 2	Low Intensity	15	One-Pool Breeding Value	0.882139	7.00563e-14	0.034235	3.80049e-15	0.0484157
meanG.Intrapool	coreStrategies	ploidy = 2	Genomic Estimated Values L = 2	High Intensity	15	One-Pool Breeding Value	0.882139	-2.13498e-13	0.034235	9.33304e-16	0.0484157
meanG.Intrapool	coreStrategies	ploidy = 2	Phenotypic, Control nCycles	Low Intensity	15	One-Pool Breeding Value	0.882139	5.01875e-13	0.034235	2.80403e-15	0.0484157
meanG.Intrapool	coreStrategies	ploidy = 2	Phenotypic, Control nCycles	High Intensity	15	One-Pool Breeding Value	0.882139	-3.26055e-13	0.034235	7.55812e-15	0.0484157
meanG.Intrapool	coreStrategies	ploidy = 2	True Values L = 2	Low Intensity	15	One-Pool Breeding Value	0.882139	-2.26584e-13	0.034235	3.28847e-15	0.0484157
meanG.Intrapool	coreStrategies	ploidy = 2	True Values L = 2	High Intensity	15	One-Pool Breeding Value	0.882139	-1.87058e-13	0.034235	-1.05408e-15	0.0484157
meanG.Intrapool	coreStrategies	ploidy = 2	Genomic Estimated Values L = 2	Low Intensity	15	Two-Pool Breeding Value	0.882139	1.39395	0.034235	-0.0721349	0.0484157
meanG.Intrapool	coreStrategies	ploidy = 2	Genomic Estimated Values L = 2	High Intensity	15	Two-Pool Breeding Value	0.882139	3.4052	0.034235	-0.222974	0.0484157
meanG.Intrapool	coreStrategies	ploidy = 2	Phenotypic, Control nCycles	Low Intensity	15	Two-Pool Breeding Value	0.882139	2.49709	0.034235	-0.132533	0.0484157
meanG.Intrapool	coreStrategies	ploidy = 2	Phenotypic, Control nCycles	High Intensity	15	Two-Pool Breeding Value	0.882139	3.96622	0.034235	-0.238276	0.0484157
meanG.Intrapool	coreStrategies	ploidy = 2	True Values L = 2	Low Intensity	15	Two-Pool Breeding Value	0.882139	2.78501	0.034235	-0.107566	0.0484157
meanG.Intrapool	coreStrategies	ploidy = 2	True Values L = 2	High Intensity	15	Two-Pool Breeding Value	0.882139	6.45088	0.034235	-0.281052	0.0484157
meanG.Intrapool	coreStrategies	ploidy = 2	Phenotypic, Fast Multiplication	Low Intensity	15	Two-Pool GCA	0.882139	0.577922	0.034235	-0.089458	0.0484157
meanG.Intrapool	coreStrategies	ploidy = 2	Phenotypic, Fast Multiplication	High Intensity	15	Two-Pool GCA	0.882139	0.8687	0.034235	-0.0613552	0.0484157
meanG.Intrapool	coreStrategies	ploidy = 2	Phenotypic, Fast Multiplication	Low Intensity	15	One-Pool Breeding Value	0.882139	2.86683e-13	0.034235	-6.07368e-16	0.0484157
meanG.Intrapool	coreStrategies	ploidy = 2	Phenotypic, Fast Multiplication	High Intensity	15	One-Pool Breeding Value	0.882139	-1.72436e-13	0.034235	1.27541e-16	0.0484157
meanG.Intrapool	coreStrategies	ploidy = 2	Phenotypic, Fast Multiplication	Low Intensity	15	Two-Pool Breeding Value	0.882139	1.43426	0.034235	-0.0839707	0.0484157
meanG.Intrapool	coreStrategies	ploidy = 2	Phenotypic, Fast Multiplication	High Intensity	15	Two-Pool Breeding Value	0.882139	2.34999	0.034235	-0.13763	0.0484157
meanG.Intrapool	coreStrategies	ploidy = 2	Phenotypic, Slow Multiplication	Low Intensity	15	Two-Pool GCA	0.882139	0.291405	0.034235	-0.104137	0.0484157
meanG.Intrapool	coreStrategies	ploidy = 2	Phenotypic, Slow Multiplication	High Intensity	15	Two-Pool GCA	0.882139	0.426635	0.034235	-0.0663825	0.0484157
meanG.Intrapool	coreStrategies	ploidy = 2	Phenotypic, Slow Multiplication	Low Intensity	15	One-Pool Breeding Value	0.882139	2.94431e-13	0.034235	2.65233e-15	0.0484157
meanG.Intrapool	coreStrategies	ploidy = 2	Phenotypic, Slow Multiplication	High Intensity	15	One-Pool Breeding Value	0.882139	2.77735e-14	0.034235	2.99631e-15	0.0484157
meanG.Intrapool	coreStrategies	ploidy = 2	Phenotypic, Slow Multiplication	Low Intensity	15	Two-Pool Breeding Value	0.882139	0.753115	0.034235	-0.0890359	0.0484157
meanG.Intrapool	coreStrategies	ploidy = 2	Phenotypic, Slow Multiplication	High Intensity	15	Two-Pool Breeding Value	0.882139	1.21108	0.034235	-0.0735867	0.0484157
meanA.Intrapool	coreStrategies	ploidy = 2	Genomic Estimated Values L = 2	Low Intensity	15	Two-Pool GCA	0.580081	1.29007	0.0604784	-0.0702444	0.0855294
meanA.Intrapool	coreStrategies	ploidy = 2	Genomic Estimated Values L = 2	High Intensity	15	Two-Pool GCA	0.580081	2.89759	0.0604784	-0.155719	0.0855294
meanA.Intrapool	coreStrategies	ploidy = 2	Phenotypic, Control nCycles	Low Intensity	15	Two-Pool GCA	0.580081	1.63147	0.0604784	-0.0893752	0.0855294
meanA.Intrapool	coreStrategies	ploidy = 2	Phenotypic, Control nCycles	High Intensity	15	Two-Pool GCA	0.580081	2.42615	0.0604784	-0.132643	0.0855294
meanA.Intrapool	coreStrategies	ploidy = 2	True Values L = 2	Low Intensity	15	Two-Pool GCA	0.580081	2.74209	0.0604784	-0.139396	0.0855294
meanA.Intrapool	coreStrategies	ploidy = 2	True Values L = 2	High Intensity	15	Two-Pool GCA	0.580081	5.36114	0.0604784	-0.27572	0.0855294
meanA.Intrapool	coreStrategies	ploidy = 2	Genomic Estimated Values L = 2	Low Intensity	15	One-Pool Cross Performance	0.580081	-1.69323e-13	0.0604784	1.69323e-15	0.0855294
meanA.Intrapool	coreStrategies	ploidy = 2	Genomic Estimated Values L = 2	High Intensity	15	One-Pool Cross Performance	0.580081	-3.60023e-13	0.0604784	-1.62983e-15	0.0855294
meanA.Intrapool	coreStrategies	ploidy = 2	True Values L = 2	Low Intensity	15	One-Pool Cross Performance	0.580081	-3.48824e-13	0.0604784	2.6713e-15	0.0855294
meanA.Intrapool	coreStrategies	ploidy = 2	True Values L = 2	High Intensity	15	One-Pool Cross Performance	0.580081	3.91684e-13	0.0604784	-1.83863e-16	0.0855294
meanA.Intrapool	coreStrategies	ploidy = 2	Genomic Estimated Values L = 2	Low Intensity	15	One-Pool Breeding Value	0.580081	2.03012e-15	0.0604784	6.4072e-15	0.0855294
meanA.Intrapool	coreStrategies	ploidy = 2	Genomic Estimated Values L = 2	High Intensity	15	One-Pool Breeding Value	0.580081	-2.64466e-13	0.0604784	-2.6311e-16	0.0855294
meanA.Intrapool	coreStrategies	ploidy = 2	Phenotypic, Control nCycles	Low Intensity	15	One-Pool Breeding Value	0.580081	5.64864e-13	0.0604784	1.79837e-16	0.0855294
meanA.Intrapool	coreStrategies	ploidy = 2	Phenotypic, Control nCycles	High Intensity	15	One-Pool Breeding Value	0.580081	-5.97827e-13	0.0604784	1.1603e-14	0.0855294
meanA.Intrapool	coreStrategies	ploidy = 2	True Values L = 2	Low Intensity	15	One-Pool Breeding Value	0.580081	-1.81651e-13	0.0604784	2.48483e-15	0.0855294
meanA.Intrapool	coreStrategies	ploidy = 2	True Values L = 2	High Intensity	15	One-Pool Breeding Value	0.580081	-3.25671e-14	0.0604784	-7.02688e-16	0.0855294
meanA.Intrapool	coreStrategies	ploidy = 2	Genomic Estimated Values L = 2	Low Intensity	15	Two-Pool Breeding Value	0.580081	1.1969	0.0604784	-0.0670684	0.0855294
meanA.Intrapool	coreStrategies	ploidy = 2	Genomic Estimated Values L = 2	High Intensity	15	Two-Pool Breeding Value	0.580081	2.92492	0.0604784	-0.16111	0.0855294
meanA.Intrapool	coreStrategies	ploidy = 2	Phenotypic, Control nCycles	Low Intensity	15	Two-Pool Breeding Value	0.580081	2.08581	0.0604784	-0.114646	0.0855294
meanA.Intrapool	coreStrategies	ploidy = 2	Phenotypic, Control nCycles	High Intensity	15	Two-Pool Breeding Value	0.580081	3.28273	0.0604784	-0.179665	0.0855294
meanA.Intrapool	coreStrategies	ploidy = 2	True Values L = 2	Low Intensity	15	Two-Pool Breeding Value	0.580081	2.23606	0.0604784	-0.113411	0.0855294
meanA.Intrapool	coreStrategies	ploidy = 2	True Values L = 2	High Intensity	15	Two-Pool Breeding Value	0.580081	5.16153	0.0604784	-0.266027	0.0855294
meanA.Intrapool	coreStrategies	ploidy = 2	Phenotypic, Fast Multiplication	Low Intensity	15	Two-Pool GCA	0.580081	0.524754	0.0604784	-0.0298724	0.0855294
meanA.Intrapool	coreStrategies	ploidy = 2	Phenotypic, Fast Multiplication	High Intensity	15	Two-Pool GCA	0.580081	0.749847	0.0604784	-0.0420661	0.0855294
meanA.Intrapool	coreStrategies	ploidy = 2	Phenotypic, Fast Multiplication	Low Intensity	15	One-Pool Breeding Value	0.580081	2.0486e-13	0.0604784	1.01349e-15	0.0855294
meanA.Intrapool	coreStrategies	ploidy = 2	Phenotypic, Fast Multiplication	High Intensity	15	One-Pool Breeding Value	0.580081	-2.46795e-13	0.0604784	-2.14931e-16	0.0855294
meanA.Intrapool	coreStrategies	ploidy = 2	Phenotypic, Fast Multiplication	Low Intensity	15	Two-Pool Breeding Value	0.580081	1.21991	0.0604784	-0.068019	0.0855294
meanA.Intrapool	coreStrategies	ploidy = 2	Phenotypic, Fast Multiplication	High Intensity	15	Two-Pool Breeding Value	0.580081	1.95324	0.0604784	-0.107673	0.0855294
meanA.Intrapool	coreStrategies	ploidy = 2	Phenotypic, Slow Multiplication	Low Intensity	15	Two-Pool GCA	0.580081	0.288403	0.0604784	-0.0171911	0.0855294
meanA.Intrapool	coreStrategies	ploidy = 2	Phenotypic, Slow Multiplication	High Intensity	15	Two-Pool GCA	0.580081	0.401061	0.0604784	-0.0230962	0.0855294
meanA.Intrapool	coreStrategies	ploidy = 2	Phenotypic, Slow Multiplication	Low Intensity	15	One-Pool Breeding Value	0.580081	2.33848e-13	0.0604784	2.45754e-15	0.0855294
meanA.Intrapool	coreStrategies	ploidy = 2	Phenotypic, Slow Multiplication	High Intensity	15	One-Pool Breeding Value	0.580081	1.19768e-14	0.0604784	7.38911e-16	0.0855294
meanA.Intrapool	coreStrategies	ploidy = 2	Phenotypic, Slow Multiplication	Low Intensity	15	Two-Pool Breeding Value	0.580081	0.660995	0.0604784	-0.0377501	0.0855294
meanA.Intrapool	coreStrategies	ploidy = 2	Phenotypic, Slow Multiplication	High Intensity	15	Two-Pool Breeding Value	0.580081	1.02858	0.0604784	-0.0577311	0.0855294
meanD.Intrapool	coreStrategies	ploidy = 2	Genomic Estimated Values L = 2	Low Intensity	15	Two-Pool GCA	0.998476	0.235637	0.0220885	0.970738	0.0312378
meanD.Intrapool	coreStrategies	ploidy = 2	Genomic Estimated Values L = 2	High Intensity	15	Two-Pool GCA	0.998476	0.433531	0.0220885	0.876497	0.0312378
meanD.Intrapool	coreStrategies	ploidy = 2	Phenotypic, Control nCycles	Low Intensity	15	Two-Pool GCA	0.998476	0.365155	0.0220885	0.972972	0.0312378
meanD.Intrapool	coreStrategies	ploidy = 2	Phenotypic, Control nCycles	High Intensity	15	Two-Pool GCA	0.998476	0.462644	0.0220885	0.9176	0.0312378
meanD.Intrapool	coreStrategies	ploidy = 2	True Values L = 2	Low Intensity	15	Two-Pool GCA	0.998476	0.674145	0.0220885	0.982737	0.0312378
meanD.Intrapool	coreStrategies	ploidy = 2	True Values L = 2	High Intensity	15	Two-Pool GCA	0.998476	0.88333	0.0220885	0.858576	0.0312378
meanD.Intrapool	coreStrategies	ploidy = 2	Genomic Estimated Values L = 2	Low Intensity	15	One-Pool Cross Performance	0.998476	-9.31317e-13	0.0220885	3.88183e-16	0.0312378
meanD.Intrapool	coreStrategies	ploidy = 2	Genomic Estimated Values L = 2	High Intensity	15	One-Pool Cross Performance	0.998476	1.51299e-12	0.0220885	5.60956e-15	0.0312378
meanD.Intrapool	coreStrategies	ploidy = 2	True Values L = 2	Low Intensity	15	One-Pool Cross Performance	0.998476	-3.06343e-12	0.0220885	3.35171e-15	0.0312378
meanD.Intrapool	coreStrategies	ploidy = 2	True Values L = 2	High Intensity	15	One-Pool Cross Performance	0.998476	-1.14112e-12	0.0220885	1.70773e-15	0.0312378
meanD.Intrapool	coreStrategies	ploidy = 2	Genomic Estimated Values L = 2	Low Intensity	15	One-Pool Breeding Value	0.998476	1.94652e-12	0.0220885	7.73612e-16	0.0312378
meanD.Intrapool	coreStrategies	ploidy = 2	Genomic Estimated Values L = 2	High Intensity	15	One-Pool Breeding Value	0.998476	6.2442e-13	0.0220885	-2.90186e-15	0.0312378
meanD.Intrapool	coreStrategies	ploidy = 2	Phenotypic, Control nCycles	Low Intensity	15	One-Pool Breeding Value	0.998476	1.9679e-12	0.0220885	7.18029e-15	0.0312378
meanD.Intrapool	coreStrategies	ploidy = 2	Phenotypic, Control nCycles	High Intensity	15	One-Pool Breeding Value	0.998476	-3.5079e-12	0.0220885	-4.19954e-15	0.0312378
meanD.Intrapool	coreStrategies	ploidy = 2	True Values L = 2	Low Intensity	15	One-Pool Breeding Value	0.998476	-1.77992e-12	0.0220885	4.86723e-15	0.0312378
meanD.Intrapool	coreStrategies	ploidy = 2	True Values L = 2	High Intensity	15	One-Pool Breeding Value	0.998476	1.71883e-13	0.0220885	5.31493e-15	0.0312378
meanD.Intrapool	coreStrategies	ploidy = 2	Genomic Estimated Values L = 2	Low Intensity	15	Two-Pool Breeding Value	0.998476	0.245562	0.0220885	0.990698	0.0312378
meanD.Intrapool	coreStrategies	ploidy = 2	Genomic Estimated Values L = 2	High Intensity	15	Two-Pool Breeding Value	0.998476	0.528793	0.0220885	0.933901	0.0312378
meanD.Intrapool	coreStrategies	ploidy = 2	Phenotypic, Control nCycles	Low Intensity	15	Two-Pool Breeding Value	0.998476	0.459793	0.0220885	0.977877	0.0312378
meanD.Intrapool	coreStrategies	ploidy = 2	Phenotypic, Control nCycles	High Intensity	15	Two-Pool Breeding Value	0.998476	0.732006	0.0220885	0.937154	0.0312378
meanD.Intrapool	coreStrategies	ploidy = 2	True Values L = 2	Low Intensity	15	Two-Pool Breeding Value	0.998476	0.597465	0.0220885	1.00161	0.0312378
meanD.Intrapool	coreStrategies	ploidy = 2	True Values L = 2	High Intensity	15	Two-Pool Breeding Value	0.998476	1.33786	0.0220885	0.980739	0.0312378
meanD.Intrapool	coreStrategies	ploidy = 2	Phenotypic, Fast Multiplication	Low Intensity	15	Two-Pool GCA	0.998476	0.101678	0.0220885	0.936179	0.0312378
meanD.Intrapool	coreStrategies	ploidy = 2	Phenotypic, Fast Multiplication	High Intensity	15	Two-Pool GCA	0.998476	0.167363	0.0220885	0.976475	0.0312378
meanD.Intrapool	coreStrategies	ploidy = 2	Phenotypic, Fast Multiplication	Low Intensity	15	One-Pool Breeding Value	0.998476	-1.37837e-12	0.0220885	7.72238e-15	0.0312378
meanD.Intrapool	coreStrategies	ploidy = 2	Phenotypic, Fast Multiplication	High Intensity	15	One-Pool Breeding Value	0.998476	-2.00849e-12	0.0220885	3.64962e-16	0.0312378
meanD.Intrapool	coreStrategies	ploidy = 2	Phenotypic, Fast Multiplication	Low Intensity	15	Two-Pool Breeding Value	0.998476	0.262858	0.0220885	0.979813	0.0312378
meanD.Intrapool	coreStrategies	ploidy = 2	Phenotypic, Fast Multiplication	High Intensity	15	Two-Pool Breeding Value	0.998476	0.44526	0.0220885	0.965808	0.0312378
meanD.Intrapool	coreStrategies	ploidy = 2	Phenotypic, Slow Multiplication	Low Intensity	15	Two-Pool GCA	0.998476	0.051512	0.0220885	0.908819	0.0312378
meanD.Intrapool	coreStrategies	ploidy = 2	Phenotypic, Slow Multiplication	High Intensity	15	Two-Pool GCA	0.998476	0.0740846	0.0220885	0.952478	0.0312378
meanD.Intrapool	coreStrategies	ploidy = 2	Phenotypic, Slow Multiplication	Low Intensity	15	One-Pool Breeding Value	0.998476	-4.03003e-13	0.0220885	-3.8665e-16	0.0312378
meanD.Intrapool	coreStrategies	ploidy = 2	Phenotypic, Slow Multiplication	High Intensity	15	One-Pool Breeding Value	0.998476	-3.33213e-13	0.0220885	-2.37997e-15	0.0312378
meanD.Intrapool	coreStrategies	ploidy = 2	Phenotypic, Slow Multiplication	Low Intensity	15	Two-Pool Breeding Value	0.998476	0.14063	0.0220885	0.944479	0.0312378
meanD.Intrapool	coreStrategies	ploidy = 2	Phenotypic, Slow Multiplication	High Intensity	15	Two-Pool Breeding Value	0.998476	0.231004	0.0220885	0.979909	0.0312378
meanG.ProductPool	coreStrategies	ploidy = 2	Genomic Estimated Values L = 2	Low Intensity	50	Two-Pool GCA	0.840999	4.93323	0.14175	-0.142813	0.200465
meanG.ProductPool	coreStrategies	ploidy = 2	Genomic Estimated Values L = 2	High Intensity	50	Two-Pool GCA	0.840999	10.9723	0.14175	-0.22065	0.200465
meanG.ProductPool	coreStrategies	ploidy = 2	Phenotypic, Control nCycles	Low Intensity	50	Two-Pool GCA	0.840999	6.75128	0.14175	-0.250899	0.200465
meanG.ProductPool	coreStrategies	ploidy = 2	Phenotypic, Control nCycles	High Intensity	50	Two-Pool GCA	0.840999	9.71109	0.14175	-0.288587	0.200465
meanG.ProductPool	coreStrategies	ploidy = 2	True Values L = 2	Low Intensity	50	Two-Pool GCA	0.840999	11.4741	0.14175	-0.263168	0.200465
meanG.ProductPool	coreStrategies	ploidy = 2	True Values L = 2	High Intensity	50	Two-Pool GCA	0.840999	19.3516	0.14175	-0.330307	0.200465
meanG.ProductPool	coreStrategies	ploidy = 2	Genomic Estimated Values L = 2	Low Intensity	50	One-Pool Cross Performance	0.840999	7.47401	0.14175	-0.33218	0.200465
meanG.ProductPool	coreStrategies	ploidy = 2	Genomic Estimated Values L = 2	High Intensity	50	One-Pool Cross Performance	0.840999	10.4856	0.14175	-0.544908	0.200465
meanG.ProductPool	coreStrategies	ploidy = 2	True Values L = 2	Low Intensity	50	One-Pool Cross Performance	0.840999	15.3181	0.14175	-0.649347	0.200465
meanG.ProductPool	coreStrategies	ploidy = 2	True Values L = 2	High Intensity	50	One-Pool Cross Performance	0.840999	19.0557	0.14175	-0.880187	0.200465
meanG.ProductPool	coreStrategies	ploidy = 2	Genomic Estimated Values L = 2	Low Intensity	50	One-Pool Breeding Value	0.840999	7.72645	0.14175	-0.345992	0.200465
meanG.ProductPool	coreStrategies	ploidy = 2	Genomic Estimated Values L = 2	High Intensity	50	One-Pool Breeding Value	0.840999	10.7798	0.14175	-0.592027	0.200465
meanG.ProductPool	coreStrategies	ploidy = 2	Phenotypic, Control nCycles	Low Intensity	50	One-Pool Breeding Value	0.840999	10.8129	0.14175	-0.500059	0.200465
meanG.ProductPool	coreStrategies	ploidy = 2	Phenotypic, Control nCycles	High Intensity	50	One-Pool Breeding Value	0.840999	12.7038	0.14175	-0.6682	0.200465
meanG.ProductPool	coreStrategies	ploidy = 2	True Values L = 2	Low Intensity	50	One-Pool Breeding Value	0.840999	16.6296	0.14175	-0.630422	0.200465
meanG.ProductPool	coreStrategies	ploidy = 2	True Values L = 2	High Intensity	50	One-Pool Breeding Value	0.840999	20.1605	0.14175	-0.867242	0.200465
meanG.ProductPool	coreStrategies	ploidy = 2	Genomic Estimated Values L = 2	Low Intensity	50	Two-Pool Breeding Value	0.840999	4.26301	0.14175	-0.12644	0.200465
meanG.ProductPool	coreStrategies	ploidy = 2	Genomic Estimated Values L = 2	High Intensity	50	Two-Pool Breeding Value	0.840999	10.0176	0.14175	-0.265358	0.200465
meanG.ProductPool	coreStrategies	ploidy = 2	Phenotypic, Control nCycles	Low Intensity	50	Two-Pool Breeding Value	0.840999	7.74281	0.14175	-0.337934	0.200465
meanG.ProductPool	coreStrategies	ploidy = 2	Phenotypic, Control nCycles	High Intensity	50	Two-Pool Breeding Value	0.840999	10.0709	0.14175	-0.456905	0.200465
meanG.ProductPool	coreStrategies	ploidy = 2	True Values L = 2	Low Intensity	50	Two-Pool Breeding Value	0.840999	8.77032	0.14175	-0.300169	0.200465
meanG.ProductPool	coreStrategies	ploidy = 2	True Values L = 2	High Intensity	50	Two-Pool Breeding Value	0.840999	15.2553	0.14175	-0.632075	0.200465
meanG.ProductPool	coreStrategies	ploidy = 2	Phenotypic, Fast Multiplication	Low Intensity	50	Two-Pool GCA	0.840999	3.19526	0.14175	-0.120295	0.200465
meanG.ProductPool	coreStrategies	ploidy = 2	Phenotypic, Fast Multiplication	High Intensity	50	Two-Pool GCA	0.840999	4.88732	0.14175	-0.161444	0.200465
meanG.ProductPool	coreStrategies	ploidy = 2	Phenotypic, Fast Multiplication	Low Intensity	50	One-Pool Breeding Value	0.840999	7.29289	0.14175	-0.333846	0.200465
meanG.ProductPool	coreStrategies	ploidy = 2	Phenotypic, Fast Multiplication	High Intensity	50	One-Pool Breeding Value	0.840999	9.14632	0.14175	-0.467367	0.200465
meanG.ProductPool	coreStrategies	ploidy = 2	Phenotypic, Fast Multiplication	Low Intensity	50	Two-Pool Breeding Value	0.840999	5.12003	0.14175	-0.220637	0.200465
meanG.ProductPool	coreStrategies	ploidy = 2	Phenotypic, Fast Multiplication	High Intensity	50	Two-Pool Breeding Value	0.840999	7.33636	0.14175	-0.326001	0.200465
meanG.ProductPool	coreStrategies	ploidy = 2	Phenotypic, Slow Multiplication	Low Intensity	50	Two-Pool GCA	0.840999	1.74032	0.14175	-0.0655241	0.200465
meanG.ProductPool	coreStrategies	ploidy = 2	Phenotypic, Slow Multiplication	High Intensity	50	Two-Pool GCA	0.840999	2.73143	0.14175	-0.0951103	0.200465
meanG.ProductPool	coreStrategies	ploidy = 2	Phenotypic, Slow Multiplication	Low Intensity	50	One-Pool Breeding Value	0.840999	5.51027	0.14175	-0.251312	0.200465
meanG.ProductPool	coreStrategies	ploidy = 2	Phenotypic, Slow Multiplication	High Intensity	50	One-Pool Breeding Value	0.840999	7.13385	0.14175	-0.356607	0.200465
meanG.ProductPool	coreStrategies	ploidy = 2	Phenotypic, Slow Multiplication	Low Intensity	50	Two-Pool Breeding Value	0.840999	3.85066	0.14175	-0.165484	0.200465
meanG.ProductPool	coreStrategies	ploidy = 2	Phenotypic, Slow Multiplication	High Intensity	50	Two-Pool Breeding Value	0.840999	5.80207	0.14175	-0.254497	0.200465
meanA.ProductPool	coreStrategies	ploidy = 2	Genomic Estimated Values L = 2	Low Intensity	50	Two-Pool GCA	0.594068	3.89416	0.224851	-0.209275	0.317988
meanA.ProductPool	coreStrategies	ploidy = 2	Genomic Estimated Values L = 2	High Intensity	50	Two-Pool GCA	0.594068	7.62284	0.224851	-0.411176	0.317988
meanA.ProductPool	coreStrategies	ploidy = 2	Phenotypic, Control nCycles	Low Intensity	50	Two-Pool GCA	0.594068	5.23594	0.224851	-0.282927	0.317988
meanA.ProductPool	coreStrategies	ploidy = 2	Phenotypic, Control nCycles	High Intensity	50	Two-Pool GCA	0.594068	6.87765	0.224851	-0.372476	0.317988
meanA.ProductPool	coreStrategies	ploidy = 2	True Values L = 2	Low Intensity	50	Two-Pool GCA	0.594068	8.50496	0.224851	-0.435284	0.317988
meanA.ProductPool	coreStrategies	ploidy = 2	True Values L = 2	High Intensity	50	Two-Pool GCA	0.594068	13.01	0.224851	-0.690806	0.317988
meanA.ProductPool	coreStrategies	ploidy = 2	Genomic Estimated Values L = 2	Low Intensity	50	One-Pool Cross Performance	0.594068	6.39045	0.224851	-0.364648	0.317988
meanA.ProductPool	coreStrategies	ploidy = 2	Genomic Estimated Values L = 2	High Intensity	50	One-Pool Cross Performance	0.594068	8.94261	0.224851	-0.512607	0.317988
meanA.ProductPool	coreStrategies	ploidy = 2	True Values L = 2	Low Intensity	50	One-Pool Cross Performance	0.594068	12.6886	0.224851	-0.6736	0.317988
meanA.ProductPool	coreStrategies	ploidy = 2	True Values L = 2	High Intensity	50	One-Pool Cross Performance	0.594068	16.0221	0.224851	-0.857348	0.317988
meanA.ProductPool	coreStrategies	ploidy = 2	Genomic Estimated Values L = 2	Low Intensity	50	One-Pool Breeding Value	0.594068	6.60584	0.224851	-0.370723	0.317988
meanA.ProductPool	coreStrategies	ploidy = 2	Genomic Estimated Values L = 2	High Intensity	50	One-Pool Breeding Value	0.594068	9.32547	0.224851	-0.528809	0.317988
meanA.ProductPool	coreStrategies	ploidy = 2	Phenotypic, Control nCycles	Low Intensity	50	One-Pool Breeding Value	0.594068	9.03737	0.224851	-0.487867	0.317988
meanA.ProductPool	coreStrategies	ploidy = 2	Phenotypic, Control nCycles	High Intensity	50	One-Pool Breeding Value	0.594068	10.7485	0.224851	-0.579273	0.317988
meanA.ProductPool	coreStrategies	ploidy = 2	True Values L = 2	Low Intensity	50	One-Pool Breeding Value	0.594068	13.8669	0.224851	-0.682535	0.317988
meanA.ProductPool	coreStrategies	ploidy = 2	True Values L = 2	High Intensity	50	One-Pool Breeding Value	0.594068	17.265	0.224851	-0.871572	0.317988
meanA.ProductPool	coreStrategies	ploidy = 2	Genomic Estimated Values L = 2	Low Intensity	50	Two-Pool Breeding Value	0.594068	3.5369	0.224851	-0.197243	0.317988
meanA.ProductPool	coreStrategies	ploidy = 2	Genomic Estimated Values L = 2	High Intensity	50	Two-Pool Breeding Value	0.594068	7.46165	0.224851	-0.415701	0.317988
meanA.ProductPool	coreStrategies	ploidy = 2	Phenotypic, Control nCycles	Low Intensity	50	Two-Pool Breeding Value	0.594068	6.51376	0.224851	-0.353035	0.317988
meanA.ProductPool	coreStrategies	ploidy = 2	Phenotypic, Control nCycles	High Intensity	50	Two-Pool Breeding Value	0.594068	8.75354	0.224851	-0.475457	0.317988
meanA.ProductPool	coreStrategies	ploidy = 2	True Values L = 2	Low Intensity	50	Two-Pool Breeding Value	0.594068	7.19641	0.224851	-0.358041	0.317988
meanA.ProductPool	coreStrategies	ploidy = 2	True Values L = 2	High Intensity	50	Two-Pool Breeding Value	0.594068	13.484	0.224851	-0.695613	0.317988
meanA.ProductPool	coreStrategies	ploidy = 2	Phenotypic, Fast Multiplication	Low Intensity	50	Two-Pool GCA	0.594068	2.54435	0.224851	-0.138683	0.317988
meanA.ProductPool	coreStrategies	ploidy = 2	Phenotypic, Fast Multiplication	High Intensity	50	Two-Pool GCA	0.594068	3.66584	0.224851	-0.19946	0.317988
meanA.ProductPool	coreStrategies	ploidy = 2	Phenotypic, Fast Multiplication	Low Intensity	50	One-Pool Breeding Value	0.594068	6.04716	0.224851	-0.328128	0.317988
meanA.ProductPool	coreStrategies	ploidy = 2	Phenotypic, Fast Multiplication	High Intensity	50	One-Pool Breeding Value	0.594068	7.63598	0.224851	-0.414107	0.317988
meanA.ProductPool	coreStrategies	ploidy = 2	Phenotypic, Fast Multiplication	Low Intensity	50	Two-Pool Breeding Value	0.594068	4.2767	0.224851	-0.232947	0.317988
meanA.ProductPool	coreStrategies	ploidy = 2	Phenotypic, Fast Multiplication	High Intensity	50	Two-Pool Breeding Value	0.594068	6.25673	0.224851	-0.341764	0.317988
meanA.ProductPool	coreStrategies	ploidy = 2	Phenotypic, Slow Multiplication	Low Intensity	50	Two-Pool GCA	0.594068	1.40304	0.224851	-0.0770337	0.317988
meanA.ProductPool	coreStrategies	ploidy = 2	Phenotypic, Slow Multiplication	High Intensity	50	Two-Pool GCA	0.594068	2.11454	0.224851	-0.11603	0.317988
meanA.ProductPool	coreStrategies	ploidy = 2	Phenotypic, Slow Multiplication	Low Intensity	50	One-Pool Breeding Value	0.594068	4.55557	0.224851	-0.248002	0.317988
meanA.ProductPool	coreStrategies	ploidy = 2	Phenotypic, Slow Multiplication	High Intensity	50	One-Pool Breeding Value	0.594068	5.92141	0.224851	-0.321693	0.317988
meanA.ProductPool	coreStrategies	ploidy = 2	Phenotypic, Slow Multiplication	Low Intensity	50	Two-Pool Breeding Value	0.594068	3.20099	0.224851	-0.174984	0.317988
meanA.ProductPool	coreStrategies	ploidy = 2	Phenotypic, Slow Multiplication	High Intensity	50	Two-Pool Breeding Value	0.594068	4.87465	0.224851	-0.266544	0.317988
meanD.ProductPool	coreStrategies	ploidy = 2	Genomic Estimated Values L = 2	Low Intensity	50	Two-Pool GCA	0.961611	1.08758	0.113025	1.06223	0.159841
meanD.ProductPool	coreStrategies	ploidy = 2	Genomic Estimated Values L = 2	High Intensity	50	Two-Pool GCA	0.961611	3.39796	0.113025	1.18629	0.159841
meanD.ProductPool	coreStrategies	ploidy = 2	Phenotypic, Control nCycles	Low Intensity	50	Two-Pool GCA	0.961611	1.56385	0.113025	1.02779	0.159841
meanD.ProductPool	coreStrategies	ploidy = 2	Phenotypic, Control nCycles	High Intensity	50	Two-Pool GCA	0.961611	2.88194	0.113025	1.07965	0.159841
meanD.ProductPool	coreStrategies	ploidy = 2	True Values L = 2	Low Intensity	50	Two-Pool GCA	0.961611	3.01767	0.113025	1.16788	0.159841
meanD.ProductPool	coreStrategies	ploidy = 2	True Values L = 2	High Intensity	50	Two-Pool GCA	0.961611	6.39006	0.113025	1.35626	0.159841
meanD.ProductPool	coreStrategies	ploidy = 2	Genomic Estimated Values L = 2	Low Intensity	50	One-Pool Cross Performance	0.961611	1.13207	0.113025	1.02823	0.159841
meanD.ProductPool	coreStrategies	ploidy = 2	Genomic Estimated Values L = 2	High Intensity	50	One-Pool Cross Performance	0.961611	1.59149	0.113025	0.963463	0.159841
meanD.ProductPool	coreStrategies	ploidy = 2	True Values L = 2	Low Intensity	50	One-Pool Cross Performance	0.961611	2.67802	0.113025	1.02002	0.159841
meanD.ProductPool	coreStrategies	ploidy = 2	True Values L = 2	High Intensity	50	One-Pool Cross Performance	0.961611	3.08205	0.113025	0.972926	0.159841
meanD.ProductPool	coreStrategies	ploidy = 2	Genomic Estimated Values L = 2	Low Intensity	50	One-Pool Breeding Value	0.961611	1.16912	0.113025	1.0205	0.159841
meanD.ProductPool	coreStrategies	ploidy = 2	Genomic Estimated Values L = 2	High Intensity	50	One-Pool Breeding Value	0.961611	1.50283	0.113025	0.932547	0.159841
meanD.ProductPool	coreStrategies	ploidy = 2	Phenotypic, Control nCycles	Low Intensity	50	One-Pool Breeding Value	0.961611	1.82401	0.113025	0.983573	0.159841
meanD.ProductPool	coreStrategies	ploidy = 2	Phenotypic, Control nCycles	High Intensity	50	One-Pool Breeding Value	0.961611	2.00383	0.113025	0.906838	0.159841
meanD.ProductPool	coreStrategies	ploidy = 2	True Values L = 2	Low Intensity	50	One-Pool Breeding Value	0.961611	2.81117	0.113025	1.04788	0.159841
meanD.ProductPool	coreStrategies	ploidy = 2	True Values L = 2	High Intensity	50	One-Pool Breeding Value	0.961611	2.944	0.113025	1.00009	0.159841
meanD.ProductPool	coreStrategies	ploidy = 2	Genomic Estimated Values L = 2	Low Intensity	50	Two-Pool Breeding Value	0.961611	0.774625	0.113025	1.06657	0.159841
meanD.ProductPool	coreStrategies	ploidy = 2	Genomic Estimated Values L = 2	High Intensity	50	Two-Pool Breeding Value	0.961611	2.60447	0.113025	1.14611	0.159841
meanD.ProductPool	coreStrategies	ploidy = 2	Phenotypic, Control nCycles	Low Intensity	50	Two-Pool Breeding Value	0.961611	1.27755	0.113025	1.01087	0.159841
meanD.ProductPool	coreStrategies	ploidy = 2	Phenotypic, Control nCycles	High Intensity	50	Two-Pool Breeding Value	0.961611	1.36585	0.113025	1.01432	0.159841
meanD.ProductPool	coreStrategies	ploidy = 2	True Values L = 2	Low Intensity	50	Two-Pool Breeding Value	0.961611	1.62242	0.113025	1.05364	0.159841
meanD.ProductPool	coreStrategies	ploidy = 2	True Values L = 2	High Intensity	50	Two-Pool Breeding Value	0.961611	1.81977	0.113025	1.0593	0.159841
meanD.ProductPool	coreStrategies	ploidy = 2	Phenotypic, Fast Multiplication	Low Intensity	50	Two-Pool GCA	0.961611	0.699414	0.113025	1.01415	0.159841
meanD.ProductPool	coreStrategies	ploidy = 2	Phenotypic, Fast Multiplication	High Intensity	50	Two-Pool GCA	0.961611	1.26998	0.113025	1.03378	0.159841
meanD.ProductPool	coreStrategies	ploidy = 2	Phenotypic, Fast Multiplication	Low Intensity	50	One-Pool Breeding Value	0.961611	1.29425	0.113025	0.990047	0.159841
meanD.ProductPool	coreStrategies	ploidy = 2	Phenotypic, Fast Multiplication	High Intensity	50	One-Pool Breeding Value	0.961611	1.55885	0.113025	0.942505	0.159841
meanD.ProductPool	coreStrategies	ploidy = 2	Phenotypic, Fast Multiplication	Low Intensity	50	Two-Pool Breeding Value	0.961611	0.891843	0.113025	1.00808	0.159841
meanD.ProductPool	coreStrategies	ploidy = 2	Phenotypic, Fast Multiplication	High Intensity	50	Two-Pool Breeding Value	0.961611	1.12813	0.113025	1.01153	0.159841
meanD.ProductPool	coreStrategies	ploidy = 2	Phenotypic, Slow Multiplication	Low Intensity	50	Two-Pool GCA	0.961611	0.385792	0.113025	1.00727	0.159841
meanD.ProductPool	coreStrategies	ploidy = 2	Phenotypic, Slow Multiplication	High Intensity	50	Two-Pool GCA	0.961611	0.665402	0.113025	1.01668	0.159841
meanD.ProductPool	coreStrategies	ploidy = 2	Phenotypic, Slow Multiplication	Low Intensity	50	One-Pool Breeding Value	0.961611	1.00322	0.113025	0.992455	0.159841
meanD.ProductPool	coreStrategies	ploidy = 2	Phenotypic, Slow Multiplication	High Intensity	50	One-Pool Breeding Value	0.961611	1.26095	0.113025	0.960851	0.159841
meanD.ProductPool	coreStrategies	ploidy = 2	Phenotypic, Slow Multiplication	Low Intensity	50	Two-Pool Breeding Value	0.961611	0.698175	0.113025	1.00526	0.159841
meanD.ProductPool	coreStrategies	ploidy = 2	Phenotypic, Slow Multiplication	High Intensity	50	Two-Pool Breeding Value	0.961611	0.975929	0.113025	1.00781	0.159841
varG.ProductPool	coreStrategies	ploidy = 2	Genomic Estimated Values L = 2	Low Intensity	50	Two-Pool GCA	0.470685	0.825202	0.0136741	-0.0181131	0.019338
varG.ProductPool	coreStrategies	ploidy = 2	Genomic Estimated Values L = 2	High Intensity	50	Two-Pool GCA	0.470685	0.33843	0.0136741	-0.00605229	0.019338
varG.ProductPool	coreStrategies	ploidy = 2	Phenotypic, Control nCycles	Low Intensity	50	Two-Pool GCA	0.470685	0.842078	0.0136741	-0.0173377	0.019338
varG.ProductPool	coreStrategies	ploidy = 2	Phenotypic, Control nCycles	High Intensity	50	Two-Pool GCA	0.470685	0.557929	0.0136741	-0.00901804	0.019338
varG.ProductPool	coreStrategies	ploidy = 2	True Values L = 2	Low Intensity	50	Two-Pool GCA	0.470685	0.650756	0.0136741	-0.0122777	0.019338
varG.ProductPool	coreStrategies	ploidy = 2	True Values L = 2	High Intensity	50	Two-Pool GCA	0.470685	0.14784	0.0136741	-0.00312736	0.019338
varG.ProductPool	coreStrategies	ploidy = 2	Genomic Estimated Values L = 2	Low Intensity	50	One-Pool Cross Performance	0.470685	0.779388	0.0136741	-0.0110599	0.019338
varG.ProductPool	coreStrategies	ploidy = 2	Genomic Estimated Values L = 2	High Intensity	50	One-Pool Cross Performance	0.470685	0.505891	0.0136741	0.0102911	0.019338
varG.ProductPool	coreStrategies	ploidy = 2	True Values L = 2	Low Intensity	50	One-Pool Cross Performance	0.470685	0.517875	0.0136741	0.000592116	0.019338
varG.ProductPool	coreStrategies	ploidy = 2	True Values L = 2	High Intensity	50	One-Pool Cross Performance	0.470685	0.320162	0.0136741	0.0174189	0.019338
varG.ProductPool	coreStrategies	ploidy = 2	Genomic Estimated Values L = 2	Low Intensity	50	One-Pool Breeding Value	0.470685	0.745853	0.0136741	-0.0049907	0.019338
varG.ProductPool	coreStrategies	ploidy = 2	Genomic Estimated Values L = 2	High Intensity	50	One-Pool Breeding Value	0.470685	0.465432	0.0136741	0.0225646	0.019338
varG.ProductPool	coreStrategies	ploidy = 2	Phenotypic, Control nCycles	Low Intensity	50	One-Pool Breeding Value	0.470685	0.746817	0.0136741	-0.00727967	0.019338
varG.ProductPool	coreStrategies	ploidy = 2	Phenotypic, Control nCycles	High Intensity	50	One-Pool Breeding Value	0.470685	0.54465	0.0136741	0.0136546	0.019338
varG.ProductPool	coreStrategies	ploidy = 2	True Values L = 2	Low Intensity	50	One-Pool Breeding Value	0.470685	0.526279	0.0136741	0.0108011	0.019338
varG.ProductPool	coreStrategies	ploidy = 2	True Values L = 2	High Intensity	50	One-Pool Breeding Value	0.470685	0.349812	0.0136741	0.0319605	0.019338
varG.ProductPool	coreStrategies	ploidy = 2	Genomic Estimated Values L = 2	Low Intensity	50	Two-Pool Breeding Value	0.470685	0.866611	0.0136741	-0.0187991	0.019338
varG.ProductPool	coreStrategies	ploidy = 2	Genomic Estimated Values L = 2	High Intensity	50	Two-Pool Breeding Value	0.470685	0.414189	0.0136741	-0.00284459	0.019338
varG.ProductPool	coreStrategies	ploidy = 2	Phenotypic, Control nCycles	Low Intensity	50	Two-Pool Breeding Value	0.470685	0.812095	0.0136741	-0.0148789	0.019338
varG.ProductPool	coreStrategies	ploidy = 2	Phenotypic, Control nCycles	High Intensity	50	Two-Pool Breeding Value	0.470685	0.555304	0.0136741	-0.00198352	0.019338
varG.ProductPool	coreStrategies	ploidy = 2	True Values L = 2	Low Intensity	50	Two-Pool Breeding Value	0.470685	0.764307	0.0136741	-0.0107484	0.019338
varG.ProductPool	coreStrategies	ploidy = 2	True Values L = 2	High Intensity	50	Two-Pool Breeding Value	0.470685	0.399104	0.0136741	0.010284	0.019338
varG.ProductPool	coreStrategies	ploidy = 2	Phenotypic, Fast Multiplication	Low Intensity	50	Two-Pool GCA	0.470685	0.907207	0.0136741	-0.0158395	0.019338
varG.ProductPool	coreStrategies	ploidy = 2	Phenotypic, Fast Multiplication	High Intensity	50	Two-Pool GCA	0.470685	0.786083	0.0136741	-0.0120589	0.019338
varG.ProductPool	coreStrategies	ploidy = 2	Phenotypic, Fast Multiplication	Low Intensity	50	One-Pool Breeding Value	0.470685	0.827291	0.0136741	-0.00934411	0.019338
varG.ProductPool	coreStrategies	ploidy = 2	Phenotypic, Fast Multiplication	High Intensity	50	One-Pool Breeding Value	0.470685	0.653761	0.0136741	0.00803188	0.019338
varG.ProductPool	coreStrategies	ploidy = 2	Phenotypic, Fast Multiplication	Low Intensity	50	Two-Pool Breeding Value	0.470685	0.851423	0.0136741	-0.014182	0.019338
varG.ProductPool	coreStrategies	ploidy = 2	Phenotypic, Fast Multiplication	High Intensity	50	Two-Pool Breeding Value	0.470685	0.678901	0.0136741	-0.00586809	0.019338
varG.ProductPool	coreStrategies	ploidy = 2	Phenotypic, Slow Multiplication	Low Intensity	50	Two-Pool GCA	0.470685	0.931323	0.0136741	-0.0135172	0.019338
varG.ProductPool	coreStrategies	ploidy = 2	Phenotypic, Slow Multiplication	High Intensity	50	Two-Pool GCA	0.470685	0.866837	0.0136741	-0.0120417	0.019338
varG.ProductPool	coreStrategies	ploidy = 2	Phenotypic, Slow Multiplication	Low Intensity	50	One-Pool Breeding Value	0.470685	0.868852	0.0136741	-0.00970304	0.019338
varG.ProductPool	coreStrategies	ploidy = 2	Phenotypic, Slow Multiplication	High Intensity	50	One-Pool Breeding Value	0.470685	0.717381	0.0136741	0.00434919	0.019338
varG.ProductPool	coreStrategies	ploidy = 2	Phenotypic, Slow Multiplication	Low Intensity	50	Two-Pool Breeding Value	0.470685	0.890937	0.0136741	-0.0147088	0.019338
varG.ProductPool	coreStrategies	ploidy = 2	Phenotypic, Slow Multiplication	High Intensity	50	Two-Pool Breeding Value	0.470685	0.737432	0.0136741	-0.00685695	0.019338
varA.ProductPool	coreStrategies	ploidy = 2	Genomic Estimated Values L = 2	Low Intensity	50	Two-Pool GCA	0.697244	0.611736	0.0078493	-0.0227398	0.0111006
varA.ProductPool	coreStrategies	ploidy = 2	Genomic Estimated Values L = 2	High Intensity	50	Two-Pool GCA	0.697244	0.27908	0.0078493	-0.007164	0.0111006
varA.ProductPool	coreStrategies	ploidy = 2	Phenotypic, Control nCycles	Low Intensity	50	Two-Pool GCA	0.697244	0.609338	0.0078493	-0.0222394	0.0111006
varA.ProductPool	coreStrategies	ploidy = 2	Phenotypic, Control nCycles	High Intensity	50	Two-Pool GCA	0.697244	0.437361	0.0078493	-0.011209	0.0111006
varA.ProductPool	coreStrategies	ploidy = 2	True Values L = 2	Low Intensity	50	Two-Pool GCA	0.697244	0.461764	0.0078493	-0.0172454	0.0111006
varA.ProductPool	coreStrategies	ploidy = 2	True Values L = 2	High Intensity	50	Two-Pool GCA	0.697244	0.122027	0.0078493	-0.00354172	0.0111006
varA.ProductPool	coreStrategies	ploidy = 2	Genomic Estimated Values L = 2	Low Intensity	50	One-Pool Cross Performance	0.697244	0.525287	0.0078493	-0.0226591	0.0111006
varA.ProductPool	coreStrategies	ploidy = 2	Genomic Estimated Values L = 2	High Intensity	50	One-Pool Cross Performance	0.697244	0.298968	0.0078493	-0.00887083	0.0111006
varA.ProductPool	coreStrategies	ploidy = 2	True Values L = 2	Low Intensity	50	One-Pool Cross Performance	0.697244	0.288042	0.0078493	-0.0121711	0.0111006
varA.ProductPool	coreStrategies	ploidy = 2	True Values L = 2	High Intensity	50	One-Pool Cross Performance	0.697244	0.123741	0.0078493	-0.00203412	0.0111006
varA.ProductPool	coreStrategies	ploidy = 2	Genomic Estimated Values L = 2	Low Intensity	50	One-Pool Breeding Value	0.697244	0.500924	0.0078493	-0.022339	0.0111006
varA.ProductPool	coreStrategies	ploidy = 2	Genomic Estimated Values L = 2	High Intensity	50	One-Pool Breeding Value	0.697244	0.278209	0.0078493	-0.00703636	0.0111006
varA.ProductPool	coreStrategies	ploidy = 2	Phenotypic, Control nCycles	Low Intensity	50	One-Pool Breeding Value	0.697244	0.460913	0.0078493	-0.0200462	0.0111006
varA.ProductPool	coreStrategies	ploidy = 2	Phenotypic, Control nCycles	High Intensity	50	One-Pool Breeding Value	0.697244	0.302405	0.0078493	-0.010014	0.0111006
varA.ProductPool	coreStrategies	ploidy = 2	True Values L = 2	Low Intensity	50	One-Pool Breeding Value	0.697244	0.23543	0.0078493	-0.0125374	0.0111006
varA.ProductPool	coreStrategies	ploidy = 2	True Values L = 2	High Intensity	50	One-Pool Breeding Value	0.697244	0.0879314	0.0078493	-0.00272363	0.0111006
varA.ProductPool	coreStrategies	ploidy = 2	Genomic Estimated Values L = 2	Low Intensity	50	Two-Pool Breeding Value	0.697244	0.636227	0.0078493	-0.0244856	0.0111006
varA.ProductPool	coreStrategies	ploidy = 2	Genomic Estimated Values L = 2	High Intensity	50	Two-Pool Breeding Value	0.697244	0.313289	0.0078493	-0.00625639	0.0111006
varA.ProductPool	coreStrategies	ploidy = 2	Phenotypic, Control nCycles	Low Intensity	50	Two-Pool Breeding Value	0.697244	0.563209	0.0078493	-0.0205908	0.0111006
varA.ProductPool	coreStrategies	ploidy = 2	Phenotypic, Control nCycles	High Intensity	50	Two-Pool Breeding Value	0.697244	0.371616	0.0078493	-0.00594766	0.0111006
varA.ProductPool	coreStrategies	ploidy = 2	True Values L = 2	Low Intensity	50	Two-Pool Breeding Value	0.697244	0.513523	0.0078493	-0.0194597	0.0111006
varA.ProductPool	coreStrategies	ploidy = 2	True Values L = 2	High Intensity	50	Two-Pool Breeding Value	0.697244	0.205251	0.0078493	0.00278662	0.0111006
varA.ProductPool	coreStrategies	ploidy = 2	Phenotypic, Fast Multiplication	Low Intensity	50	Two-Pool GCA	0.697244	0.667916	0.0078493	-0.0239242	0.0111006
varA.ProductPool	coreStrategies	ploidy = 2	Phenotypic, Fast Multiplication	High Intensity	50	Two-Pool GCA	0.697244	0.588652	0.0078493	-0.0163683	0.0111006
varA.ProductPool	coreStrategies	ploidy = 2	Phenotypic, Fast Multiplication	Low Intensity	50	One-Pool Breeding Value	0.697244	0.549132	0.0078493	-0.0234944	0.0111006
varA.ProductPool	coreStrategies	ploidy = 2	Phenotypic, Fast Multiplication	High Intensity	50	One-Pool Breeding Value	0.697244	0.406615	0.0078493	-0.0151042	0.0111006
varA.ProductPool	coreStrategies	ploidy = 2	Phenotypic, Fast Multiplication	Low Intensity	50	Two-Pool Breeding Value	0.697244	0.609194	0.0078493	-0.0219005	0.0111006
varA.ProductPool	coreStrategies	ploidy = 2	Phenotypic, Fast Multiplication	High Intensity	50	Two-Pool Breeding Value	0.697244	0.472352	0.0078493	-0.0107435	0.0111006
varA.ProductPool	coreStrategies	ploidy = 2	Phenotypic, Slow Multiplication	Low Intensity	50	Two-Pool GCA	0.697244	0.697278	0.0078493	-0.0245085	0.0111006
varA.ProductPool	coreStrategies	ploidy = 2	Phenotypic, Slow Multiplication	High Intensity	50	Two-Pool GCA	0.697244	0.654063	0.0078493	-0.0184864	0.0111006
varA.ProductPool	coreStrategies	ploidy = 2	Phenotypic, Slow Multiplication	Low Intensity	50	One-Pool Breeding Value	0.697244	0.597654	0.0078493	-0.0252549	0.0111006
varA.ProductPool	coreStrategies	ploidy = 2	Phenotypic, Slow Multiplication	High Intensity	50	One-Pool Breeding Value	0.697244	0.477163	0.0078493	-0.0184174	0.0111006
varA.ProductPool	coreStrategies	ploidy = 2	Phenotypic, Slow Multiplication	Low Intensity	50	Two-Pool Breeding Value	0.697244	0.649483	0.0078493	-0.0235312	0.0111006
varA.ProductPool	coreStrategies	ploidy = 2	Phenotypic, Slow Multiplication	High Intensity	50	Two-Pool Breeding Value	0.697244	0.519467	0.0078493	-0.012504	0.0111006
varD.ProductPool	coreStrategies	ploidy = 2	Genomic Estimated Values L = 2	Low Intensity	50	Two-Pool GCA	0.492491	0.205365	0.0126147	0.00774567	0.0178399
varD.ProductPool	coreStrategies	ploidy = 2	Genomic Estimated Values L = 2	High Intensity	50	Two-Pool GCA	0.492491	0.0543023	0.0126147	0.00258587	0.0178399
varD.ProductPool	coreStrategies	ploidy = 2	Phenotypic, Control nCycles	Low Intensity	50	Two-Pool GCA	0.492491	0.225296	0.0126147	0.00779253	0.0178399
varD.ProductPool	coreStrategies	ploidy = 2	Phenotypic, Control nCycles	High Intensity	50	Two-Pool GCA	0.492491	0.103166	0.0126147	0.00647433	0.0178399
varD.ProductPool	coreStrategies	ploidy = 2	True Values L = 2	Low Intensity	50	Two-Pool GCA	0.492491	0.175642	0.0126147	0.00859745	0.0178399
varD.ProductPool	coreStrategies	ploidy = 2	True Values L = 2	High Intensity	50	Two-Pool GCA	0.492491	0.0244452	0.0126147	0.00107434	0.0178399
varD.ProductPool	coreStrategies	ploidy = 2	Genomic Estimated Values L = 2	Low Intensity	50	One-Pool Cross Performance	0.492491	0.258383	0.0126147	0.0114269	0.0178399
varD.ProductPool	coreStrategies	ploidy = 2	Genomic Estimated Values L = 2	High Intensity	50	One-Pool Cross Performance	0.492491	0.207489	0.0126147	0.0193713	0.0178399
varD.ProductPool	coreStrategies	ploidy = 2	True Values L = 2	Low Intensity	50	One-Pool Cross Performance	0.492491	0.257659	0.0126147	0.0123252	0.0178399
varD.ProductPool	coreStrategies	ploidy = 2	True Values L = 2	High Intensity	50	One-Pool Cross Performance	0.492491	0.21528	0.0126147	0.0197501	0.0178399
varD.ProductPool	coreStrategies	ploidy = 2	Genomic Estimated Values L = 2	Low Intensity	50	One-Pool Breeding Value	0.492491	0.24793	0.0126147	0.0171033	0.0178399
varD.ProductPool	coreStrategies	ploidy = 2	Genomic Estimated Values L = 2	High Intensity	50	One-Pool Breeding Value	0.492491	0.189391	0.0126147	0.0291177	0.0178399
varD.ProductPool	coreStrategies	ploidy = 2	Phenotypic, Control nCycles	Low Intensity	50	One-Pool Breeding Value	0.492491	0.286653	0.0126147	0.0125615	0.0178399
varD.ProductPool	coreStrategies	ploidy = 2	Phenotypic, Control nCycles	High Intensity	50	One-Pool Breeding Value	0.492491	0.240698	0.0126147	0.0228811	0.0178399
varD.ProductPool	coreStrategies	ploidy = 2	True Values L = 2	Low Intensity	50	One-Pool Breeding Value	0.492491	0.290451	0.0126147	0.02306	0.0178399
varD.ProductPool	coreStrategies	ploidy = 2	True Values L = 2	High Intensity	50	One-Pool Breeding Value	0.492491	0.259848	0.0126147	0.0337554	0.0178399
varD.ProductPool	coreStrategies	ploidy = 2	Genomic Estimated Values L = 2	Low Intensity	50	Two-Pool Breeding Value	0.492491	0.222119	0.0126147	0.00991699	0.0178399
varD.ProductPool	coreStrategies	ploidy = 2	Genomic Estimated Values L = 2	High Intensity	50	Two-Pool Breeding Value	0.492491	0.0903176	0.0126147	0.00785353	0.0178399
varD.ProductPool	coreStrategies	ploidy = 2	Phenotypic, Control nCycles	Low Intensity	50	Two-Pool Breeding Value	0.492491	0.239392	0.0126147	0.00918572	0.0178399
varD.ProductPool	coreStrategies	ploidy = 2	Phenotypic, Control nCycles	High Intensity	50	Two-Pool Breeding Value	0.492491	0.16955	0.0126147	0.0105777	0.0178399
varD.ProductPool	coreStrategies	ploidy = 2	True Values L = 2	Low Intensity	50	Two-Pool Breeding Value	0.492491	0.239602	0.0126147	0.0135882	0.0178399
varD.ProductPool	coreStrategies	ploidy = 2	True Values L = 2	High Intensity	50	Two-Pool Breeding Value	0.492491	0.177635	0.0126147	0.019824	0.0178399
varD.ProductPool	coreStrategies	ploidy = 2	Phenotypic, Fast Multiplication	Low Intensity	50	Two-Pool GCA	0.492491	0.228977	0.0126147	0.0115685	0.0178399
varD.ProductPool	coreStrategies	ploidy = 2	Phenotypic, Fast Multiplication	High Intensity	50	Two-Pool GCA	0.492491	0.176994	0.0126147	0.0122772	0.0178399
varD.ProductPool	coreStrategies	ploidy = 2	Phenotypic, Fast Multiplication	Low Intensity	50	One-Pool Breeding Value	0.492491	0.278213	0.0126147	0.0138536	0.0178399
varD.ProductPool	coreStrategies	ploidy = 2	Phenotypic, Fast Multiplication	High Intensity	50	One-Pool Breeding Value	0.492491	0.245174	0.0126147	0.0221931	0.0178399
varD.ProductPool	coreStrategies	ploidy = 2	Phenotypic, Fast Multiplication	Low Intensity	50	Two-Pool Breeding Value	0.492491	0.238128	0.0126147	0.0108171	0.0178399
varD.ProductPool	coreStrategies	ploidy = 2	Phenotypic, Fast Multiplication	High Intensity	50	Two-Pool Breeding Value	0.492491	0.188294	0.0126147	0.0128593	0.0178399
varD.ProductPool	coreStrategies	ploidy = 2	Phenotypic, Slow Multiplication	Low Intensity	50	Two-Pool GCA	0.492491	0.226218	0.0126147	0.0142212	0.0178399
varD.ProductPool	coreStrategies	ploidy = 2	Phenotypic, Slow Multiplication	High Intensity	50	Two-Pool GCA	0.492491	0.193657	0.0126147	0.0162949	0.0178399
varD.ProductPool	coreStrategies	ploidy = 2	Phenotypic, Slow Multiplication	Low Intensity	50	One-Pool Breeding Value	0.492491	0.269451	0.0126147	0.0153235	0.0178399
varD.ProductPool	coreStrategies	ploidy = 2	Phenotypic, Slow Multiplication	High Intensity	50	One-Pool Breeding Value	0.492491	0.245222	0.0126147	0.0213178	0.0178399
varD.ProductPool	coreStrategies	ploidy = 2	Phenotypic, Slow Multiplication	Low Intensity	50	Two-Pool Breeding Value	0.492491	0.234835	0.0126147	0.0120948	0.0178399
varD.ProductPool	coreStrategies	ploidy = 2	Phenotypic, Slow Multiplication	High Intensity	50	Two-Pool Breeding Value	0.492491	0.196724	0.0126147	0.01456	0.0178399
Accuracy	coreStrategies	ploidy = 2	Genomic Estimated Values L = 2	Low Intensity	50	Two-Pool GCA	0.782637	0.463097	0.00586297	-0.00223728	0.0082915
Accuracy	coreStrategies	ploidy = 2	Genomic Estimated Values L = 2	High Intensity	50	Two-Pool GCA	0.782637	0.473047	0.00586297	-0.000885185	0.0082915
Accuracy	coreStrategies	ploidy = 2	Phenotypic, Control nCycles	Low Intensity	50	Two-Pool GCA	0.782637	0.416985	0.00586297	-0.00817143	0.0082915
Accuracy	coreStrategies	ploidy = 2	Phenotypic, Control nCycles	High Intensity	50	Two-Pool GCA	0.782637	0.377421	0.00586297	-0.00457084	0.0082915
Accuracy	coreStrategies	ploidy = 2	Genomic Estimated Values L = 2	Low Intensity	50	One-Pool Cross Performance	0.782637	0.413845	0.00586297	0.01827	0.0082915
Accuracy	coreStrategies	ploidy = 2	Genomic Estimated Values L = 2	High Intensity	50	One-Pool Cross Performance	0.782637	0.501108	0.00586297	0.0233637	0.0082915
Accuracy	coreStrategies	ploidy = 2	Genomic Estimated Values L = 2	Low Intensity	50	One-Pool Breeding Value	0.782637	0.455049	0.00586297	-0.0118656	0.0082915
Accuracy	coreStrategies	ploidy = 2	Genomic Estimated Values L = 2	High Intensity	50	One-Pool Breeding Value	0.782637	0.443972	0.00586297	-0.00602517	0.0082915
Accuracy	coreStrategies	ploidy = 2	Phenotypic, Control nCycles	Low Intensity	50	One-Pool Breeding Value	0.782637	0.515743	0.00586297	-0.0141033	0.0082915
Accuracy	coreStrategies	ploidy = 2	Phenotypic, Control nCycles	High Intensity	50	One-Pool Breeding Value	0.782637	0.440896	0.00586297	-0.00909375	0.0082915
Accuracy	coreStrategies	ploidy = 2	Genomic Estimated Values L = 2	Low Intensity	50	Two-Pool Breeding Value	0.782637	0.452753	0.00586297	-0.0169372	0.0082915
Accuracy	coreStrategies	ploidy = 2	Genomic Estimated Values L = 2	High Intensity	50	Two-Pool Breeding Value	0.782637	0.262098	0.00586297	-0.0199706	0.0082915
Accuracy	coreStrategies	ploidy = 2	Phenotypic, Control nCycles	Low Intensity	50	Two-Pool Breeding Value	0.782637	0.544236	0.00586297	-0.0140662	0.0082915
Accuracy	coreStrategies	ploidy = 2	Phenotypic, Control nCycles	High Intensity	50	Two-Pool Breeding Value	0.782637	0.440918	0.00586297	-0.00612738	0.0082915
Accuracy	coreStrategies	ploidy = 2	Phenotypic, Fast Multiplication	Low Intensity	50	Two-Pool GCA	0.782637	0.421601	0.00586297	-0.00879239	0.0082915
Accuracy	coreStrategies	ploidy = 2	Phenotypic, Fast Multiplication	High Intensity	50	Two-Pool GCA	0.782637	0.412371	0.00586297	-0.00671326	0.0082915
Accuracy	coreStrategies	ploidy = 2	Phenotypic, Fast Multiplication	Low Intensity	50	One-Pool Breeding Value	0.782637	0.552433	0.00586297	-0.0145985	0.0082915
Accuracy	coreStrategies	ploidy = 2	Phenotypic, Fast Multiplication	High Intensity	50	One-Pool Breeding Value	0.782637	0.497623	0.00586297	-0.0113644	0.0082915
Accuracy	coreStrategies	ploidy = 2	Phenotypic, Fast Multiplication	Low Intensity	50	Two-Pool Breeding Value	0.782637	0.568271	0.00586297	-0.0141329	0.0082915
Accuracy	coreStrategies	ploidy = 2	Phenotypic, Fast Multiplication	High Intensity	50	Two-Pool Breeding Value	0.782637	0.495365	0.00586297	-0.00865749	0.0082915
Accuracy	coreStrategies	ploidy = 2	Phenotypic, Slow Multiplication	Low Intensity	50	Two-Pool GCA	0.782637	0.427154	0.00586297	-0.00921187	0.0082915
Accuracy	coreStrategies	ploidy = 2	Phenotypic, Slow Multiplication	High Intensity	50	Two-Pool GCA	0.782637	0.413154	0.00586297	-0.00723812	0.0082915
Accuracy	coreStrategies	ploidy = 2	Phenotypic, Slow Multiplication	Low Intensity	50	One-Pool Breeding Value	0.782637	0.570207	0.00586297	-0.0147824	0.0082915
Accuracy	coreStrategies	ploidy = 2	Phenotypic, Slow Multiplication	High Intensity	50	One-Pool Breeding Value	0.782637	0.519975	0.00586297	-0.0117266	0.0082915
Accuracy	coreStrategies	ploidy = 2	Phenotypic, Slow Multiplication	Low Intensity	50	Two-Pool Breeding Value	0.782637	0.581396	0.00586297	-0.0141548	0.0082915
Accuracy	coreStrategies	ploidy = 2	Phenotypic, Slow Multiplication	High Intensity	50	Two-Pool Breeding Value	0.782637	0.515811	0.00586297	-0.00910362	0.0082915
InbreedingDepression.ProductPool	coreStrategies	ploidy = 2	Genomic Estimated Values L = 2	Low Intensity	50	Two-Pool GCA	0.967857	-0.791207	0.0906833	-0.945049	0.128246
InbreedingDepression.ProductPool	coreStrategies	ploidy = 2	Genomic Estimated Values L = 2	High Intensity	50	Two-Pool GCA	0.967857	-1.83426	0.0906833	-0.806397	0.128246
InbreedingDepression.ProductPool	coreStrategies	ploidy = 2	Phenotypic, Control nCycles	Low Intensity	50	Two-Pool GCA	0.967857	-1.21048	0.0906833	-0.941374	0.128246
InbreedingDepression.ProductPool	coreStrategies	ploidy = 2	Phenotypic, Control nCycles	High Intensity	50	Two-Pool GCA	0.967857	-1.69053	0.0906833	-0.845468	0.128246
InbreedingDepression.ProductPool	coreStrategies	ploidy = 2	True Values L = 2	Low Intensity	50	Two-Pool GCA	0.967857	-2.07519	0.0906833	-0.970386	0.128246
InbreedingDepression.ProductPool	coreStrategies	ploidy = 2	True Values L = 2	High Intensity	50	Two-Pool GCA	0.967857	-3.34991	0.0906833	-0.830578	0.128246
InbreedingDepression.ProductPool	coreStrategies	ploidy = 2	Genomic Estimated Values L = 2	Low Intensity	50	One-Pool Cross Performance	0.967857	-1.08072	0.0906833	-0.998922	0.128246
InbreedingDepression.ProductPool	coreStrategies	ploidy = 2	Genomic Estimated Values L = 2	High Intensity	50	One-Pool Cross Performance	0.967857	-1.43663	0.0906833	-0.897725	0.128246
InbreedingDepression.ProductPool	coreStrategies	ploidy = 2	True Values L = 2	Low Intensity	50	One-Pool Cross Performance	0.967857	-2.36179	0.0906833	-0.989625	0.128246
InbreedingDepression.ProductPool	coreStrategies	ploidy = 2	True Values L = 2	High Intensity	50	One-Pool Cross Performance	0.967857	-2.60263	0.0906833	-0.905003	0.128246
InbreedingDepression.ProductPool	coreStrategies	ploidy = 2	Genomic Estimated Values L = 2	Low Intensity	50	One-Pool Breeding Value	0.967857	-1.16065	0.0906833	-1.01003	0.128246
InbreedingDepression.ProductPool	coreStrategies	ploidy = 2	Genomic Estimated Values L = 2	High Intensity	50	One-Pool Breeding Value	0.967857	-1.44824	0.0906833	-0.898556	0.128246
InbreedingDepression.ProductPool	coreStrategies	ploidy = 2	Phenotypic, Control nCycles	Low Intensity	50	One-Pool Breeding Value	0.967857	-1.81475	0.0906833	-0.974703	0.128246
InbreedingDepression.ProductPool	coreStrategies	ploidy = 2	Phenotypic, Control nCycles	High Intensity	50	One-Pool Breeding Value	0.967857	-1.96641	0.0906833	-0.879146	0.128246
InbreedingDepression.ProductPool	coreStrategies	ploidy = 2	True Values L = 2	Low Intensity	50	One-Pool Breeding Value	0.967857	-2.77685	0.0906833	-1.03746	0.128246
InbreedingDepression.ProductPool	coreStrategies	ploidy = 2	True Values L = 2	High Intensity	50	One-Pool Breeding Value	0.967857	-2.83838	0.0906833	-0.965413	0.128246
InbreedingDepression.ProductPool	coreStrategies	ploidy = 2	Genomic Estimated Values L = 2	Low Intensity	50	Two-Pool Breeding Value	0.967857	-0.676013	0.0906833	-0.978445	0.128246
InbreedingDepression.ProductPool	coreStrategies	ploidy = 2	Genomic Estimated Values L = 2	High Intensity	50	Two-Pool Breeding Value	0.967857	-1.53969	0.0906833	-0.865875	0.128246
InbreedingDepression.ProductPool	coreStrategies	ploidy = 2	Phenotypic, Control nCycles	Low Intensity	50	Two-Pool Breeding Value	0.967857	-1.26051	0.0906833	-0.94356	0.128246
InbreedingDepression.ProductPool	coreStrategies	ploidy = 2	Phenotypic, Control nCycles	High Intensity	50	Two-Pool Breeding Value	0.967857	-1.39545	0.0906833	-0.863579	0.128246
InbreedingDepression.ProductPool	coreStrategies	ploidy = 2	True Values L = 2	Low Intensity	50	Two-Pool Breeding Value	0.967857	-1.60492	0.0906833	-0.988295	0.128246
InbreedingDepression.ProductPool	coreStrategies	ploidy = 2	True Values L = 2	High Intensity	50	Two-Pool Breeding Value	0.967857	-1.96159	0.0906833	-0.932899	0.128246
InbreedingDepression.ProductPool	coreStrategies	ploidy = 2	Phenotypic, Fast Multiplication	Low Intensity	50	Two-Pool GCA	0.967857	-0.600492	0.0906833	-0.951425	0.128246
InbreedingDepression.ProductPool	coreStrategies	ploidy = 2	Phenotypic, Fast Multiplication	High Intensity	50	Two-Pool GCA	0.967857	-0.895301	0.0906833	-0.900797	0.128246
InbreedingDepression.ProductPool	coreStrategies	ploidy = 2	Phenotypic, Fast Multiplication	Low Intensity	50	One-Pool Breeding Value	0.967857	-1.29175	0.0906833	-0.981071	0.128246
InbreedingDepression.ProductPool	coreStrategies	ploidy = 2	Phenotypic, Fast Multiplication	High Intensity	50	One-Pool Breeding Value	0.967857	-1.53372	0.0906833	-0.913814	0.128246
InbreedingDepression.ProductPool	coreStrategies	ploidy = 2	Phenotypic, Fast Multiplication	Low Intensity	50	Two-Pool Breeding Value	0.967857	-0.874481	0.0906833	-0.949487	0.128246
InbreedingDepression.ProductPool	coreStrategies	ploidy = 2	Phenotypic, Fast Multiplication	High Intensity	50	Two-Pool Breeding Value	0.967857	-1.13385	0.0906833	-0.89204	0.128246
InbreedingDepression.ProductPool	coreStrategies	ploidy = 2	Phenotypic, Slow Multiplication	Low Intensity	50	Two-Pool GCA	0.967857	-0.341156	0.0906833	-0.953846	0.128246
InbreedingDepression.ProductPool	coreStrategies	ploidy = 2	Phenotypic, Slow Multiplication	High Intensity	50	Two-Pool GCA	0.967857	-0.515342	0.0906833	-0.922271	0.128246
InbreedingDepression.ProductPool	coreStrategies	ploidy = 2	Phenotypic, Slow Multiplication	Low Intensity	50	One-Pool Breeding Value	0.967857	-1.00126	0.0906833	-0.983782	0.128246
InbreedingDepression.ProductPool	coreStrategies	ploidy = 2	Phenotypic, Slow Multiplication	High Intensity	50	One-Pool Breeding Value	0.967857	-1.24978	0.0906833	-0.931104	0.128246
InbreedingDepression.ProductPool	coreStrategies	ploidy = 2	Phenotypic, Slow Multiplication	Low Intensity	50	Two-Pool Breeding Value	0.967857	-0.682942	0.0906833	-0.950607	0.128246
InbreedingDepression.ProductPool	coreStrategies	ploidy = 2	Phenotypic, Slow Multiplication	High Intensity	50	Two-Pool Breeding Value	0.967857	-0.960524	0.0906833	-0.904525	0.128246
meanPanHet	coreStrategies	ploidy = 2	Genomic Estimated Values L = 2	Low Intensity	50	Two-Pool GCA	0.948929	0.509567	0.0737956	0.183234	0.104363
meanPanHet	coreStrategies	ploidy = 2	Genomic Estimated Values L = 2	High Intensity	50	Two-Pool GCA	0.948929	3.05808	0.0737956	0.736506	0.104363
meanPanHet	coreStrategies	ploidy = 2	Phenotypic, Control nCycles	Low Intensity	50	Two-Pool GCA	0.948929	0.645388	0.0737956	0.116245	0.104363
meanPanHet	coreStrategies	ploidy = 2	Phenotypic, Control nCycles	High Intensity	50	Two-Pool GCA	0.948929	2.40876	0.0737956	0.427692	0.104363
meanPanHet	coreStrategies	ploidy = 2	True Values L = 2	Low Intensity	50	Two-Pool GCA	0.948929	1.8181	0.0737956	0.343378	0.104363
meanPanHet	coreStrategies	ploidy = 2	True Values L = 2	High Intensity	50	Two-Pool GCA	0.948929	6.12704	0.0737956	1.02892	0.104363
meanPanHet	coreStrategies	ploidy = 2	Genomic Estimated Values L = 2	Low Intensity	50	One-Pool Cross Performance	0.948929	-5.56077e-13	0.0737956	-6.23726e-15	0.104363
meanPanHet	coreStrategies	ploidy = 2	Genomic Estimated Values L = 2	High Intensity	50	One-Pool Cross Performance	0.948929	4.36078e-13	0.0737956	-8.44292e-16	0.104363
meanPanHet	coreStrategies	ploidy = 2	True Values L = 2	Low Intensity	50	One-Pool Cross Performance	0.948929	-1.73917e-12	0.0737956	-3.77585e-15	0.104363
meanPanHet	coreStrategies	ploidy = 2	True Values L = 2	High Intensity	50	One-Pool Cross Performance	0.948929	-1.09357e-12	0.0737956	-3.01154e-15	0.104363
meanPanHet	coreStrategies	ploidy = 2	Genomic Estimated Values L = 2	Low Intensity	50	One-Pool Breeding Value	0.948929	9.64901e-14	0.0737956	-9.01701e-15	0.104363
meanPanHet	coreStrategies	ploidy = 2	Genomic Estimated Values L = 2	High Intensity	50	One-Pool Breeding Value	0.948929	4.80483e-13	0.0737956	-8.97813e-15	0.104363
meanPanHet	coreStrategies	ploidy = 2	Phenotypic, Control nCycles	Low Intensity	50	One-Pool Breeding Value	0.948929	9.94108e-13	0.0737956	-5.19904e-15	0.104363
meanPanHet	coreStrategies	ploidy = 2	Phenotypic, Control nCycles	High Intensity	50	One-Pool Breeding Value	0.948929	-1.30558e-12	0.0737956	-5.64106e-15	0.104363
meanPanHet	coreStrategies	ploidy = 2	True Values L = 2	Low Intensity	50	One-Pool Breeding Value	0.948929	-8.41495e-13	0.0737956	-4.97559e-15	0.104363
meanPanHet	coreStrategies	ploidy = 2	True Values L = 2	High Intensity	50	One-Pool Breeding Value	0.948929	-1.48398e-13	0.0737956	2.86551e-15	0.104363
meanPanHet	coreStrategies	ploidy = 2	Genomic Estimated Values L = 2	Low Intensity	50	Two-Pool Breeding Value	0.948929	0.211905	0.0737956	0.113639	0.104363
meanPanHet	coreStrategies	ploidy = 2	Genomic Estimated Values L = 2	High Intensity	50	Two-Pool Breeding Value	0.948929	2.12415	0.0737956	0.520418	0.104363
meanPanHet	coreStrategies	ploidy = 2	Phenotypic, Control nCycles	Low Intensity	50	Two-Pool Breeding Value	0.948929	-0.0617262	0.0737956	0.0785706	0.104363
meanPanHet	coreStrategies	ploidy = 2	Phenotypic, Control nCycles	High Intensity	50	Two-Pool Breeding Value	0.948929	-0.170898	0.0737956	0.258799	0.104363
meanPanHet	coreStrategies	ploidy = 2	True Values L = 2	Low Intensity	50	Two-Pool Breeding Value	0.948929	-0.0864172	0.0737956	0.0710239	0.104363
meanPanHet	coreStrategies	ploidy = 2	True Values L = 2	High Intensity	50	Two-Pool Breeding Value	0.948929	-0.419102	0.0737956	0.201241	0.104363
meanPanHet	coreStrategies	ploidy = 2	Phenotypic, Fast Multiplication	Low Intensity	50	Two-Pool GCA	0.948929	0.19669	0.0737956	0.0644156	0.104363
meanPanHet	coreStrategies	ploidy = 2	Phenotypic, Fast Multiplication	High Intensity	50	Two-Pool GCA	0.948929	0.730651	0.0737956	0.218025	0.104363
meanPanHet	coreStrategies	ploidy = 2	Phenotypic, Fast Multiplication	Low Intensity	50	One-Pool Breeding Value	0.948929	-1.73194e-13	0.0737956	7.11672e-17	0.104363
meanPanHet	coreStrategies	ploidy = 2	Phenotypic, Fast Multiplication	High Intensity	50	One-Pool Breeding Value	0.948929	-1.05731e-12	0.0737956	3.03087e-15	0.104363
meanPanHet	coreStrategies	ploidy = 2	Phenotypic, Fast Multiplication	Low Intensity	50	Two-Pool Breeding Value	0.948929	-0.036971	0.0737956	0.0595576	0.104363
meanPanHet	coreStrategies	ploidy = 2	Phenotypic, Fast Multiplication	High Intensity	50	Two-Pool Breeding Value	0.948929	-0.118824	0.0737956	0.193583	0.104363
meanPanHet	coreStrategies	ploidy = 2	Phenotypic, Slow Multiplication	Low Intensity	50	Two-Pool GCA	0.948929	0.0666912	0.0737956	0.0482946	0.104363
meanPanHet	coreStrategies	ploidy = 2	Phenotypic, Slow Multiplication	High Intensity	50	Two-Pool GCA	0.948929	0.293977	0.0737956	0.134381	0.104363
meanPanHet	coreStrategies	ploidy = 2	Phenotypic, Slow Multiplication	Low Intensity	50	One-Pool Breeding Value	0.948929	2.93791e-13	0.0737956	-3.56615e-15	0.104363
meanPanHet	coreStrategies	ploidy = 2	Phenotypic, Slow Multiplication	High Intensity	50	One-Pool Breeding Value	0.948929	4.71899e-14	0.0737956	-3.79463e-15	0.104363
meanPanHet	coreStrategies	ploidy = 2	Phenotypic, Slow Multiplication	Low Intensity	50	Two-Pool Breeding Value	0.948929	-0.0231076	0.0737956	0.0502177	0.104363
meanPanHet	coreStrategies	ploidy = 2	Phenotypic, Slow Multiplication	High Intensity	50	Two-Pool Breeding Value	0.948929	-0.0514675	0.0737956	0.157117	0.104363
BaselineHeterosis	coreStrategies	ploidy = 2	Genomic Estimated Values L = 2	Low Intensity	50	Two-Pool GCA	0.992658	0.533734	0.0445778	0.881733	0.0630425
BaselineHeterosis	coreStrategies	ploidy = 2	Genomic Estimated Values L = 2	High Intensity	50	Two-Pool GCA	0.992658	0.28414	0.0445778	0.453558	0.0630425
BaselineHeterosis	coreStrategies	ploidy = 2	Phenotypic, Control nCycles	Low Intensity	50	Two-Pool GCA	0.992658	0.918426	0.0445778	0.911191	0.0630425
BaselineHeterosis	coreStrategies	ploidy = 2	Phenotypic, Control nCycles	High Intensity	50	Two-Pool GCA	0.992658	0.523264	0.0445778	0.64987	0.0630425
BaselineHeterosis	coreStrategies	ploidy = 2	True Values L = 2	Low Intensity	50	Two-Pool GCA	0.992658	1.20553	0.0445778	0.824185	0.0630425
BaselineHeterosis	coreStrategies	ploidy = 2	True Values L = 2	High Intensity	50	Two-Pool GCA	0.992658	0.329732	0.0445778	0.323584	0.0630425
BaselineHeterosis	coreStrategies	ploidy = 2	Genomic Estimated Values L = 2	Low Intensity	50	One-Pool Cross Performance	0.992658	1.02423e-12	0.0445778	-1.0285e-15	0.0630425
BaselineHeterosis	coreStrategies	ploidy = 2	Genomic Estimated Values L = 2	High Intensity	50	One-Pool Cross Performance	0.992658	1.49434e-12	0.0445778	9.35599e-15	0.0630425
BaselineHeterosis	coreStrategies	ploidy = 2	True Values L = 2	Low Intensity	50	One-Pool Cross Performance	0.992658	-2.15395e-12	0.0445778	-4.25357e-15	0.0630425
BaselineHeterosis	coreStrategies	ploidy = 2	True Values L = 2	High Intensity	50	One-Pool Cross Performance	0.992658	-2.27344e-12	0.0445778	-1.09333e-15	0.0630425
BaselineHeterosis	coreStrategies	ploidy = 2	Genomic Estimated Values L = 2	Low Intensity	50	One-Pool Breeding Value	0.992658	5.3301e-13	0.0445778	-4.04833e-15	0.0630425
BaselineHeterosis	coreStrategies	ploidy = 2	Genomic Estimated Values L = 2	High Intensity	50	One-Pool Breeding Value	0.992658	5.21175e-13	0.0445778	-3.73876e-15	0.0630425
BaselineHeterosis	coreStrategies	ploidy = 2	Phenotypic, Control nCycles	Low Intensity	50	One-Pool Breeding Value	0.992658	-6.75197e-13	0.0445778	1.35153e-16	0.0630425
BaselineHeterosis	coreStrategies	ploidy = 2	Phenotypic, Control nCycles	High Intensity	50	One-Pool Breeding Value	0.992658	-3.7384e-12	0.0445778	-2.7237e-15	0.0630425
BaselineHeterosis	coreStrategies	ploidy = 2	True Values L = 2	Low Intensity	50	One-Pool Breeding Value	0.992658	-1.6103e-12	0.0445778	-2.88635e-15	0.0630425
BaselineHeterosis	coreStrategies	ploidy = 2	True Values L = 2	High Intensity	50	One-Pool Breeding Value	0.992658	1.45336e-13	0.0445778	3.28827e-15	0.0630425
BaselineHeterosis	coreStrategies	ploidy = 2	Genomic Estimated Values L = 2	Low Intensity	50	Two-Pool Breeding Value	0.992658	0.607481	0.0445778	0.949387	0.0630425
BaselineHeterosis	coreStrategies	ploidy = 2	Genomic Estimated Values L = 2	High Intensity	50	Two-Pool Breeding Value	0.992658	0.501245	0.0445778	0.622585	0.0630425
BaselineHeterosis	coreStrategies	ploidy = 2	Phenotypic, Control nCycles	Low Intensity	50	Two-Pool Breeding Value	0.992658	1.32613	0.0445778	0.933187	0.0630425
BaselineHeterosis	coreStrategies	ploidy = 2	Phenotypic, Control nCycles	High Intensity	50	Two-Pool Breeding Value	0.992658	1.51424	0.0445778	0.757231	0.0630425
BaselineHeterosis	coreStrategies	ploidy = 2	True Values L = 2	Low Intensity	50	Two-Pool Breeding Value	0.992658	1.68369	0.0445778	0.984385	0.0630425
BaselineHeterosis	coreStrategies	ploidy = 2	True Values L = 2	High Intensity	50	Two-Pool Breeding Value	0.992658	2.22673	0.0445778	0.858665	0.0630425
BaselineHeterosis	coreStrategies	ploidy = 2	Phenotypic, Fast Multiplication	Low Intensity	50	Two-Pool GCA	0.992658	0.52903	0.0445778	0.947527	0.0630425
BaselineHeterosis	coreStrategies	ploidy = 2	Phenotypic, Fast Multiplication	High Intensity	50	Two-Pool GCA	0.992658	0.542505	0.0445778	0.81606	0.0630425
BaselineHeterosis	coreStrategies	ploidy = 2	Phenotypic, Fast Multiplication	Low Intensity	50	One-Pool Breeding Value	0.992658	-1.00758e-12	0.0445778	3.14624e-15	0.0630425
BaselineHeterosis	coreStrategies	ploidy = 2	Phenotypic, Fast Multiplication	High Intensity	50	One-Pool Breeding Value	0.992658	-1.21389e-12	0.0445778	2.47765e-15	0.0630425
BaselineHeterosis	coreStrategies	ploidy = 2	Phenotypic, Fast Multiplication	Low Intensity	50	Two-Pool Breeding Value	0.992658	0.919343	0.0445778	0.948947	0.0630425
BaselineHeterosis	coreStrategies	ploidy = 2	Phenotypic, Fast Multiplication	High Intensity	50	Two-Pool Breeding Value	0.992658	1.22552	0.0445778	0.819243	0.0630425
BaselineHeterosis	coreStrategies	ploidy = 2	Phenotypic, Slow Multiplication	Low Intensity	50	Two-Pool GCA	0.992658	0.303839	0.0445778	0.959672	0.0630425
BaselineHeterosis	coreStrategies	ploidy = 2	Phenotypic, Slow Multiplication	High Intensity	50	Two-Pool GCA	0.992658	0.380689	0.0445778	0.881095	0.0630425
BaselineHeterosis	coreStrategies	ploidy = 2	Phenotypic, Slow Multiplication	Low Intensity	50	One-Pool Breeding Value	0.992658	-6.16715e-14	0.0445778	-3.76931e-15	0.0630425
BaselineHeterosis	coreStrategies	ploidy = 2	Phenotypic, Slow Multiplication	High Intensity	50	One-Pool Breeding Value	0.992658	-1.08448e-13	0.0445778	-2.57541e-15	0.0630425
BaselineHeterosis	coreStrategies	ploidy = 2	Phenotypic, Slow Multiplication	Low Intensity	50	Two-Pool Breeding Value	0.992658	0.703637	0.0445778	0.955703	0.0630425
BaselineHeterosis	coreStrategies	ploidy = 2	Phenotypic, Slow Multiplication	High Intensity	50	Two-Pool Breeding Value	0.992658	1.01023	0.0445778	0.851674	0.0630425
F2Heterosis	coreStrategies	ploidy = 2	Genomic Estimated Values L = 2	Low Intensity	50	Two-Pool GCA	0.953653	0.296371	0.0361706	0.117177	0.051153
F2Heterosis	coreStrategies	ploidy = 2	Genomic Estimated Values L = 2	High Intensity	50	Two-Pool GCA	0.953653	1.5637	0.0361706	0.379894	0.051153
F2Heterosis	coreStrategies	ploidy = 2	Phenotypic, Control nCycles	Low Intensity	50	Two-Pool GCA	0.953653	0.353376	0.0361706	0.086418	0.051153
F2Heterosis	coreStrategies	ploidy = 2	Phenotypic, Control nCycles	High Intensity	50	Two-Pool GCA	0.953653	1.19141	0.0361706	0.234186	0.051153
F2Heterosis	coreStrategies	ploidy = 2	True Values L = 2	Low Intensity	50	Two-Pool GCA	0.953653	0.942477	0.0361706	0.197494	0.051153
F2Heterosis	coreStrategies	ploidy = 2	True Values L = 2	High Intensity	50	Two-Pool GCA	0.953653	3.04015	0.0361706	0.525686	0.051153
F2Heterosis	coreStrategies	ploidy = 2	Genomic Estimated Values L = 2	Low Intensity	50	One-Pool Cross Performance	0.953653	-2.05983e-13	0.0361706	8.79136e-16	0.051153
F2Heterosis	coreStrategies	ploidy = 2	Genomic Estimated Values L = 2	High Intensity	50	One-Pool Cross Performance	0.953653	5.24753e-13	0.0361706	-2.30577e-15	0.051153
F2Heterosis	coreStrategies	ploidy = 2	True Values L = 2	Low Intensity	50	One-Pool Cross Performance	0.953653	-9.06081e-13	0.0361706	2.24287e-15	0.051153
F2Heterosis	coreStrategies	ploidy = 2	True Values L = 2	High Intensity	50	One-Pool Cross Performance	0.953653	-5.07262e-13	0.0361706	-3.26491e-15	0.051153
F2Heterosis	coreStrategies	ploidy = 2	Genomic Estimated Values L = 2	Low Intensity	50	One-Pool Breeding Value	0.953653	-1.41744e-13	0.0361706	-9.43374e-16	0.051153
F2Heterosis	coreStrategies	ploidy = 2	Genomic Estimated Values L = 2	High Intensity	50	One-Pool Breeding Value	0.953653	6.75699e-14	0.0361706	-4.22475e-15	0.051153
F2Heterosis	coreStrategies	ploidy = 2	Phenotypic, Control nCycles	Low Intensity	50	One-Pool Breeding Value	0.953653	4.17624e-13	0.0361706	-5.1332e-16	0.051153
F2Heterosis	coreStrategies	ploidy = 2	Phenotypic, Control nCycles	High Intensity	50	One-Pool Breeding Value	0.953653	-7.56483e-13	0.0361706	-2.73817e-15	0.051153
F2Heterosis	coreStrategies	ploidy = 2	True Values L = 2	Low Intensity	50	One-Pool Breeding Value	0.953653	-4.96754e-13	0.0361706	-9.66997e-17	0.051153
F2Heterosis	coreStrategies	ploidy = 2	True Values L = 2	High Intensity	50	One-Pool Breeding Value	0.953653	5.20759e-16	0.0361706	1.0812e-15	0.051153
F2Heterosis	coreStrategies	ploidy = 2	Genomic Estimated Values L = 2	Low Intensity	50	Two-Pool Breeding Value	0.953653	0.0986121	0.0361706	0.0881221	0.051153
F2Heterosis	coreStrategies	ploidy = 2	Genomic Estimated Values L = 2	High Intensity	50	Two-Pool Breeding Value	0.953653	1.06478	0.0361706	0.280232	0.051153
F2Heterosis	coreStrategies	ploidy = 2	Phenotypic, Control nCycles	Low Intensity	50	Two-Pool Breeding Value	0.953653	0.017043	0.0361706	0.0673049	0.051153
F2Heterosis	coreStrategies	ploidy = 2	Phenotypic, Control nCycles	High Intensity	50	Two-Pool Breeding Value	0.953653	-0.0295996	0.0361706	0.150738	0.051153
F2Heterosis	coreStrategies	ploidy = 2	True Values L = 2	Low Intensity	50	Two-Pool Breeding Value	0.953653	0.0175006	0.0361706	0.0653424	0.051153
F2Heterosis	coreStrategies	ploidy = 2	True Values L = 2	High Intensity	50	Two-Pool Breeding Value	0.953653	-0.141814	0.0361706	0.126404	0.051153
F2Heterosis	coreStrategies	ploidy = 2	Phenotypic, Fast Multiplication	Low Intensity	50	Two-Pool GCA	0.953653	0.0989227	0.0361706	0.0627273	0.051153
F2Heterosis	coreStrategies	ploidy = 2	Phenotypic, Fast Multiplication	High Intensity	50	Two-Pool GCA	0.953653	0.374683	0.0361706	0.132983	0.051153
F2Heterosis	coreStrategies	ploidy = 2	Phenotypic, Fast Multiplication	Low Intensity	50	One-Pool Breeding Value	0.953653	-1.16131e-13	0.0361706	3.01517e-16	0.051153
F2Heterosis	coreStrategies	ploidy = 2	Phenotypic, Fast Multiplication	High Intensity	50	One-Pool Breeding Value	0.953653	-5.17227e-13	0.0361706	-1.31092e-15	0.051153
F2Heterosis	coreStrategies	ploidy = 2	Phenotypic, Fast Multiplication	Low Intensity	50	Two-Pool Breeding Value	0.953653	0.0173615	0.0361706	0.0585879	0.051153
F2Heterosis	coreStrategies	ploidy = 2	Phenotypic, Fast Multiplication	High Intensity	50	Two-Pool Breeding Value	0.953653	-0.00571666	0.0361706	0.119487	0.051153
F2Heterosis	coreStrategies	ploidy = 2	Phenotypic, Slow Multiplication	Low Intensity	50	Two-Pool GCA	0.953653	0.0446359	0.0361706	0.0534278	0.051153
F2Heterosis	coreStrategies	ploidy = 2	Phenotypic, Slow Multiplication	High Intensity	50	Two-Pool GCA	0.953653	0.15006	0.0361706	0.0944136	0.051153
F2Heterosis	coreStrategies	ploidy = 2	Phenotypic, Slow Multiplication	Low Intensity	50	One-Pool Breeding Value	0.953653	3.67457e-14	0.0361706	-1.88711e-15	0.051153
F2Heterosis	coreStrategies	ploidy = 2	Phenotypic, Slow Multiplication	High Intensity	50	One-Pool Breeding Value	0.953653	-4.89082e-14	0.0361706	-1.0818e-15	0.051153
F2Heterosis	coreStrategies	ploidy = 2	Phenotypic, Slow Multiplication	Low Intensity	50	Two-Pool Breeding Value	0.953653	0.0152334	0.0361706	0.054657	0.051153
F2Heterosis	coreStrategies	ploidy = 2	Phenotypic, Slow Multiplication	High Intensity	50	Two-Pool Breeding Value	0.953653	0.0154047	0.0361706	0.103286	0.051153
meanG.Intrapool	coreStrategies	ploidy = 2	Genomic Estimated Values L = 2	Low Intensity	50	Two-Pool GCA	0.856735	4.39035	0.108914	-0.307853	0.154028
meanG.Intrapool	coreStrategies	ploidy = 2	Genomic Estimated Values L = 2	High Intensity	50	Two-Pool GCA	0.856735	7.88088	0.108914	-0.92539	0.154028
meanG.Intrapool	coreStrategies	ploidy = 2	Phenotypic, Control nCycles	Low Intensity	50	Two-Pool GCA	0.856735	6.12852	0.108914	-0.352405	0.154028
meanG.Intrapool	coreStrategies	ploidy = 2	Phenotypic, Control nCycles	High Intensity	50	Two-Pool GCA	0.856735	7.37792	0.108914	-0.681009	0.154028
meanG.Intrapool	coreStrategies	ploidy = 2	True Values L = 2	Low Intensity	50	Two-Pool GCA	0.856735	9.67616	0.108914	-0.592061	0.154028
meanG.Intrapool	coreStrategies	ploidy = 2	True Values L = 2	High Intensity	50	Two-Pool GCA	0.856735	13.3126	0.108914	-1.34386	0.154028
meanG.Intrapool	coreStrategies	ploidy = 2	Genomic Estimated Values L = 2	Low Intensity	50	One-Pool Cross Performance	0.856735	-3.41684e-13	0.108914	-3.07258e-15	0.154028
meanG.Intrapool	coreStrategies	ploidy = 2	Genomic Estimated Values L = 2	High Intensity	50	One-Pool Cross Performance	0.856735	-1.73865e-12	0.108914	-4.34365e-15	0.154028
meanG.Intrapool	coreStrategies	ploidy = 2	True Values L = 2	Low Intensity	50	One-Pool Cross Performance	0.856735	-3.36978e-13	0.108914	-9.31922e-15	0.154028
meanG.Intrapool	coreStrategies	ploidy = 2	True Values L = 2	High Intensity	50	One-Pool Cross Performance	0.856735	1.42557e-12	0.108914	6.31885e-15	0.154028
meanG.Intrapool	coreStrategies	ploidy = 2	Genomic Estimated Values L = 2	Low Intensity	50	One-Pool Breeding Value	0.856735	4.32991e-13	0.108914	7.33808e-15	0.154028
meanG.Intrapool	coreStrategies	ploidy = 2	Genomic Estimated Values L = 2	High Intensity	50	One-Pool Breeding Value	0.856735	-6.61271e-13	0.108914	-2.46413e-15	0.154028
meanG.Intrapool	coreStrategies	ploidy = 2	Phenotypic, Control nCycles	Low Intensity	50	One-Pool Breeding Value	0.856735	1.70882e-12	0.108914	6.39795e-15	0.154028
meanG.Intrapool	coreStrategies	ploidy = 2	Phenotypic, Control nCycles	High Intensity	50	One-Pool Breeding Value	0.856735	-8.92809e-13	0.108914	2.23641e-14	0.154028
meanG.Intrapool	coreStrategies	ploidy = 2	True Values L = 2	Low Intensity	50	One-Pool Breeding Value	0.856735	-4.64273e-13	0.108914	1.14491e-14	0.154028
meanG.Intrapool	coreStrategies	ploidy = 2	True Values L = 2	High Intensity	50	One-Pool Breeding Value	0.856735	-5.65089e-13	0.108914	-7.07069e-15	0.154028
meanG.Intrapool	coreStrategies	ploidy = 2	Genomic Estimated Values L = 2	Low Intensity	50	Two-Pool Breeding Value	0.856735	4.09283	0.108914	-0.225415	0.154028
meanG.Intrapool	coreStrategies	ploidy = 2	Genomic Estimated Values L = 2	High Intensity	50	Two-Pool Breeding Value	0.856735	7.94815	0.108914	-0.751242	0.154028
meanG.Intrapool	coreStrategies	ploidy = 2	Phenotypic, Control nCycles	Low Intensity	50	Two-Pool Breeding Value	0.856735	7.81846	0.108914	-0.401183	0.154028
meanG.Intrapool	coreStrategies	ploidy = 2	Phenotypic, Control nCycles	High Intensity	50	Two-Pool Breeding Value	0.856735	10.2808	0.108914	-0.673781	0.154028
meanG.Intrapool	coreStrategies	ploidy = 2	True Values L = 2	Low Intensity	50	Two-Pool Breeding Value	0.856735	8.87605	0.108914	-0.353581	0.154028
meanG.Intrapool	coreStrategies	ploidy = 2	True Values L = 2	High Intensity	50	Two-Pool Breeding Value	0.856735	15.8002	0.108914	-0.782196	0.154028
meanG.Intrapool	coreStrategies	ploidy = 2	Phenotypic, Fast Multiplication	Low Intensity	50	Two-Pool GCA	0.856735	3.00743	0.108914	-0.168949	0.154028
meanG.Intrapool	coreStrategies	ploidy = 2	Phenotypic, Fast Multiplication	High Intensity	50	Two-Pool GCA	0.856735	4.19165	0.108914	-0.332076	0.154028
meanG.Intrapool	coreStrategies	ploidy = 2	Phenotypic, Fast Multiplication	Low Intensity	50	One-Pool Breeding Value	0.856735	7.46463e-13	0.108914	-4.44515e-15	0.154028
meanG.Intrapool	coreStrategies	ploidy = 2	Phenotypic, Fast Multiplication	High Intensity	50	One-Pool Breeding Value	0.856735	-4.56993e-13	0.108914	-7.30474e-16	0.154028
meanG.Intrapool	coreStrategies	ploidy = 2	Phenotypic, Fast Multiplication	Low Intensity	50	Two-Pool Breeding Value	0.856735	5.15928	0.108914	-0.264486	0.154028
meanG.Intrapool	coreStrategies	ploidy = 2	Phenotypic, Fast Multiplication	High Intensity	50	Two-Pool Breeding Value	0.856735	7.47298	0.108914	-0.473603	0.154028
meanG.Intrapool	coreStrategies	ploidy = 2	Phenotypic, Slow Multiplication	Low Intensity	50	Two-Pool GCA	0.856735	1.67048	0.108914	-0.0951251	0.154028
meanG.Intrapool	coreStrategies	ploidy = 2	Phenotypic, Slow Multiplication	High Intensity	50	Two-Pool GCA	0.856735	2.45037	0.108914	-0.178769	0.154028
meanG.Intrapool	coreStrategies	ploidy = 2	Phenotypic, Slow Multiplication	Low Intensity	50	One-Pool Breeding Value	0.856735	9.65e-13	0.108914	4.74489e-15	0.154028
meanG.Intrapool	coreStrategies	ploidy = 2	Phenotypic, Slow Multiplication	High Intensity	50	One-Pool Breeding Value	0.856735	7.07761e-14	0.108914	4.08657e-15	0.154028
meanG.Intrapool	coreStrategies	ploidy = 2	Phenotypic, Slow Multiplication	Low Intensity	50	Two-Pool Breeding Value	0.856735	3.86531	0.108914	-0.199471	0.154028
meanG.Intrapool	coreStrategies	ploidy = 2	Phenotypic, Slow Multiplication	High Intensity	50	Two-Pool Breeding Value	0.856735	5.8787	0.108914	-0.365144	0.154028
meanA.Intrapool	coreStrategies	ploidy = 2	Genomic Estimated Values L = 2	Low Intensity	50	Two-Pool GCA	0.652365	3.89493	0.140763	-0.209111	0.199069
meanA.Intrapool	coreStrategies	ploidy = 2	Genomic Estimated Values L = 2	High Intensity	50	Two-Pool GCA	0.652365	7.63268	0.140763	-0.411541	0.199069
meanA.Intrapool	coreStrategies	ploidy = 2	Phenotypic, Control nCycles	Low Intensity	50	Two-Pool GCA	0.652365	5.24199	0.140763	-0.283222	0.199069
meanA.Intrapool	coreStrategies	ploidy = 2	Phenotypic, Control nCycles	High Intensity	50	Two-Pool GCA	0.652365	6.86531	0.140763	-0.371994	0.199069
meanA.Intrapool	coreStrategies	ploidy = 2	True Values L = 2	Low Intensity	50	Two-Pool GCA	0.652365	8.49997	0.140763	-0.435051	0.199069
meanA.Intrapool	coreStrategies	ploidy = 2	True Values L = 2	High Intensity	50	Two-Pool GCA	0.652365	13.009	0.140763	-0.69063	0.199069
meanA.Intrapool	coreStrategies	ploidy = 2	Genomic Estimated Values L = 2	Low Intensity	50	One-Pool Cross Performance	0.652365	-4.80788e-13	0.140763	-4.32567e-16	0.199069
meanA.Intrapool	coreStrategies	ploidy = 2	Genomic Estimated Values L = 2	High Intensity	50	One-Pool Cross Performance	0.652365	-1.23714e-12	0.140763	-2.92231e-15	0.199069
meanA.Intrapool	coreStrategies	ploidy = 2	True Values L = 2	Low Intensity	50	One-Pool Cross Performance	0.652365	-1.0203e-12	0.140763	-8.83165e-16	0.199069
meanA.Intrapool	coreStrategies	ploidy = 2	True Values L = 2	High Intensity	50	One-Pool Cross Performance	0.652365	1.12871e-12	0.140763	3.05136e-15	0.199069
meanA.Intrapool	coreStrategies	ploidy = 2	Genomic Estimated Values L = 2	Low Intensity	50	One-Pool Breeding Value	0.652365	3.4084e-13	0.140763	1.49488e-14	0.199069
meanA.Intrapool	coreStrategies	ploidy = 2	Genomic Estimated Values L = 2	High Intensity	50	One-Pool Breeding Value	0.652365	-6.01515e-13	0.140763	2.79636e-15	0.199069
meanA.Intrapool	coreStrategies	ploidy = 2	Phenotypic, Control nCycles	Low Intensity	50	One-Pool Breeding Value	0.652365	1.5396e-12	0.140763	2.80539e-15	0.199069
meanA.Intrapool	coreStrategies	ploidy = 2	Phenotypic, Control nCycles	High Intensity	50	One-Pool Breeding Value	0.652365	-1.6601e-12	0.140763	3.34953e-14	0.199069
meanA.Intrapool	coreStrategies	ploidy = 2	True Values L = 2	Low Intensity	50	One-Pool Breeding Value	0.652365	-5.70763e-13	0.140763	1.0692e-14	0.199069
meanA.Intrapool	coreStrategies	ploidy = 2	True Values L = 2	High Intensity	50	One-Pool Breeding Value	0.652365	-3.35911e-13	0.140763	-3.64785e-15	0.199069
meanA.Intrapool	coreStrategies	ploidy = 2	Genomic Estimated Values L = 2	Low Intensity	50	Two-Pool Breeding Value	0.652365	3.5202	0.140763	-0.19588	0.199069
meanA.Intrapool	coreStrategies	ploidy = 2	Genomic Estimated Values L = 2	High Intensity	50	Two-Pool Breeding Value	0.652365	7.46233	0.140763	-0.415811	0.199069
meanA.Intrapool	coreStrategies	ploidy = 2	Phenotypic, Control nCycles	Low Intensity	50	Two-Pool Breeding Value	0.652365	6.52769	0.140763	-0.354057	0.199069
meanA.Intrapool	coreStrategies	ploidy = 2	Phenotypic, Control nCycles	High Intensity	50	Two-Pool Breeding Value	0.652365	8.75406	0.140763	-0.475499	0.199069
meanA.Intrapool	coreStrategies	ploidy = 2	True Values L = 2	Low Intensity	50	Two-Pool Breeding Value	0.652365	7.21346	0.140763	-0.359542	0.199069
meanA.Intrapool	coreStrategies	ploidy = 2	True Values L = 2	High Intensity	50	Two-Pool Breeding Value	0.652365	13.4923	0.140763	-0.696026	0.199069
meanA.Intrapool	coreStrategies	ploidy = 2	Phenotypic, Fast Multiplication	Low Intensity	50	Two-Pool GCA	0.652365	2.5155	0.140763	-0.136732	0.199069
meanA.Intrapool	coreStrategies	ploidy = 2	Phenotypic, Fast Multiplication	High Intensity	50	Two-Pool GCA	0.652365	3.66129	0.140763	-0.199322	0.199069
meanA.Intrapool	coreStrategies	ploidy = 2	Phenotypic, Fast Multiplication	Low Intensity	50	One-Pool Breeding Value	0.652365	5.89844e-13	0.140763	-2.3637e-15	0.199069
meanA.Intrapool	coreStrategies	ploidy = 2	Phenotypic, Fast Multiplication	High Intensity	50	One-Pool Breeding Value	0.652365	-7.06025e-13	0.140763	3.45547e-16	0.199069
meanA.Intrapool	coreStrategies	ploidy = 2	Phenotypic, Fast Multiplication	Low Intensity	50	Two-Pool Breeding Value	0.652365	4.28142	0.140763	-0.233213	0.199069
meanA.Intrapool	coreStrategies	ploidy = 2	Phenotypic, Fast Multiplication	High Intensity	50	Two-Pool Breeding Value	0.652365	6.25794	0.140763	-0.341666	0.199069
meanA.Intrapool	coreStrategies	ploidy = 2	Phenotypic, Slow Multiplication	Low Intensity	50	Two-Pool GCA	0.652365	1.40751	0.140763	-0.0773559	0.199069
meanA.Intrapool	coreStrategies	ploidy = 2	Phenotypic, Slow Multiplication	High Intensity	50	Two-Pool GCA	0.652365	2.09287	0.140763	-0.114589	0.199069
meanA.Intrapool	coreStrategies	ploidy = 2	Phenotypic, Slow Multiplication	Low Intensity	50	One-Pool Breeding Value	0.652365	8.4544e-13	0.140763	5.76703e-15	0.199069
meanA.Intrapool	coreStrategies	ploidy = 2	Phenotypic, Slow Multiplication	High Intensity	50	One-Pool Breeding Value	0.652365	4.792e-14	0.140763	4.46295e-15	0.199069
meanA.Intrapool	coreStrategies	ploidy = 2	Phenotypic, Slow Multiplication	Low Intensity	50	Two-Pool Breeding Value	0.652365	3.20884	0.140763	-0.17532	0.199069
meanA.Intrapool	coreStrategies	ploidy = 2	Phenotypic, Slow Multiplication	High Intensity	50	Two-Pool Breeding Value	0.652365	4.87864	0.140763	-0.266836	0.199069
meanD.Intrapool	coreStrategies	ploidy = 2	Genomic Estimated Values L = 2	Low Intensity	50	Two-Pool GCA	0.992483	0.543931	0.046514	0.897023	0.0657808
meanD.Intrapool	coreStrategies	ploidy = 2	Genomic Estimated Values L = 2	High Intensity	50	Two-Pool GCA	0.992483	0.29671	0.046514	0.481916	0.0657808
meanD.Intrapool	coreStrategies	ploidy = 2	Phenotypic, Control nCycles	Low Intensity	50	Two-Pool GCA	0.992483	0.935041	0.046514	0.926582	0.0657808
meanD.Intrapool	coreStrategies	ploidy = 2	Phenotypic, Control nCycles	High Intensity	50	Two-Pool GCA	0.992483	0.561123	0.046514	0.68675	0.0657808
meanD.Intrapool	coreStrategies	ploidy = 2	True Values L = 2	Low Intensity	50	Two-Pool GCA	0.992483	1.2247	0.046514	0.838755	0.0657808
meanD.Intrapool	coreStrategies	ploidy = 2	True Values L = 2	High Intensity	50	Two-Pool GCA	0.992483	0.352194	0.046514	0.342533	0.0657808
meanD.Intrapool	coreStrategies	ploidy = 2	Genomic Estimated Values L = 2	Low Intensity	50	One-Pool Cross Performance	0.992483	6.42398e-14	0.046514	6.07986e-15	0.0657808
meanD.Intrapool	coreStrategies	ploidy = 2	Genomic Estimated Values L = 2	High Intensity	50	One-Pool Cross Performance	0.992483	1.51321e-12	0.046514	9.58205e-15	0.0657808
meanD.Intrapool	coreStrategies	ploidy = 2	True Values L = 2	Low Intensity	50	One-Pool Cross Performance	0.992483	-1.59434e-12	0.046514	-7.28738e-17	0.0657808
meanD.Intrapool	coreStrategies	ploidy = 2	True Values L = 2	High Intensity	50	One-Pool Cross Performance	0.992483	-4.39746e-13	0.046514	1.56148e-15	0.0657808
meanD.Intrapool	coreStrategies	ploidy = 2	Genomic Estimated Values L = 2	Low Intensity	50	One-Pool Breeding Value	0.992483	-1.51586e-12	0.046514	4.51251e-15	0.0657808
meanD.Intrapool	coreStrategies	ploidy = 2	Genomic Estimated Values L = 2	High Intensity	50	One-Pool Breeding Value	0.992483	1.63827e-13	0.046514	9.13391e-16	0.0657808
meanD.Intrapool	coreStrategies	ploidy = 2	Phenotypic, Control nCycles	Low Intensity	50	One-Pool Breeding Value	0.992483	1.96658e-12	0.046514	5.19526e-15	0.0657808
meanD.Intrapool	coreStrategies	ploidy = 2	Phenotypic, Control nCycles	High Intensity	50	One-Pool Breeding Value	0.992483	-2.98177e-12	0.046514	-5.3464e-15	0.0657808
meanD.Intrapool	coreStrategies	ploidy = 2	True Values L = 2	Low Intensity	50	One-Pool Breeding Value	0.992483	-7.12236e-13	0.046514	2.58172e-15	0.0657808
meanD.Intrapool	coreStrategies	ploidy = 2	True Values L = 2	High Intensity	50	One-Pool Breeding Value	0.992483	-1.93574e-13	0.046514	-4.24057e-16	0.0657808
meanD.Intrapool	coreStrategies	ploidy = 2	Genomic Estimated Values L = 2	Low Intensity	50	Two-Pool Breeding Value	0.992483	0.621143	0.046514	0.96623	0.0657808
meanD.Intrapool	coreStrategies	ploidy = 2	Genomic Estimated Values L = 2	High Intensity	50	Two-Pool Breeding Value	0.992483	0.534332	0.046514	0.660333	0.0657808
meanD.Intrapool	coreStrategies	ploidy = 2	Phenotypic, Control nCycles	Low Intensity	50	Two-Pool Breeding Value	0.992483	1.33928	0.046514	0.948639	0.0657808
meanD.Intrapool	coreStrategies	ploidy = 2	Phenotypic, Control nCycles	High Intensity	50	Two-Pool Breeding Value	0.992483	1.57524	0.046514	0.797483	0.0657808
meanD.Intrapool	coreStrategies	ploidy = 2	True Values L = 2	Low Intensity	50	Two-Pool Breeding Value	0.992483	1.7111	0.046514	1.00173	0.0657808
meanD.Intrapool	coreStrategies	ploidy = 2	True Values L = 2	High Intensity	50	Two-Pool Breeding Value	0.992483	2.35638	0.046514	0.909594	0.0657808
meanD.Intrapool	coreStrategies	ploidy = 2	Phenotypic, Fast Multiplication	Low Intensity	50	Two-Pool GCA	0.992483	0.540441	0.046514	0.963547	0.0657808
meanD.Intrapool	coreStrategies	ploidy = 2	Phenotypic, Fast Multiplication	High Intensity	50	Two-Pool GCA	0.992483	0.578874	0.046514	0.863011	0.0657808
meanD.Intrapool	coreStrategies	ploidy = 2	Phenotypic, Fast Multiplication	Low Intensity	50	One-Pool Breeding Value	0.992483	-2.83375e-13	0.046514	1.56621e-15	0.0657808
meanD.Intrapool	coreStrategies	ploidy = 2	Phenotypic, Fast Multiplication	High Intensity	50	One-Pool Breeding Value	0.992483	-2.15477e-12	0.046514	7.66045e-15	0.0657808
meanD.Intrapool	coreStrategies	ploidy = 2	Phenotypic, Fast Multiplication	Low Intensity	50	Two-Pool Breeding Value	0.992483	0.926373	0.046514	0.964492	0.0657808
meanD.Intrapool	coreStrategies	ploidy = 2	Phenotypic, Fast Multiplication	High Intensity	50	Two-Pool Breeding Value	0.992483	1.26356	0.046514	0.863827	0.0657808
meanD.Intrapool	coreStrategies	ploidy = 2	Phenotypic, Slow Multiplication	Low Intensity	50	Two-Pool GCA	0.992483	0.311479	0.046514	0.977995	0.0657808
meanD.Intrapool	coreStrategies	ploidy = 2	Phenotypic, Slow Multiplication	High Intensity	50	Two-Pool GCA	0.992483	0.406013	0.046514	0.931585	0.0657808
meanD.Intrapool	coreStrategies	ploidy = 2	Phenotypic, Slow Multiplication	Low Intensity	50	One-Pool Breeding Value	0.992483	-1.08231e-13	0.046514	-1.6369e-15	0.0657808
meanD.Intrapool	coreStrategies	ploidy = 2	Phenotypic, Slow Multiplication	High Intensity	50	One-Pool Breeding Value	0.992483	-3.08172e-13	0.046514	2.1648e-15	0.0657808
meanD.Intrapool	coreStrategies	ploidy = 2	Phenotypic, Slow Multiplication	Low Intensity	50	Two-Pool Breeding Value	0.992483	0.704976	0.046514	0.971613	0.0657808
meanD.Intrapool	coreStrategies	ploidy = 2	Phenotypic, Slow Multiplication	High Intensity	50	Two-Pool Breeding Value	0.992483	1.04857	0.046514	0.897457	0.0657808
meanG.ProductPool	coreStrategies	ploidy = 4	Genomic Estimated Values L = 2	Low Intensity	15	Two-Pool GCA	0.92506	1.55708	0.0416531	-0.0214965	0.0589064
meanG.ProductPool	coreStrategies	ploidy = 4	Genomic Estimated Values L = 2	High Intensity	15	Two-Pool GCA	0.92506	3.50618	0.0416531	-0.0545733	0.0589064
meanG.ProductPool	coreStrategies	ploidy = 4	Phenotypic, Control nCycles	Low Intensity	15	Two-Pool GCA	0.92506	2.23252	0.0416531	-0.0346758	0.0589064
meanG.ProductPool	coreStrategies	ploidy = 4	Phenotypic, Control nCycles	High Intensity	15	Two-Pool GCA	0.92506	3.37881	0.0416531	-0.0554745	0.0589064
meanG.ProductPool	coreStrategies	ploidy = 4	True Values L = 2	Low Intensity	15	Two-Pool GCA	0.92506	3.75015	0.0416531	-0.0425154	0.0589064
meanG.ProductPool	coreStrategies	ploidy = 4	True Values L = 2	High Intensity	15	Two-Pool GCA	0.92506	7.64078	0.0416531	-0.0948844	0.0589064
meanG.ProductPool	coreStrategies	ploidy = 4	Genomic Estimated Values L = 2	Low Intensity	15	One-Pool Cross Performance	0.92506	3.07023	0.0416531	-0.029993	0.0589064
meanG.ProductPool	coreStrategies	ploidy = 4	Genomic Estimated Values L = 2	High Intensity	15	One-Pool Cross Performance	0.92506	4.81501	0.0416531	-0.0593103	0.0589064
meanG.ProductPool	coreStrategies	ploidy = 4	True Values L = 2	Low Intensity	15	One-Pool Cross Performance	0.92506	6.13095	0.0416531	-0.0740887	0.0589064
meanG.ProductPool	coreStrategies	ploidy = 4	True Values L = 2	High Intensity	15	One-Pool Cross Performance	0.92506	9.15562	0.0416531	-0.118321	0.0589064
meanG.ProductPool	coreStrategies	ploidy = 4	Genomic Estimated Values L = 2	Low Intensity	15	One-Pool Breeding Value	0.92506	3.12802	0.0416531	-0.0316419	0.0589064
meanG.ProductPool	coreStrategies	ploidy = 4	Genomic Estimated Values L = 2	High Intensity	15	One-Pool Breeding Value	0.92506	4.79325	0.0416531	-0.065595	0.0589064
meanG.ProductPool	coreStrategies	ploidy = 4	Phenotypic, Control nCycles	Low Intensity	15	One-Pool Breeding Value	0.92506	4.22715	0.0416531	-0.0637148	0.0589064
meanG.ProductPool	coreStrategies	ploidy = 4	Phenotypic, Control nCycles	High Intensity	15	One-Pool Breeding Value	0.92506	5.77244	0.0416531	-0.093629	0.0589064
meanG.ProductPool	coreStrategies	ploidy = 4	True Values L = 2	Low Intensity	15	One-Pool Breeding Value	0.92506	6.31178	0.0416531	-0.0692813	0.0589064
meanG.ProductPool	coreStrategies	ploidy = 4	True Values L = 2	High Intensity	15	One-Pool Breeding Value	0.92506	9.30895	0.0416531	-0.117017	0.0589064
meanG.ProductPool	coreStrategies	ploidy = 4	Genomic Estimated Values L = 2	Low Intensity	15	Two-Pool Breeding Value	0.92506	1.49392	0.0416531	-0.0146536	0.0589064
meanG.ProductPool	coreStrategies	ploidy = 4	Genomic Estimated Values L = 2	High Intensity	15	Two-Pool Breeding Value	0.92506	3.71175	0.0416531	-0.045008	0.0589064
meanG.ProductPool	coreStrategies	ploidy = 4	Phenotypic, Control nCycles	Low Intensity	15	Two-Pool Breeding Value	0.92506	2.84242	0.0416531	-0.044217	0.0589064
meanG.ProductPool	coreStrategies	ploidy = 4	Phenotypic, Control nCycles	High Intensity	15	Two-Pool Breeding Value	0.92506	4.6477	0.0416531	-0.0783654	0.0589064
meanG.ProductPool	coreStrategies	ploidy = 4	True Values L = 2	Low Intensity	15	Two-Pool Breeding Value	0.92506	2.98176	0.0416531	-0.0319291	0.0589064
meanG.ProductPool	coreStrategies	ploidy = 4	True Values L = 2	High Intensity	15	Two-Pool Breeding Value	0.92506	7.0948	0.0416531	-0.0920281	0.0589064
meanG.ProductPool	coreStrategies	ploidy = 4	Phenotypic, Fast Multiplication	Low Intensity	15	Two-Pool GCA	0.92506	0.646749	0.0416531	-0.0185481	0.0589064
meanG.ProductPool	coreStrategies	ploidy = 4	Phenotypic, Fast Multiplication	High Intensity	15	Two-Pool GCA	0.92506	1.01529	0.0416531	-0.0171317	0.0589064
meanG.ProductPool	coreStrategies	ploidy = 4	Phenotypic, Fast Multiplication	Low Intensity	15	One-Pool Breeding Value	0.92506	2.47074	0.0416531	-0.0411066	0.0589064
meanG.ProductPool	coreStrategies	ploidy = 4	Phenotypic, Fast Multiplication	High Intensity	15	One-Pool Breeding Value	0.92506	3.42423	0.0416531	-0.0477539	0.0589064
meanG.ProductPool	coreStrategies	ploidy = 4	Phenotypic, Fast Multiplication	Low Intensity	15	Two-Pool Breeding Value	0.92506	1.65502	0.0416531	-0.027349	0.0589064
meanG.ProductPool	coreStrategies	ploidy = 4	Phenotypic, Fast Multiplication	High Intensity	15	Two-Pool Breeding Value	0.92506	2.71167	0.0416531	-0.0420929	0.0589064
meanG.ProductPool	coreStrategies	ploidy = 4	Phenotypic, Slow Multiplication	Low Intensity	15	Two-Pool GCA	0.92506	0.328294	0.0416531	-0.0142748	0.0589064
meanG.ProductPool	coreStrategies	ploidy = 4	Phenotypic, Slow Multiplication	High Intensity	15	Two-Pool GCA	0.92506	0.516065	0.0416531	-0.0118917	0.0589064
meanG.ProductPool	coreStrategies	ploidy = 4	Phenotypic, Slow Multiplication	Low Intensity	15	One-Pool Breeding Value	0.92506	1.29424	0.0416531	-0.0408028	0.0589064
meanG.ProductPool	coreStrategies	ploidy = 4	Phenotypic, Slow Multiplication	High Intensity	15	One-Pool Breeding Value	0.92506	1.78481	0.0416531	-0.0288754	0.0589064
meanG.ProductPool	coreStrategies	ploidy = 4	Phenotypic, Slow Multiplication	Low Intensity	15	Two-Pool Breeding Value	0.92506	0.843504	0.0416531	-0.0201609	0.0589064
meanG.ProductPool	coreStrategies	ploidy = 4	Phenotypic, Slow Multiplication	High Intensity	15	Two-Pool Breeding Value	0.92506	1.42744	0.0416531	-0.0230045	0.0589064
meanA.ProductPool	coreStrategies	ploidy = 4	Genomic Estimated Values L = 2	Low Intensity	15	Two-Pool GCA	0.484821	1.06597	0.0975329	-0.0284391	0.137932
meanA.ProductPool	coreStrategies	ploidy = 4	Genomic Estimated Values L = 2	High Intensity	15	Two-Pool GCA	0.484821	2.43064	0.0975329	-0.0635349	0.137932
meanA.ProductPool	coreStrategies	ploidy = 4	Phenotypic, Control nCycles	Low Intensity	15	Two-Pool GCA	0.484821	1.44487	0.0975329	-0.0386408	0.137932
meanA.ProductPool	coreStrategies	ploidy = 4	Phenotypic, Control nCycles	High Intensity	15	Two-Pool GCA	0.484821	2.20701	0.0975329	-0.0581108	0.137932
meanA.ProductPool	coreStrategies	ploidy = 4	True Values L = 2	Low Intensity	15	Two-Pool GCA	0.484821	2.41003	0.0975329	-0.0614506	0.137932
meanA.ProductPool	coreStrategies	ploidy = 4	True Values L = 2	High Intensity	15	Two-Pool GCA	0.484821	4.99323	0.0975329	-0.126073	0.137932
meanA.ProductPool	coreStrategies	ploidy = 4	Genomic Estimated Values L = 2	Low Intensity	15	One-Pool Cross Performance	0.484821	2.12419	0.0975329	-0.0581656	0.137932
meanA.ProductPool	coreStrategies	ploidy = 4	Genomic Estimated Values L = 2	High Intensity	15	One-Pool Cross Performance	0.484821	3.353	0.0975329	-0.0915872	0.137932
meanA.ProductPool	coreStrategies	ploidy = 4	True Values L = 2	Low Intensity	15	One-Pool Cross Performance	0.484821	3.96301	0.0975329	-0.102182	0.137932
meanA.ProductPool	coreStrategies	ploidy = 4	True Values L = 2	High Intensity	15	One-Pool Cross Performance	0.484821	5.97273	0.0975329	-0.152975	0.137932
meanA.ProductPool	coreStrategies	ploidy = 4	Genomic Estimated Values L = 2	Low Intensity	15	One-Pool Breeding Value	0.484821	2.18028	0.0975329	-0.0585831	0.137932
meanA.ProductPool	coreStrategies	ploidy = 4	Genomic Estimated Values L = 2	High Intensity	15	One-Pool Breeding Value	0.484821	3.3889	0.0975329	-0.0910996	0.137932
meanA.ProductPool	coreStrategies	ploidy = 4	Phenotypic, Control nCycles	Low Intensity	15	One-Pool Breeding Value	0.484821	2.76112	0.0975329	-0.0730269	0.137932
meanA.ProductPool	coreStrategies	ploidy = 4	Phenotypic, Control nCycles	High Intensity	15	One-Pool Breeding Value	0.484821	3.77167	0.0975329	-0.0991419	0.137932
meanA.ProductPool	coreStrategies	ploidy = 4	True Values L = 2	Low Intensity	15	One-Pool Breeding Value	0.484821	4.16008	0.0975329	-0.103564	0.137932
meanA.ProductPool	coreStrategies	ploidy = 4	True Values L = 2	High Intensity	15	One-Pool Breeding Value	0.484821	6.17251	0.0975329	-0.153953	0.137932
meanA.ProductPool	coreStrategies	ploidy = 4	Genomic Estimated Values L = 2	Low Intensity	15	Two-Pool Breeding Value	0.484821	1.01043	0.0975329	-0.027809	0.137932
meanA.ProductPool	coreStrategies	ploidy = 4	Genomic Estimated Values L = 2	High Intensity	15	Two-Pool Breeding Value	0.484821	2.57986	0.0975329	-0.069305	0.137932
meanA.ProductPool	coreStrategies	ploidy = 4	Phenotypic, Control nCycles	Low Intensity	15	Two-Pool Breeding Value	0.484821	1.87012	0.0975329	-0.0495251	0.137932
meanA.ProductPool	coreStrategies	ploidy = 4	Phenotypic, Control nCycles	High Intensity	15	Two-Pool Breeding Value	0.484821	3.09103	0.0975329	-0.0815566	0.137932
meanA.ProductPool	coreStrategies	ploidy = 4	True Values L = 2	Low Intensity	15	Two-Pool Breeding Value	0.484821	1.92136	0.0975329	-0.0483639	0.137932
meanA.ProductPool	coreStrategies	ploidy = 4	True Values L = 2	High Intensity	15	Two-Pool Breeding Value	0.484821	4.72061	0.0975329	-0.119072	0.137932
meanA.ProductPool	coreStrategies	ploidy = 4	Phenotypic, Fast Multiplication	Low Intensity	15	Two-Pool GCA	0.484821	0.389681	0.0975329	-0.0110145	0.137932
meanA.ProductPool	coreStrategies	ploidy = 4	Phenotypic, Fast Multiplication	High Intensity	15	Two-Pool GCA	0.484821	0.645655	0.0975329	-0.0180037	0.137932
meanA.ProductPool	coreStrategies	ploidy = 4	Phenotypic, Fast Multiplication	Low Intensity	15	One-Pool Breeding Value	0.484821	1.57134	0.0975329	-0.0420626	0.137932
meanA.ProductPool	coreStrategies	ploidy = 4	Phenotypic, Fast Multiplication	High Intensity	15	One-Pool Breeding Value	0.484821	2.1802	0.0975329	-0.0576895	0.137932
meanA.ProductPool	coreStrategies	ploidy = 4	Phenotypic, Fast Multiplication	Low Intensity	15	Two-Pool Breeding Value	0.484821	1.04879	0.0975329	-0.0280883	0.137932
meanA.ProductPool	coreStrategies	ploidy = 4	Phenotypic, Fast Multiplication	High Intensity	15	Two-Pool Breeding Value	0.484821	1.76186	0.0975329	-0.0467139	0.137932
meanA.ProductPool	coreStrategies	ploidy = 4	Phenotypic, Slow Multiplication	Low Intensity	15	Two-Pool GCA	0.484821	0.170551	0.0975329	-0.0053198	0.137932
meanA.ProductPool	coreStrategies	ploidy = 4	Phenotypic, Slow Multiplication	High Intensity	15	Two-Pool GCA	0.484821	0.29834	0.0975329	-0.00866772	0.137932
meanA.ProductPool	coreStrategies	ploidy = 4	Phenotypic, Slow Multiplication	Low Intensity	15	One-Pool Breeding Value	0.484821	0.778343	0.0975329	-0.0213188	0.137932
meanA.ProductPool	coreStrategies	ploidy = 4	Phenotypic, Slow Multiplication	High Intensity	15	One-Pool Breeding Value	0.484821	1.09586	0.0975329	-0.0295214	0.137932
meanA.ProductPool	coreStrategies	ploidy = 4	Phenotypic, Slow Multiplication	Low Intensity	15	Two-Pool Breeding Value	0.484821	0.525511	0.0975329	-0.0147474	0.137932
meanA.ProductPool	coreStrategies	ploidy = 4	Phenotypic, Slow Multiplication	High Intensity	15	Two-Pool Breeding Value	0.484821	0.890603	0.0975329	-0.0242905	0.137932
meanD.ProductPool	coreStrategies	ploidy = 4	Genomic Estimated Values L = 2	Low Intensity	15	Two-Pool GCA	0.997204	0.446353	0.0587572	1.00717	0.0830953
meanD.ProductPool	coreStrategies	ploidy = 4	Genomic Estimated Values L = 2	High Intensity	15	Two-Pool GCA	0.997204	1.03079	0.0587572	1.00918	0.0830953
meanD.ProductPool	coreStrategies	ploidy = 4	Phenotypic, Control nCycles	Low Intensity	15	Two-Pool GCA	0.997204	0.742895	0.0587572	1.00419	0.0830953
meanD.ProductPool	coreStrategies	ploidy = 4	Phenotypic, Control nCycles	High Intensity	15	Two-Pool GCA	0.997204	1.12705	0.0587572	1.00286	0.0830953
meanD.ProductPool	coreStrategies	ploidy = 4	True Values L = 2	Low Intensity	15	Two-Pool GCA	0.997204	1.29537	0.0587572	1.01916	0.0830953
meanD.ProductPool	coreStrategies	ploidy = 4	True Values L = 2	High Intensity	15	Two-Pool GCA	0.997204	2.6028	0.0587572	1.03141	0.0830953
meanD.ProductPool	coreStrategies	ploidy = 4	Genomic Estimated Values L = 2	Low Intensity	15	One-Pool Cross Performance	0.997204	0.90129	0.0587572	1.0284	0.0830953
meanD.ProductPool	coreStrategies	ploidy = 4	Genomic Estimated Values L = 2	High Intensity	15	One-Pool Cross Performance	0.997204	1.41726	0.0587572	1.0325	0.0830953
meanD.ProductPool	coreStrategies	ploidy = 4	True Values L = 2	Low Intensity	15	One-Pool Cross Performance	0.997204	2.12319	0.0587572	1.02832	0.0830953
meanD.ProductPool	coreStrategies	ploidy = 4	True Values L = 2	High Intensity	15	One-Pool Cross Performance	0.997204	3.13814	0.0587572	1.03488	0.0830953
meanD.ProductPool	coreStrategies	ploidy = 4	Genomic Estimated Values L = 2	Low Intensity	15	One-Pool Breeding Value	0.997204	0.902992	0.0587572	1.02716	0.0830953
meanD.ProductPool	coreStrategies	ploidy = 4	Genomic Estimated Values L = 2	High Intensity	15	One-Pool Breeding Value	0.997204	1.35959	0.0587572	1.02573	0.0830953
meanD.ProductPool	coreStrategies	ploidy = 4	Phenotypic, Control nCycles	Low Intensity	15	One-Pool Breeding Value	0.997204	1.42128	0.0587572	1.00953	0.0830953
meanD.ProductPool	coreStrategies	ploidy = 4	Phenotypic, Control nCycles	High Intensity	15	One-Pool Breeding Value	0.997204	1.95601	0.0587572	1.00574	0.0830953
meanD.ProductPool	coreStrategies	ploidy = 4	True Values L = 2	Low Intensity	15	One-Pool Breeding Value	0.997204	2.10695	0.0587572	1.03451	0.0830953
meanD.ProductPool	coreStrategies	ploidy = 4	True Values L = 2	High Intensity	15	One-Pool Breeding Value	0.997204	3.09168	0.0587572	1.03716	0.0830953
meanD.ProductPool	coreStrategies	ploidy = 4	Genomic Estimated Values L = 2	Low Intensity	15	Two-Pool Breeding Value	0.997204	0.438742	0.0587572	1.01338	0.0830953
meanD.ProductPool	coreStrategies	ploidy = 4	Genomic Estimated Values L = 2	High Intensity	15	Two-Pool Breeding Value	0.997204	1.08714	0.0587572	1.02452	0.0830953
meanD.ProductPool	coreStrategies	ploidy = 4	Phenotypic, Control nCycles	Low Intensity	15	Two-Pool Breeding Value	0.997204	0.927538	0.0587572	1.00553	0.0830953
meanD.ProductPool	coreStrategies	ploidy = 4	Phenotypic, Control nCycles	High Intensity	15	Two-Pool Breeding Value	0.997204	1.51192	0.0587572	1.00341	0.0830953
meanD.ProductPool	coreStrategies	ploidy = 4	True Values L = 2	Low Intensity	15	Two-Pool Breeding Value	0.997204	1.01564	0.0587572	1.01666	0.0830953
meanD.ProductPool	coreStrategies	ploidy = 4	True Values L = 2	High Intensity	15	Two-Pool Breeding Value	0.997204	2.32944	0.0587572	1.02727	0.0830953
meanD.ProductPool	coreStrategies	ploidy = 4	Phenotypic, Fast Multiplication	Low Intensity	15	Two-Pool GCA	0.997204	0.212315	0.0587572	0.992689	0.0830953
meanD.ProductPool	coreStrategies	ploidy = 4	Phenotypic, Fast Multiplication	High Intensity	15	Two-Pool GCA	0.997204	0.324883	0.0587572	1.00109	0.0830953
meanD.ProductPool	coreStrategies	ploidy = 4	Phenotypic, Fast Multiplication	Low Intensity	15	One-Pool Breeding Value	0.997204	0.854648	0.0587572	1.00118	0.0830953
meanD.ProductPool	coreStrategies	ploidy = 4	Phenotypic, Fast Multiplication	High Intensity	15	One-Pool Breeding Value	0.997204	1.19928	0.0587572	1.01016	0.0830953
meanD.ProductPool	coreStrategies	ploidy = 4	Phenotypic, Fast Multiplication	Low Intensity	15	Two-Pool Breeding Value	0.997204	0.561473	0.0587572	1.00096	0.0830953
meanD.ProductPool	coreStrategies	ploidy = 4	Phenotypic, Fast Multiplication	High Intensity	15	Two-Pool Breeding Value	0.997204	0.905053	0.0587572	1.00484	0.0830953
meanD.ProductPool	coreStrategies	ploidy = 4	Phenotypic, Slow Multiplication	Low Intensity	15	Two-Pool GCA	0.997204	0.112989	0.0587572	0.991268	0.0830953
meanD.ProductPool	coreStrategies	ploidy = 4	Phenotypic, Slow Multiplication	High Intensity	15	Two-Pool GCA	0.997204	0.172972	0.0587572	0.996999	0.0830953
meanD.ProductPool	coreStrategies	ploidy = 4	Phenotypic, Slow Multiplication	Low Intensity	15	One-Pool Breeding Value	0.997204	0.471141	0.0587572	0.980739	0.0830953
meanD.ProductPool	coreStrategies	ploidy = 4	Phenotypic, Slow Multiplication	High Intensity	15	One-Pool Breeding Value	0.997204	0.644201	0.0587572	1.00087	0.0830953
meanD.ProductPool	coreStrategies	ploidy = 4	Phenotypic, Slow Multiplication	Low Intensity	15	Two-Pool Breeding Value	0.997204	0.273241	0.0587572	0.994809	0.0830953
meanD.ProductPool	coreStrategies	ploidy = 4	Phenotypic, Slow Multiplication	High Intensity	15	Two-Pool Breeding Value	0.997204	0.492088	0.0587572	1.00151	0.0830953
varG.ProductPool	coreStrategies	ploidy = 4	Genomic Estimated Values L = 2	Low Intensity	15	Two-Pool GCA	0.371661	0.929946	0.012565	-0.00628356	0.0177696
varG.ProductPool	coreStrategies	ploidy = 4	Genomic Estimated Values L = 2	High Intensity	15	Two-Pool GCA	0.371661	0.816651	0.012565	-0.00486931	0.0177696
varG.ProductPool	coreStrategies	ploidy = 4	Phenotypic, Control nCycles	Low Intensity	15	Two-Pool GCA	0.371661	0.94495	0.012565	-0.00653058	0.0177696
varG.ProductPool	coreStrategies	ploidy = 4	Phenotypic, Control nCycles	High Intensity	15	Two-Pool GCA	0.371661	0.858038	0.012565	-0.00461317	0.0177696
varG.ProductPool	coreStrategies	ploidy = 4	True Values L = 2	Low Intensity	15	Two-Pool GCA	0.371661	0.925155	0.012565	-0.00693832	0.0177696
varG.ProductPool	coreStrategies	ploidy = 4	True Values L = 2	High Intensity	15	Two-Pool GCA	0.371661	0.699504	0.012565	-0.0029629	0.0177696
varG.ProductPool	coreStrategies	ploidy = 4	Genomic Estimated Values L = 2	Low Intensity	15	One-Pool Cross Performance	0.371661	0.928083	0.012565	-0.00742516	0.0177696
varG.ProductPool	coreStrategies	ploidy = 4	Genomic Estimated Values L = 2	High Intensity	15	One-Pool Cross Performance	0.371661	0.810478	0.012565	-0.00563478	0.0177696
varG.ProductPool	coreStrategies	ploidy = 4	True Values L = 2	Low Intensity	15	One-Pool Cross Performance	0.371661	0.756983	0.012565	-0.00549965	0.0177696
varG.ProductPool	coreStrategies	ploidy = 4	True Values L = 2	High Intensity	15	One-Pool Cross Performance	0.371661	0.566334	0.012565	-0.00202678	0.0177696
varG.ProductPool	coreStrategies	ploidy = 4	Genomic Estimated Values L = 2	Low Intensity	15	One-Pool Breeding Value	0.371661	0.920565	0.012565	-0.00619831	0.0177696
varG.ProductPool	coreStrategies	ploidy = 4	Genomic Estimated Values L = 2	High Intensity	15	One-Pool Breeding Value	0.371661	0.789456	0.012565	-0.00298953	0.0177696
varG.ProductPool	coreStrategies	ploidy = 4	Phenotypic, Control nCycles	Low Intensity	15	One-Pool Breeding Value	0.371661	0.891197	0.012565	-0.00535042	0.0177696
varG.ProductPool	coreStrategies	ploidy = 4	Phenotypic, Control nCycles	High Intensity	15	One-Pool Breeding Value	0.371661	0.796053	0.012565	-0.00364219	0.0177696
varG.ProductPool	coreStrategies	ploidy = 4	True Values L = 2	Low Intensity	15	One-Pool Breeding Value	0.371661	0.771123	0.012565	-0.00380254	0.0177696
varG.ProductPool	coreStrategies	ploidy = 4	True Values L = 2	High Intensity	15	One-Pool Breeding Value	0.371661	0.591032	0.012565	0.00029565	0.0177696
varG.ProductPool	coreStrategies	ploidy = 4	Genomic Estimated Values L = 2	Low Intensity	15	Two-Pool Breeding Value	0.371661	0.941273	0.012565	-0.00653054	0.0177696
varG.ProductPool	coreStrategies	ploidy = 4	Genomic Estimated Values L = 2	High Intensity	15	Two-Pool Breeding Value	0.371661	0.810936	0.012565	-0.00449542	0.0177696
varG.ProductPool	coreStrategies	ploidy = 4	Phenotypic, Control nCycles	Low Intensity	15	Two-Pool Breeding Value	0.371661	0.933054	0.012565	-0.00640842	0.0177696
varG.ProductPool	coreStrategies	ploidy = 4	Phenotypic, Control nCycles	High Intensity	15	Two-Pool Breeding Value	0.371661	0.820669	0.012565	-0.00382155	0.0177696
varG.ProductPool	coreStrategies	ploidy = 4	True Values L = 2	Low Intensity	15	Two-Pool Breeding Value	0.371661	0.947695	0.012565	-0.00668525	0.0177696
varG.ProductPool	coreStrategies	ploidy = 4	True Values L = 2	High Intensity	15	Two-Pool Breeding Value	0.371661	0.733654	0.012565	-0.0030158	0.0177696
varG.ProductPool	coreStrategies	ploidy = 4	Phenotypic, Fast Multiplication	Low Intensity	15	Two-Pool GCA	0.371661	0.941176	0.012565	-0.00168338	0.0177696
varG.ProductPool	coreStrategies	ploidy = 4	Phenotypic, Fast Multiplication	High Intensity	15	Two-Pool GCA	0.371661	0.894919	0.012565	-0.00256771	0.0177696
varG.ProductPool	coreStrategies	ploidy = 4	Phenotypic, Fast Multiplication	Low Intensity	15	One-Pool Breeding Value	0.371661	0.924868	0.012565	-0.00356125	0.0177696
varG.ProductPool	coreStrategies	ploidy = 4	Phenotypic, Fast Multiplication	High Intensity	15	One-Pool Breeding Value	0.371661	0.819843	0.012565	-0.00314245	0.0177696
varG.ProductPool	coreStrategies	ploidy = 4	Phenotypic, Fast Multiplication	Low Intensity	15	Two-Pool Breeding Value	0.371661	0.93429	0.012565	-0.00500139	0.0177696
varG.ProductPool	coreStrategies	ploidy = 4	Phenotypic, Fast Multiplication	High Intensity	15	Two-Pool Breeding Value	0.371661	0.859766	0.012565	-0.00370337	0.0177696
varG.ProductPool	coreStrategies	ploidy = 4	Phenotypic, Slow Multiplication	Low Intensity	15	Two-Pool GCA	0.371661	0.938371	0.012565	-0.000374615	0.0177696
varG.ProductPool	coreStrategies	ploidy = 4	Phenotypic, Slow Multiplication	High Intensity	15	Two-Pool GCA	0.371661	0.91502	0.012565	-0.00108461	0.0177696
varG.ProductPool	coreStrategies	ploidy = 4	Phenotypic, Slow Multiplication	Low Intensity	15	One-Pool Breeding Value	0.371661	0.931441	0.012565	0.00830802	0.0177696
varG.ProductPool	coreStrategies	ploidy = 4	Phenotypic, Slow Multiplication	High Intensity	15	One-Pool Breeding Value	0.371661	0.858222	0.012565	0.00158164	0.0177696
varG.ProductPool	coreStrategies	ploidy = 4	Phenotypic, Slow Multiplication	Low Intensity	15	Two-Pool Breeding Value	0.371661	0.930569	0.012565	-0.00198939	0.0177696
varG.ProductPool	coreStrategies	ploidy = 4	Phenotypic, Slow Multiplication	High Intensity	15	Two-Pool Breeding Value	0.371661	0.88645	0.012565	-0.00269675	0.0177696
varA.ProductPool	coreStrategies	ploidy = 4	Genomic Estimated Values L = 2	Low Intensity	15	Two-Pool GCA	0.591526	0.7909	0.0104883	-0.010386	0.0148327
varA.ProductPool	coreStrategies	ploidy = 4	Genomic Estimated Values L = 2	High Intensity	15	Two-Pool GCA	0.591526	0.677667	0.0104883	-0.00766828	0.0148327
varA.ProductPool	coreStrategies	ploidy = 4	Phenotypic, Control nCycles	Low Intensity	15	Two-Pool GCA	0.591526	0.803749	0.0104883	-0.0107363	0.0148327
varA.ProductPool	coreStrategies	ploidy = 4	Phenotypic, Control nCycles	High Intensity	15	Two-Pool GCA	0.591526	0.722725	0.0104883	-0.00778971	0.0148327
varA.ProductPool	coreStrategies	ploidy = 4	True Values L = 2	Low Intensity	15	Two-Pool GCA	0.591526	0.781334	0.0104883	-0.0115134	0.0148327
varA.ProductPool	coreStrategies	ploidy = 4	True Values L = 2	High Intensity	15	Two-Pool GCA	0.591526	0.552029	0.0104883	-0.00650832	0.0148327
varA.ProductPool	coreStrategies	ploidy = 4	Genomic Estimated Values L = 2	Low Intensity	15	One-Pool Cross Performance	0.591526	0.772216	0.0104883	-0.0124284	0.0148327
varA.ProductPool	coreStrategies	ploidy = 4	Genomic Estimated Values L = 2	High Intensity	15	One-Pool Cross Performance	0.591526	0.667979	0.0104883	-0.010921	0.0148327
varA.ProductPool	coreStrategies	ploidy = 4	True Values L = 2	Low Intensity	15	One-Pool Cross Performance	0.591526	0.635908	0.0104883	-0.0104473	0.0148327
varA.ProductPool	coreStrategies	ploidy = 4	True Values L = 2	High Intensity	15	One-Pool Cross Performance	0.591526	0.451576	0.0104883	-0.0073857	0.0148327
varA.ProductPool	coreStrategies	ploidy = 4	Genomic Estimated Values L = 2	Low Intensity	15	One-Pool Breeding Value	0.591526	0.767521	0.0104883	-0.0130606	0.0148327
varA.ProductPool	coreStrategies	ploidy = 4	Genomic Estimated Values L = 2	High Intensity	15	One-Pool Breeding Value	0.591526	0.655192	0.0104883	-0.0108565	0.0148327
varA.ProductPool	coreStrategies	ploidy = 4	Phenotypic, Control nCycles	Low Intensity	15	One-Pool Breeding Value	0.591526	0.741504	0.0104883	-0.0110876	0.0148327
varA.ProductPool	coreStrategies	ploidy = 4	Phenotypic, Control nCycles	High Intensity	15	One-Pool Breeding Value	0.591526	0.659919	0.0104883	-0.00987008	0.0148327
varA.ProductPool	coreStrategies	ploidy = 4	True Values L = 2	Low Intensity	15	One-Pool Breeding Value	0.591526	0.604689	0.0104883	-0.0113242	0.0148327
varA.ProductPool	coreStrategies	ploidy = 4	True Values L = 2	High Intensity	15	One-Pool Breeding Value	0.591526	0.430524	0.0104883	-0.00826338	0.0148327
varA.ProductPool	coreStrategies	ploidy = 4	Genomic Estimated Values L = 2	Low Intensity	15	Two-Pool Breeding Value	0.591526	0.797397	0.0104883	-0.0103805	0.0148327
varA.ProductPool	coreStrategies	ploidy = 4	Genomic Estimated Values L = 2	High Intensity	15	Two-Pool Breeding Value	0.591526	0.677706	0.0104883	-0.00799145	0.0148327
varA.ProductPool	coreStrategies	ploidy = 4	Phenotypic, Control nCycles	Low Intensity	15	Two-Pool Breeding Value	0.591526	0.78821	0.0104883	-0.0105708	0.0148327
varA.ProductPool	coreStrategies	ploidy = 4	Phenotypic, Control nCycles	High Intensity	15	Two-Pool Breeding Value	0.591526	0.679541	0.0104883	-0.00716125	0.0148327
varA.ProductPool	coreStrategies	ploidy = 4	True Values L = 2	Low Intensity	15	Two-Pool Breeding Value	0.591526	0.805609	0.0104883	-0.0111495	0.0148327
varA.ProductPool	coreStrategies	ploidy = 4	True Values L = 2	High Intensity	15	Two-Pool Breeding Value	0.591526	0.577311	0.0104883	-0.00688507	0.0148327
varA.ProductPool	coreStrategies	ploidy = 4	Phenotypic, Fast Multiplication	Low Intensity	15	Two-Pool GCA	0.591526	0.808339	0.0104883	-0.00857695	0.0148327
varA.ProductPool	coreStrategies	ploidy = 4	Phenotypic, Fast Multiplication	High Intensity	15	Two-Pool GCA	0.591526	0.766635	0.0104883	-0.00657112	0.0148327
varA.ProductPool	coreStrategies	ploidy = 4	Phenotypic, Fast Multiplication	Low Intensity	15	One-Pool Breeding Value	0.591526	0.782899	0.0104883	-0.0111136	0.0148327
varA.ProductPool	coreStrategies	ploidy = 4	Phenotypic, Fast Multiplication	High Intensity	15	One-Pool Breeding Value	0.591526	0.692898	0.0104883	-0.00929106	0.0148327
varA.ProductPool	coreStrategies	ploidy = 4	Phenotypic, Fast Multiplication	Low Intensity	15	Two-Pool Breeding Value	0.591526	0.794322	0.0104883	-0.00996728	0.0148327
varA.ProductPool	coreStrategies	ploidy = 4	Phenotypic, Fast Multiplication	High Intensity	15	Two-Pool Breeding Value	0.591526	0.725513	0.0104883	-0.00767955	0.0148327
varA.ProductPool	coreStrategies	ploidy = 4	Phenotypic, Slow Multiplication	Low Intensity	15	Two-Pool GCA	0.591526	0.811458	0.0104883	-0.00822092	0.0148327
varA.ProductPool	coreStrategies	ploidy = 4	Phenotypic, Slow Multiplication	High Intensity	15	Two-Pool GCA	0.591526	0.787099	0.0104883	-0.00608217	0.0148327
varA.ProductPool	coreStrategies	ploidy = 4	Phenotypic, Slow Multiplication	Low Intensity	15	One-Pool Breeding Value	0.591526	0.829921	0.0104883	-0.0115996	0.0148327
varA.ProductPool	coreStrategies	ploidy = 4	Phenotypic, Slow Multiplication	High Intensity	15	One-Pool Breeding Value	0.591526	0.745875	0.0104883	-0.00858494	0.0148327
varA.ProductPool	coreStrategies	ploidy = 4	Phenotypic, Slow Multiplication	Low Intensity	15	Two-Pool Breeding Value	0.591526	0.796628	0.0104883	-0.00857132	0.0148327
varA.ProductPool	coreStrategies	ploidy = 4	Phenotypic, Slow Multiplication	High Intensity	15	Two-Pool Breeding Value	0.591526	0.748633	0.0104883	-0.00657686	0.0148327
varD.ProductPool	coreStrategies	ploidy = 4	Genomic Estimated Values L = 2	Low Intensity	15	Two-Pool GCA	0.653187	0.13258	0.00675373	0.00558024	0.00955122
varD.ProductPool	coreStrategies	ploidy = 4	Genomic Estimated Values L = 2	High Intensity	15	Two-Pool GCA	0.653187	0.117042	0.00675373	0.00702673	0.00955122
varD.ProductPool	coreStrategies	ploidy = 4	Phenotypic, Control nCycles	Low Intensity	15	Two-Pool GCA	0.653187	0.137488	0.00675373	0.00537244	0.00955122
varD.ProductPool	coreStrategies	ploidy = 4	Phenotypic, Control nCycles	High Intensity	15	Two-Pool GCA	0.653187	0.121037	0.00675373	0.00669138	0.00955122
varD.ProductPool	coreStrategies	ploidy = 4	True Values L = 2	Low Intensity	15	Two-Pool GCA	0.653187	0.138148	0.00675373	0.0060693	0.00955122
varD.ProductPool	coreStrategies	ploidy = 4	True Values L = 2	High Intensity	15	Two-Pool GCA	0.653187	0.125874	0.00675373	0.00799452	0.00955122
varD.ProductPool	coreStrategies	ploidy = 4	Genomic Estimated Values L = 2	Low Intensity	15	One-Pool Cross Performance	0.653187	0.157377	0.00675373	0.0052146	0.00955122
varD.ProductPool	coreStrategies	ploidy = 4	Genomic Estimated Values L = 2	High Intensity	15	One-Pool Cross Performance	0.653187	0.141598	0.00675373	0.00552838	0.00955122
varD.ProductPool	coreStrategies	ploidy = 4	True Values L = 2	Low Intensity	15	One-Pool Cross Performance	0.653187	0.152014	0.00675373	0.00514964	0.00955122
varD.ProductPool	coreStrategies	ploidy = 4	True Values L = 2	High Intensity	15	One-Pool Cross Performance	0.653187	0.14085	0.00675373	0.00545517	0.00955122
varD.ProductPool	coreStrategies	ploidy = 4	Genomic Estimated Values L = 2	Low Intensity	15	One-Pool Breeding Value	0.653187	0.155728	0.00675373	0.00664177	0.00955122
varD.ProductPool	coreStrategies	ploidy = 4	Genomic Estimated Values L = 2	High Intensity	15	One-Pool Breeding Value	0.653187	0.139646	0.00675373	0.00733377	0.00955122
varD.ProductPool	coreStrategies	ploidy = 4	Phenotypic, Control nCycles	Low Intensity	15	One-Pool Breeding Value	0.653187	0.157401	0.00675373	0.00565545	0.00955122
varD.ProductPool	coreStrategies	ploidy = 4	Phenotypic, Control nCycles	High Intensity	15	One-Pool Breeding Value	0.653187	0.145717	0.00675373	0.00592022	0.00955122
varD.ProductPool	coreStrategies	ploidy = 4	True Values L = 2	Low Intensity	15	One-Pool Breeding Value	0.653187	0.168218	0.00675373	0.00727983	0.00955122
varD.ProductPool	coreStrategies	ploidy = 4	True Values L = 2	High Intensity	15	One-Pool Breeding Value	0.653187	0.160711	0.00675373	0.00813888	0.00955122
varD.ProductPool	coreStrategies	ploidy = 4	Genomic Estimated Values L = 2	Low Intensity	15	Two-Pool Breeding Value	0.653187	0.13356	0.00675373	0.00571368	0.00955122
varD.ProductPool	coreStrategies	ploidy = 4	Genomic Estimated Values L = 2	High Intensity	15	Two-Pool Breeding Value	0.653187	0.117365	0.00675373	0.00772309	0.00955122
varD.ProductPool	coreStrategies	ploidy = 4	Phenotypic, Control nCycles	Low Intensity	15	Two-Pool Breeding Value	0.653187	0.138637	0.00675373	0.00545305	0.00955122
varD.ProductPool	coreStrategies	ploidy = 4	Phenotypic, Control nCycles	High Intensity	15	Two-Pool Breeding Value	0.653187	0.123644	0.00675373	0.00711965	0.00955122
varD.ProductPool	coreStrategies	ploidy = 4	True Values L = 2	Low Intensity	15	Two-Pool Breeding Value	0.653187	0.138074	0.00675373	0.00603922	0.00955122
varD.ProductPool	coreStrategies	ploidy = 4	True Values L = 2	High Intensity	15	Two-Pool Breeding Value	0.653187	0.13185	0.00675373	0.00868411	0.00955122
varD.ProductPool	coreStrategies	ploidy = 4	Phenotypic, Fast Multiplication	Low Intensity	15	Two-Pool GCA	0.653187	0.12477	0.00675373	0.00866313	0.00955122
varD.ProductPool	coreStrategies	ploidy = 4	Phenotypic, Fast Multiplication	High Intensity	15	Two-Pool GCA	0.653187	0.113262	0.00675373	0.00864432	0.00955122
varD.ProductPool	coreStrategies	ploidy = 4	Phenotypic, Fast Multiplication	Low Intensity	15	One-Pool Breeding Value	0.653187	0.151671	0.00675373	0.00738777	0.00955122
varD.ProductPool	coreStrategies	ploidy = 4	Phenotypic, Fast Multiplication	High Intensity	15	One-Pool Breeding Value	0.653187	0.13621	0.00675373	0.00593791	0.00955122
varD.ProductPool	coreStrategies	ploidy = 4	Phenotypic, Fast Multiplication	Low Intensity	15	Two-Pool Breeding Value	0.653187	0.131828	0.00675373	0.00648321	0.00955122
varD.ProductPool	coreStrategies	ploidy = 4	Phenotypic, Fast Multiplication	High Intensity	15	Two-Pool Breeding Value	0.653187	0.121246	0.00675373	0.0072781	0.00955122
varD.ProductPool	coreStrategies	ploidy = 4	Phenotypic, Slow Multiplication	Low Intensity	15	Two-Pool GCA	0.653187	0.118839	0.00675373	0.00978511	0.00955122
varD.ProductPool	coreStrategies	ploidy = 4	Phenotypic, Slow Multiplication	High Intensity	15	Two-Pool GCA	0.653187	0.107908	0.00675373	0.0101259	0.00955122
varD.ProductPool	coreStrategies	ploidy = 4	Phenotypic, Slow Multiplication	Low Intensity	15	One-Pool Breeding Value	0.653187	0.1194	0.00675373	0.0187137	0.00955122
varD.ProductPool	coreStrategies	ploidy = 4	Phenotypic, Slow Multiplication	High Intensity	15	One-Pool Breeding Value	0.653187	0.129785	0.00675373	0.00880881	0.00955122
varD.ProductPool	coreStrategies	ploidy = 4	Phenotypic, Slow Multiplication	Low Intensity	15	Two-Pool Breeding Value	0.653187	0.125952	0.00675373	0.00847018	0.00955122
varD.ProductPool	coreStrategies	ploidy = 4	Phenotypic, Slow Multiplication	High Intensity	15	Two-Pool Breeding Value	0.653187	0.115081	0.00675373	0.0085576	0.00955122
Accuracy	coreStrategies	ploidy = 4	Genomic Estimated Values L = 2	Low Intensity	15	Two-Pool GCA	0.707342	0.506573	0.00447422	-0.002304	0.00632751
Accuracy	coreStrategies	ploidy = 4	Genomic Estimated Values L = 2	High Intensity	15	Two-Pool GCA	0.707342	0.517117	0.00447422	-0.00290802	0.00632751
Accuracy	coreStrategies	ploidy = 4	Phenotypic, Control nCycles	Low Intensity	15	Two-Pool GCA	0.707342	0.453494	0.00447422	-0.00294032	0.00632751
Accuracy	coreStrategies	ploidy = 4	Phenotypic, Control nCycles	High Intensity	15	Two-Pool GCA	0.707342	0.43403	0.00447422	-0.00269425	0.00632751
Accuracy	coreStrategies	ploidy = 4	Genomic Estimated Values L = 2	Low Intensity	15	One-Pool Cross Performance	0.707342	0.544028	0.00447422	0.00319594	0.00632751
Accuracy	coreStrategies	ploidy = 4	Genomic Estimated Values L = 2	High Intensity	15	One-Pool Cross Performance	0.707342	0.53669	0.00447422	0.00661486	0.00632751
Accuracy	coreStrategies	ploidy = 4	Genomic Estimated Values L = 2	Low Intensity	15	One-Pool Breeding Value	0.707342	0.569398	0.00447422	-0.000815288	0.00632751
Accuracy	coreStrategies	ploidy = 4	Genomic Estimated Values L = 2	High Intensity	15	One-Pool Breeding Value	0.707342	0.563613	0.00447422	-0.00201588	0.00632751
Accuracy	coreStrategies	ploidy = 4	Phenotypic, Control nCycles	Low Intensity	15	One-Pool Breeding Value	0.707342	0.621627	0.00447422	-0.00489968	0.00632751
Accuracy	coreStrategies	ploidy = 4	Phenotypic, Control nCycles	High Intensity	15	One-Pool Breeding Value	0.707342	0.599218	0.00447422	-0.00482675	0.00632751
Accuracy	coreStrategies	ploidy = 4	Genomic Estimated Values L = 2	Low Intensity	15	Two-Pool Breeding Value	0.707342	0.545711	0.00447422	0.000108284	0.00632751
Accuracy	coreStrategies	ploidy = 4	Genomic Estimated Values L = 2	High Intensity	15	Two-Pool Breeding Value	0.707342	0.518555	0.00447422	-0.00494375	0.00632751
Accuracy	coreStrategies	ploidy = 4	Phenotypic, Control nCycles	Low Intensity	15	Two-Pool Breeding Value	0.707342	0.634065	0.00447422	-0.004796	0.00632751
Accuracy	coreStrategies	ploidy = 4	Phenotypic, Control nCycles	High Intensity	15	Two-Pool Breeding Value	0.707342	0.600481	0.00447422	-0.0042577	0.00632751
Accuracy	coreStrategies	ploidy = 4	Phenotypic, Fast Multiplication	Low Intensity	15	Two-Pool GCA	0.707342	0.467883	0.00447422	-0.00242478	0.00632751
Accuracy	coreStrategies	ploidy = 4	Phenotypic, Fast Multiplication	High Intensity	15	Two-Pool GCA	0.707342	0.43811	0.00447422	-0.00226312	0.00632751
Accuracy	coreStrategies	ploidy = 4	Phenotypic, Fast Multiplication	Low Intensity	15	One-Pool Breeding Value	0.707342	0.634425	0.00447422	-0.0049083	0.00632751
Accuracy	coreStrategies	ploidy = 4	Phenotypic, Fast Multiplication	High Intensity	15	One-Pool Breeding Value	0.707342	0.611884	0.00447422	-0.00438365	0.00632751
Accuracy	coreStrategies	ploidy = 4	Phenotypic, Fast Multiplication	Low Intensity	15	Two-Pool Breeding Value	0.707342	0.634261	0.00447422	-0.00439119	0.00632751
Accuracy	coreStrategies	ploidy = 4	Phenotypic, Fast Multiplication	High Intensity	15	Two-Pool Breeding Value	0.707342	0.608221	0.00447422	-0.00385261	0.00632751
Accuracy	coreStrategies	ploidy = 4	Phenotypic, Slow Multiplication	Low Intensity	15	Two-Pool GCA	0.707342	0.467235	0.00447422	-0.00227025	0.00632751
Accuracy	coreStrategies	ploidy = 4	Phenotypic, Slow Multiplication	High Intensity	15	Two-Pool GCA	0.707342	0.44989	0.00447422	-0.00209168	0.00632751
Accuracy	coreStrategies	ploidy = 4	Phenotypic, Slow Multiplication	Low Intensity	15	One-Pool Breeding Value	0.707342	0.642578	0.00447422	-0.00558265	0.00632751
Accuracy	coreStrategies	ploidy = 4	Phenotypic, Slow Multiplication	High Intensity	15	One-Pool Breeding Value	0.707342	0.620793	0.00447422	-0.00367937	0.00632751
Accuracy	coreStrategies	ploidy = 4	Phenotypic, Slow Multiplication	Low Intensity	15	Two-Pool Breeding Value	0.707342	0.635489	0.00447422	-0.00483556	0.00632751
Accuracy	coreStrategies	ploidy = 4	Phenotypic, Slow Multiplication	High Intensity	15	Two-Pool Breeding Value	0.707342	0.624315	0.00447422	-0.00341963	0.00632751
InbreedingDepression.ProductPool	coreStrategies	ploidy = 4	Genomic Estimated Values L = 2	Low Intensity	15	Two-Pool GCA	0.997363	-0.43183	0.0558301	-0.984336	0.0789557
InbreedingDepression.ProductPool	coreStrategies	ploidy = 4	Genomic Estimated Values L = 2	High Intensity	15	Two-Pool GCA	0.997363	-0.970266	0.0558301	-0.970839	0.0789557
InbreedingDepression.ProductPool	coreStrategies	ploidy = 4	Phenotypic, Control nCycles	Low Intensity	15	Two-Pool GCA	0.997363	-0.717052	0.0558301	-0.981981	0.0789557
InbreedingDepression.ProductPool	coreStrategies	ploidy = 4	Phenotypic, Control nCycles	High Intensity	15	Two-Pool GCA	0.997363	-1.06926	0.0558301	-0.967746	0.0789557
InbreedingDepression.ProductPool	coreStrategies	ploidy = 4	True Values L = 2	Low Intensity	15	Two-Pool GCA	0.997363	-1.24469	0.0558301	-0.996029	0.0789557
InbreedingDepression.ProductPool	coreStrategies	ploidy = 4	True Values L = 2	High Intensity	15	Two-Pool GCA	0.997363	-2.45964	0.0558301	-0.991394	0.0789557
InbreedingDepression.ProductPool	coreStrategies	ploidy = 4	Genomic Estimated Values L = 2	Low Intensity	15	One-Pool Cross Performance	0.997363	-0.883382	0.0558301	-1.01372	0.0789557
InbreedingDepression.ProductPool	coreStrategies	ploidy = 4	Genomic Estimated Values L = 2	High Intensity	15	One-Pool Cross Performance	0.997363	-1.37411	0.0558301	-1.00158	0.0789557
InbreedingDepression.ProductPool	coreStrategies	ploidy = 4	True Values L = 2	Low Intensity	15	One-Pool Cross Performance	0.997363	-1.91816	0.0558301	-1.01248	0.0789557
InbreedingDepression.ProductPool	coreStrategies	ploidy = 4	True Values L = 2	High Intensity	15	One-Pool Cross Performance	0.997363	-2.8473	0.0558301	-1.00188	0.0789557
InbreedingDepression.ProductPool	coreStrategies	ploidy = 4	Genomic Estimated Values L = 2	Low Intensity	15	One-Pool Breeding Value	0.997363	-0.898257	0.0558301	-1.02067	0.0789557
InbreedingDepression.ProductPool	coreStrategies	ploidy = 4	Genomic Estimated Values L = 2	High Intensity	15	One-Pool Breeding Value	0.997363	-1.32617	0.0558301	-1.006	0.0789557
InbreedingDepression.ProductPool	coreStrategies	ploidy = 4	Phenotypic, Control nCycles	Low Intensity	15	One-Pool Breeding Value	0.997363	-1.33557	0.0558301	-1.00079	0.0789557
InbreedingDepression.ProductPool	coreStrategies	ploidy = 4	Phenotypic, Control nCycles	High Intensity	15	One-Pool Breeding Value	0.997363	-1.83519	0.0558301	-0.984226	0.0789557
InbreedingDepression.ProductPool	coreStrategies	ploidy = 4	True Values L = 2	Low Intensity	15	One-Pool Breeding Value	0.997363	-2.08851	0.0558301	-1.02794	0.0789557
InbreedingDepression.ProductPool	coreStrategies	ploidy = 4	True Values L = 2	High Intensity	15	One-Pool Breeding Value	0.997363	-3.02478	0.0558301	-1.01717	0.0789557
InbreedingDepression.ProductPool	coreStrategies	ploidy = 4	Genomic Estimated Values L = 2	Low Intensity	15	Two-Pool Breeding Value	0.997363	-0.431288	0.0558301	-0.990832	0.0789557
InbreedingDepression.ProductPool	coreStrategies	ploidy = 4	Genomic Estimated Values L = 2	High Intensity	15	Two-Pool Breeding Value	0.997363	-1.04073	0.0558301	-0.98743	0.0789557
InbreedingDepression.ProductPool	coreStrategies	ploidy = 4	Phenotypic, Control nCycles	Low Intensity	15	Two-Pool Breeding Value	0.997363	-0.901342	0.0558301	-0.983313	0.0789557
InbreedingDepression.ProductPool	coreStrategies	ploidy = 4	Phenotypic, Control nCycles	High Intensity	15	Two-Pool Breeding Value	0.997363	-1.4627	0.0558301	-0.969242	0.0789557
InbreedingDepression.ProductPool	coreStrategies	ploidy = 4	True Values L = 2	Low Intensity	15	Two-Pool Breeding Value	0.997363	-0.997387	0.0558301	-0.994579	0.0789557
InbreedingDepression.ProductPool	coreStrategies	ploidy = 4	True Values L = 2	High Intensity	15	Two-Pool Breeding Value	0.997363	-2.27303	0.0558301	-0.993944	0.0789557
InbreedingDepression.ProductPool	coreStrategies	ploidy = 4	Phenotypic, Fast Multiplication	Low Intensity	15	Two-Pool GCA	0.997363	-0.206889	0.0558301	-0.978287	0.0789557
InbreedingDepression.ProductPool	coreStrategies	ploidy = 4	Phenotypic, Fast Multiplication	High Intensity	15	Two-Pool GCA	0.997363	-0.307187	0.0558301	-0.973241	0.0789557
InbreedingDepression.ProductPool	coreStrategies	ploidy = 4	Phenotypic, Fast Multiplication	Low Intensity	15	One-Pool Breeding Value	0.997363	-0.774279	0.0558301	-0.997967	0.0789557
InbreedingDepression.ProductPool	coreStrategies	ploidy = 4	Phenotypic, Fast Multiplication	High Intensity	15	One-Pool Breeding Value	0.997363	-1.0963	0.0558301	-0.987084	0.0789557
InbreedingDepression.ProductPool	coreStrategies	ploidy = 4	Phenotypic, Fast Multiplication	Low Intensity	15	Two-Pool Breeding Value	0.997363	-0.543394	0.0558301	-0.980367	0.0789557
InbreedingDepression.ProductPool	coreStrategies	ploidy = 4	Phenotypic, Fast Multiplication	High Intensity	15	Two-Pool Breeding Value	0.997363	-0.873446	0.0558301	-0.972797	0.0789557
InbreedingDepression.ProductPool	coreStrategies	ploidy = 4	Phenotypic, Slow Multiplication	Low Intensity	15	Two-Pool GCA	0.997363	-0.105464	0.0558301	-0.977384	0.0789557
InbreedingDepression.ProductPool	coreStrategies	ploidy = 4	Phenotypic, Slow Multiplication	High Intensity	15	Two-Pool GCA	0.997363	-0.157862	0.0558301	-0.973124	0.0789557
InbreedingDepression.ProductPool	coreStrategies	ploidy = 4	Phenotypic, Slow Multiplication	Low Intensity	15	One-Pool Breeding Value	0.997363	-0.399507	0.0558301	-0.995638	0.0789557
InbreedingDepression.ProductPool	coreStrategies	ploidy = 4	Phenotypic, Slow Multiplication	High Intensity	15	One-Pool Breeding Value	0.997363	-0.557132	0.0558301	-0.988238	0.0789557
InbreedingDepression.ProductPool	coreStrategies	ploidy = 4	Phenotypic, Slow Multiplication	Low Intensity	15	Two-Pool Breeding Value	0.997363	-0.259435	0.0558301	-0.979231	0.0789557
InbreedingDepression.ProductPool	coreStrategies	ploidy = 4	Phenotypic, Slow Multiplication	High Intensity	15	Two-Pool Breeding Value	0.997363	-0.464617	0.0558301	-0.973105	0.0789557
meanPanHet	coreStrategies	ploidy = 4	Genomic Estimated Values L = 2	Low Intensity	15	Two-Pool GCA	0.909353	0.0446936	0.0167513	0.0214037	0.0236899
meanPanHet	coreStrategies	ploidy = 4	Genomic Estimated Values L = 2	High Intensity	15	Two-Pool GCA	0.909353	0.223458	0.0167513	0.0683006	0.0236899
meanPanHet	coreStrategies	ploidy = 4	Phenotypic, Control nCycles	Low Intensity	15	Two-Pool GCA	0.909353	0.0188795	0.0167513	0.0199882	0.0236899
meanPanHet	coreStrategies	ploidy = 4	Phenotypic, Control nCycles	High Intensity	15	Two-Pool GCA	0.909353	0.109443	0.0167513	0.0586601	0.0236899
meanPanHet	coreStrategies	ploidy = 4	True Values L = 2	Low Intensity	15	Two-Pool GCA	0.909353	0.0979501	0.0167513	0.0217758	0.0236899
meanPanHet	coreStrategies	ploidy = 4	True Values L = 2	High Intensity	15	Two-Pool GCA	0.909353	0.370124	0.0167513	0.0710177	0.0236899
meanPanHet	coreStrategies	ploidy = 4	Genomic Estimated Values L = 2	Low Intensity	15	One-Pool Cross Performance	0.909353	-9.43455e-14	0.0167513	-9.84443e-16	0.0236899
meanPanHet	coreStrategies	ploidy = 4	Genomic Estimated Values L = 2	High Intensity	15	One-Pool Cross Performance	0.909353	2.64017e-13	0.0167513	2.19055e-16	0.0236899
meanPanHet	coreStrategies	ploidy = 4	True Values L = 2	Low Intensity	15	One-Pool Cross Performance	0.909353	-7.84177e-14	0.0167513	8.86413e-17	0.0236899
meanPanHet	coreStrategies	ploidy = 4	True Values L = 2	High Intensity	15	One-Pool Cross Performance	0.909353	1.91196e-13	0.0167513	-8.11627e-17	0.0236899
meanPanHet	coreStrategies	ploidy = 4	Genomic Estimated Values L = 2	Low Intensity	15	One-Pool Breeding Value	0.909353	-7.83782e-14	0.0167513	5.10408e-16	0.0236899
meanPanHet	coreStrategies	ploidy = 4	Genomic Estimated Values L = 2	High Intensity	15	One-Pool Breeding Value	0.909353	6.79885e-14	0.0167513	-2.19832e-15	0.0236899
meanPanHet	coreStrategies	ploidy = 4	Phenotypic, Control nCycles	Low Intensity	15	One-Pool Breeding Value	0.909353	3.01351e-13	0.0167513	3.56633e-15	0.0236899
meanPanHet	coreStrategies	ploidy = 4	Phenotypic, Control nCycles	High Intensity	15	One-Pool Breeding Value	0.909353	-2.71344e-13	0.0167513	-3.36603e-16	0.0236899
meanPanHet	coreStrategies	ploidy = 4	True Values L = 2	Low Intensity	15	One-Pool Breeding Value	0.909353	1.16411e-14	0.0167513	-1.11822e-15	0.0236899
meanPanHet	coreStrategies	ploidy = 4	True Values L = 2	High Intensity	15	One-Pool Breeding Value	0.909353	-2.06115e-13	0.0167513	4.53313e-16	0.0236899
meanPanHet	coreStrategies	ploidy = 4	Genomic Estimated Values L = 2	Low Intensity	15	Two-Pool Breeding Value	0.909353	0.0374399	0.0167513	0.0189737	0.0236899
meanPanHet	coreStrategies	ploidy = 4	Genomic Estimated Values L = 2	High Intensity	15	Two-Pool Breeding Value	0.909353	0.113839	0.0167513	0.0623742	0.0236899
meanPanHet	coreStrategies	ploidy = 4	Phenotypic, Control nCycles	Low Intensity	15	Two-Pool Breeding Value	0.909353	0.0103483	0.0167513	0.0180927	0.0236899
meanPanHet	coreStrategies	ploidy = 4	Phenotypic, Control nCycles	High Intensity	15	Two-Pool Breeding Value	0.909353	0.0101154	0.0167513	0.0509177	0.0236899
meanPanHet	coreStrategies	ploidy = 4	True Values L = 2	Low Intensity	15	Two-Pool Breeding Value	0.909353	-0.0126413	0.0167513	0.0181279	0.0236899
meanPanHet	coreStrategies	ploidy = 4	True Values L = 2	High Intensity	15	Two-Pool Breeding Value	0.909353	0.0250671	0.0167513	0.0466094	0.0236899
meanPanHet	coreStrategies	ploidy = 4	Phenotypic, Fast Multiplication	Low Intensity	15	Two-Pool GCA	0.909353	0.00354929	0.0167513	0.00736464	0.0236899
meanPanHet	coreStrategies	ploidy = 4	Phenotypic, Fast Multiplication	High Intensity	15	Two-Pool GCA	0.909353	0.044783	0.0167513	0.03198	0.0236899
meanPanHet	coreStrategies	ploidy = 4	Phenotypic, Fast Multiplication	Low Intensity	15	One-Pool Breeding Value	0.909353	-1.12295e-13	0.0167513	-6.51361e-16	0.0236899
meanPanHet	coreStrategies	ploidy = 4	Phenotypic, Fast Multiplication	High Intensity	15	One-Pool Breeding Value	0.909353	1.00941e-13	0.0167513	-2.32381e-15	0.0236899
meanPanHet	coreStrategies	ploidy = 4	Phenotypic, Fast Multiplication	Low Intensity	15	Two-Pool Breeding Value	0.909353	0.0393639	0.0167513	0.0140608	0.0236899
meanPanHet	coreStrategies	ploidy = 4	Phenotypic, Fast Multiplication	High Intensity	15	Two-Pool Breeding Value	0.909353	-0.0189349	0.0167513	0.0421043	0.0236899
meanPanHet	coreStrategies	ploidy = 4	Phenotypic, Slow Multiplication	Low Intensity	15	Two-Pool GCA	0.909353	0.00892626	0.0167513	0.00589211	0.0236899
meanPanHet	coreStrategies	ploidy = 4	Phenotypic, Slow Multiplication	High Intensity	15	Two-Pool GCA	0.909353	0.0217926	0.0167513	0.0247205	0.0236899
meanPanHet	coreStrategies	ploidy = 4	Phenotypic, Slow Multiplication	Low Intensity	15	One-Pool Breeding Value	0.909353	-1.41797e-14	0.0167513	-3.06048e-17	0.0236899
meanPanHet	coreStrategies	ploidy = 4	Phenotypic, Slow Multiplication	High Intensity	15	One-Pool Breeding Value	0.909353	-7.02527e-14	0.0167513	-1.51116e-16	0.0236899
meanPanHet	coreStrategies	ploidy = 4	Phenotypic, Slow Multiplication	Low Intensity	15	Two-Pool Breeding Value	0.909353	0.0249374	0.0167513	0.00769855	0.0236899
meanPanHet	coreStrategies	ploidy = 4	Phenotypic, Slow Multiplication	High Intensity	15	Two-Pool Breeding Value	0.909353	0.0370654	0.0167513	0.0311455	0.0236899
BaselineHeterosis	coreStrategies	ploidy = 4	Genomic Estimated Values L = 2	Low Intensity	15	Two-Pool GCA	0.99921	0.422521	0.033278	0.985508	0.0470622
BaselineHeterosis	coreStrategies	ploidy = 4	Genomic Estimated Values L = 2	High Intensity	15	Two-Pool GCA	0.99921	0.877626	0.033278	0.938937	0.0470622
BaselineHeterosis	coreStrategies	ploidy = 4	Phenotypic, Control nCycles	Low Intensity	15	Two-Pool GCA	0.99921	0.719503	0.033278	0.984347	0.0470622
BaselineHeterosis	coreStrategies	ploidy = 4	Phenotypic, Control nCycles	High Intensity	15	Two-Pool GCA	0.99921	1.00341	0.033278	0.944986	0.0470622
BaselineHeterosis	coreStrategies	ploidy = 4	True Values L = 2	Low Intensity	15	Two-Pool GCA	0.99921	1.20105	0.033278	0.997404	0.0470622
BaselineHeterosis	coreStrategies	ploidy = 4	True Values L = 2	High Intensity	15	Two-Pool GCA	0.99921	2.2492	0.033278	0.959509	0.0470622
BaselineHeterosis	coreStrategies	ploidy = 4	Genomic Estimated Values L = 2	Low Intensity	15	One-Pool Cross Performance	0.99921	-7.9703e-12	0.033278	-5.79579e-15	0.0470622
BaselineHeterosis	coreStrategies	ploidy = 4	Genomic Estimated Values L = 2	High Intensity	15	One-Pool Cross Performance	0.99921	9.55729e-12	0.033278	5.91158e-15	0.0470622
BaselineHeterosis	coreStrategies	ploidy = 4	True Values L = 2	Low Intensity	15	One-Pool Cross Performance	0.99921	-6.81223e-12	0.033278	-1.22621e-14	0.0470622
BaselineHeterosis	coreStrategies	ploidy = 4	True Values L = 2	High Intensity	15	One-Pool Cross Performance	0.99921	4.91093e-12	0.033278	-2.71387e-14	0.0470622
BaselineHeterosis	coreStrategies	ploidy = 4	Genomic Estimated Values L = 2	Low Intensity	15	One-Pool Breeding Value	0.99921	-3.4324e-12	0.033278	-2.07643e-15	0.0470622
BaselineHeterosis	coreStrategies	ploidy = 4	Genomic Estimated Values L = 2	High Intensity	15	One-Pool Breeding Value	0.99921	-1.55044e-13	0.033278	2.67805e-15	0.0470622
BaselineHeterosis	coreStrategies	ploidy = 4	Phenotypic, Control nCycles	Low Intensity	15	One-Pool Breeding Value	0.99921	7.48133e-12	0.033278	-5.94229e-15	0.0470622
BaselineHeterosis	coreStrategies	ploidy = 4	Phenotypic, Control nCycles	High Intensity	15	One-Pool Breeding Value	0.99921	-2.14009e-12	0.033278	-7.70459e-15	0.0470622
BaselineHeterosis	coreStrategies	ploidy = 4	True Values L = 2	Low Intensity	15	One-Pool Breeding Value	0.99921	1.81308e-12	0.033278	-2.03645e-14	0.0470622
BaselineHeterosis	coreStrategies	ploidy = 4	True Values L = 2	High Intensity	15	One-Pool Breeding Value	0.99921	-5.72962e-12	0.033278	-7.60964e-15	0.0470622
BaselineHeterosis	coreStrategies	ploidy = 4	Genomic Estimated Values L = 2	Low Intensity	15	Two-Pool Breeding Value	0.99921	0.425499	0.033278	0.994047	0.0470622
BaselineHeterosis	coreStrategies	ploidy = 4	Genomic Estimated Values L = 2	High Intensity	15	Two-Pool Breeding Value	0.99921	0.983193	0.033278	0.961764	0.0470622
BaselineHeterosis	coreStrategies	ploidy = 4	Phenotypic, Control nCycles	Low Intensity	15	Two-Pool Breeding Value	0.99921	0.926132	0.033278	0.987391	0.0470622
BaselineHeterosis	coreStrategies	ploidy = 4	Phenotypic, Control nCycles	High Intensity	15	Two-Pool Breeding Value	0.99921	1.48386	0.033278	0.952879	0.0470622
BaselineHeterosis	coreStrategies	ploidy = 4	True Values L = 2	Low Intensity	15	Two-Pool Breeding Value	0.99921	1.02041	0.033278	0.99924	0.0470622
BaselineHeterosis	coreStrategies	ploidy = 4	True Values L = 2	High Intensity	15	Two-Pool Breeding Value	0.99921	2.32366	0.033278	0.980509	0.0470622
BaselineHeterosis	coreStrategies	ploidy = 4	Phenotypic, Fast Multiplication	Low Intensity	15	Two-Pool GCA	0.99921	0.216516	0.033278	0.985438	0.0470622
BaselineHeterosis	coreStrategies	ploidy = 4	Phenotypic, Fast Multiplication	High Intensity	15	Two-Pool GCA	0.99921	0.305081	0.033278	0.968517	0.0470622
BaselineHeterosis	coreStrategies	ploidy = 4	Phenotypic, Fast Multiplication	Low Intensity	15	One-Pool Breeding Value	0.99921	-9.9337e-13	0.033278	-1.08768e-14	0.0470622
BaselineHeterosis	coreStrategies	ploidy = 4	Phenotypic, Fast Multiplication	High Intensity	15	One-Pool Breeding Value	0.99921	1.78981e-12	0.033278	-8.632e-15	0.0470622
BaselineHeterosis	coreStrategies	ploidy = 4	Phenotypic, Fast Multiplication	Low Intensity	15	Two-Pool Breeding Value	0.99921	0.531638	0.033278	0.987021	0.0470622
BaselineHeterosis	coreStrategies	ploidy = 4	Phenotypic, Fast Multiplication	High Intensity	15	Two-Pool Breeding Value	0.99921	0.892333	0.033278	0.963897	0.0470622
BaselineHeterosis	coreStrategies	ploidy = 4	Phenotypic, Slow Multiplication	Low Intensity	15	Two-Pool GCA	0.99921	0.112059	0.033278	0.985448	0.0470622
BaselineHeterosis	coreStrategies	ploidy = 4	Phenotypic, Slow Multiplication	High Intensity	15	Two-Pool GCA	0.99921	0.151585	0.033278	0.972663	0.0470622
BaselineHeterosis	coreStrategies	ploidy = 4	Phenotypic, Slow Multiplication	Low Intensity	15	One-Pool Breeding Value	0.99921	3.58581e-13	0.033278	-3.36667e-15	0.0470622
BaselineHeterosis	coreStrategies	ploidy = 4	Phenotypic, Slow Multiplication	High Intensity	15	One-Pool Breeding Value	0.99921	-1.9098e-12	0.033278	-5.43639e-15	0.0470622
BaselineHeterosis	coreStrategies	ploidy = 4	Phenotypic, Slow Multiplication	Low Intensity	15	Two-Pool Breeding Value	0.99921	0.276007	0.033278	0.986501	0.0470622
BaselineHeterosis	coreStrategies	ploidy = 4	Phenotypic, Slow Multiplication	High Intensity	15	Two-Pool Breeding Value	0.99921	0.458374	0.033278	0.970493	0.0470622
F2Heterosis	coreStrategies	ploidy = 4	Genomic Estimated Values L = 2	Low Intensity	15	Two-Pool GCA	0.987008	0.0145229	0.00402603	0.0228292	0.00569366
F2Heterosis	coreStrategies	ploidy = 4	Genomic Estimated Values L = 2	High Intensity	15	Two-Pool GCA	0.987008	0.0605274	0.00402603	0.0383456	0.00569366
F2Heterosis	coreStrategies	ploidy = 4	Phenotypic, Control nCycles	Low Intensity	15	Two-Pool GCA	0.987008	0.0258434	0.00402603	0.0222069	0.00569366
F2Heterosis	coreStrategies	ploidy = 4	Phenotypic, Control nCycles	High Intensity	15	Two-Pool GCA	0.987008	0.0577901	0.00402603	0.0351127	0.00569366
F2Heterosis	coreStrategies	ploidy = 4	True Values L = 2	Low Intensity	15	Two-Pool GCA	0.987008	0.0506822	0.00402603	0.0231293	0.00569366
F2Heterosis	coreStrategies	ploidy = 4	True Values L = 2	High Intensity	15	Two-Pool GCA	0.987008	0.143151	0.00402603	0.0400174	0.00569366
F2Heterosis	coreStrategies	ploidy = 4	Genomic Estimated Values L = 2	Low Intensity	15	One-Pool Cross Performance	0.987008	-2.12782e-13	0.00402603	8.47923e-17	0.00569366
F2Heterosis	coreStrategies	ploidy = 4	Genomic Estimated Values L = 2	High Intensity	15	One-Pool Cross Performance	0.987008	9.18531e-14	0.00402603	1.52721e-16	0.00569366
F2Heterosis	coreStrategies	ploidy = 4	True Values L = 2	Low Intensity	15	One-Pool Cross Performance	0.987008	-5.59128e-14	0.00402603	5.2419e-16	0.00569366
F2Heterosis	coreStrategies	ploidy = 4	True Values L = 2	High Intensity	15	One-Pool Cross Performance	0.987008	1.23349e-13	0.00402603	-4.97881e-16	0.00569366
F2Heterosis	coreStrategies	ploidy = 4	Genomic Estimated Values L = 2	Low Intensity	15	One-Pool Breeding Value	0.987008	-1.80409e-14	0.00402603	1.8573e-16	0.00569366
F2Heterosis	coreStrategies	ploidy = 4	Genomic Estimated Values L = 2	High Intensity	15	One-Pool Breeding Value	0.987008	-2.25676e-14	0.00402603	3.06399e-16	0.00569366
F2Heterosis	coreStrategies	ploidy = 4	Phenotypic, Control nCycles	Low Intensity	15	One-Pool Breeding Value	0.987008	2.75333e-13	0.00402603	-1.06144e-17	0.00569366
F2Heterosis	coreStrategies	ploidy = 4	Phenotypic, Control nCycles	High Intensity	15	One-Pool Breeding Value	0.987008	-1.03973e-13	0.00402603	-4.83165e-17	0.00569366
F2Heterosis	coreStrategies	ploidy = 4	True Values L = 2	Low Intensity	15	One-Pool Breeding Value	0.987008	3.78505e-14	0.00402603	-1.1013e-16	0.00569366
F2Heterosis	coreStrategies	ploidy = 4	True Values L = 2	High Intensity	15	One-Pool Breeding Value	0.987008	-1.40116e-13	0.00402603	1.67134e-16	0.00569366
F2Heterosis	coreStrategies	ploidy = 4	Genomic Estimated Values L = 2	Low Intensity	15	Two-Pool Breeding Value	0.987008	0.00745396	0.00402603	0.0225457	0.00569366
F2Heterosis	coreStrategies	ploidy = 4	Genomic Estimated Values L = 2	High Intensity	15	Two-Pool Breeding Value	0.987008	0.0464128	0.00402603	0.0370896	0.00569366
F2Heterosis	coreStrategies	ploidy = 4	Phenotypic, Control nCycles	Low Intensity	15	Two-Pool Breeding Value	0.987008	0.0261967	0.00402603	0.0222178	0.00569366
F2Heterosis	coreStrategies	ploidy = 4	Phenotypic, Control nCycles	High Intensity	15	Two-Pool Breeding Value	0.987008	0.0492132	0.00402603	0.0341715	0.00569366
F2Heterosis	coreStrategies	ploidy = 4	True Values L = 2	Low Intensity	15	Two-Pool Breeding Value	0.987008	0.018254	0.00402603	0.0220781	0.00569366
F2Heterosis	coreStrategies	ploidy = 4	True Values L = 2	High Intensity	15	Two-Pool Breeding Value	0.987008	0.0564089	0.00402603	0.0333228	0.00569366
F2Heterosis	coreStrategies	ploidy = 4	Phenotypic, Fast Multiplication	Low Intensity	15	Two-Pool GCA	0.987008	0.00542613	0.00402603	0.0144017	0.00569366
F2Heterosis	coreStrategies	ploidy = 4	Phenotypic, Fast Multiplication	High Intensity	15	Two-Pool GCA	0.987008	0.017696	0.00402603	0.0278536	0.00569366
F2Heterosis	coreStrategies	ploidy = 4	Phenotypic, Fast Multiplication	Low Intensity	15	One-Pool Breeding Value	0.987008	-8.59971e-14	0.00402603	-2.50547e-16	0.00569366
F2Heterosis	coreStrategies	ploidy = 4	Phenotypic, Fast Multiplication	High Intensity	15	One-Pool Breeding Value	0.987008	5.71636e-14	0.00402603	-1.64851e-16	0.00569366
F2Heterosis	coreStrategies	ploidy = 4	Phenotypic, Fast Multiplication	Low Intensity	15	Two-Pool Breeding Value	0.987008	0.0180795	0.00402603	0.0205954	0.00569366
F2Heterosis	coreStrategies	ploidy = 4	Phenotypic, Fast Multiplication	High Intensity	15	Two-Pool Breeding Value	0.987008	0.0316066	0.00402603	0.0320471	0.00569366
F2Heterosis	coreStrategies	ploidy = 4	Phenotypic, Slow Multiplication	Low Intensity	15	Two-Pool GCA	0.987008	0.007525	0.00402603	0.0138838	0.00569366
F2Heterosis	coreStrategies	ploidy = 4	Phenotypic, Slow Multiplication	High Intensity	15	Two-Pool GCA	0.987008	0.0151101	0.00402603	0.0238752	0.00569366
F2Heterosis	coreStrategies	ploidy = 4	Phenotypic, Slow Multiplication	Low Intensity	15	One-Pool Breeding Value	0.987008	1.24907e-14	0.00402603	7.44346e-17	0.00569366
F2Heterosis	coreStrategies	ploidy = 4	Phenotypic, Slow Multiplication	High Intensity	15	One-Pool Breeding Value	0.987008	-5.12114e-14	0.00402603	-4.1449e-17	0.00569366
F2Heterosis	coreStrategies	ploidy = 4	Phenotypic, Slow Multiplication	Low Intensity	15	Two-Pool Breeding Value	0.987008	0.0138053	0.00402603	0.0155778	0.00569366
F2Heterosis	coreStrategies	ploidy = 4	Phenotypic, Slow Multiplication	High Intensity	15	Two-Pool Breeding Value	0.987008	0.0274702	0.00402603	0.0284038	0.00569366
meanG.Intrapool	coreStrategies	ploidy = 4	Genomic Estimated Values L = 2	Low Intensity	15	Two-Pool GCA	0.944569	1.53455	0.0263255	-0.0335851	0.0372299
meanG.Intrapool	coreStrategies	ploidy = 4	Genomic Estimated Values L = 2	High Intensity	15	Two-Pool GCA	0.944569	3.36559	0.0263255	-0.0944098	0.0372299
meanG.Intrapool	coreStrategies	ploidy = 4	Phenotypic, Control nCycles	Low Intensity	15	Two-Pool GCA	0.944569	2.25187	0.0263255	-0.0452772	0.0372299
meanG.Intrapool	coreStrategies	ploidy = 4	Phenotypic, Control nCycles	High Intensity	15	Two-Pool GCA	0.944569	3.32612	0.0263255	-0.0843321	0.0372299
meanG.Intrapool	coreStrategies	ploidy = 4	True Values L = 2	Low Intensity	15	Two-Pool GCA	0.944569	3.69185	0.0263255	-0.0529271	0.0372299
meanG.Intrapool	coreStrategies	ploidy = 4	True Values L = 2	High Intensity	15	Two-Pool GCA	0.944569	7.3948	0.0263255	-0.133168	0.0372299
meanG.Intrapool	coreStrategies	ploidy = 4	Genomic Estimated Values L = 2	Low Intensity	15	One-Pool Cross Performance	0.944569	2.97223e-13	0.0263255	6.82334e-17	0.0372299
meanG.Intrapool	coreStrategies	ploidy = 4	Genomic Estimated Values L = 2	High Intensity	15	One-Pool Cross Performance	0.944569	-6.50684e-13	0.0263255	8.10653e-16	0.0372299
meanG.Intrapool	coreStrategies	ploidy = 4	True Values L = 2	Low Intensity	15	One-Pool Cross Performance	0.944569	-1.09061e-12	0.0263255	7.45602e-17	0.0372299
meanG.Intrapool	coreStrategies	ploidy = 4	True Values L = 2	High Intensity	15	One-Pool Cross Performance	0.944569	-3.03014e-13	0.0263255	4.87734e-16	0.0372299
meanG.Intrapool	coreStrategies	ploidy = 4	Genomic Estimated Values L = 2	Low Intensity	15	One-Pool Breeding Value	0.944569	2.68909e-13	0.0263255	-1.77096e-16	0.0372299
meanG.Intrapool	coreStrategies	ploidy = 4	Genomic Estimated Values L = 2	High Intensity	15	One-Pool Breeding Value	0.944569	-5.81999e-14	0.0263255	-7.08196e-16	0.0372299
meanG.Intrapool	coreStrategies	ploidy = 4	Phenotypic, Control nCycles	Low Intensity	15	One-Pool Breeding Value	0.944569	3.88276e-13	0.0263255	-1.53559e-15	0.0372299
meanG.Intrapool	coreStrategies	ploidy = 4	Phenotypic, Control nCycles	High Intensity	15	One-Pool Breeding Value	0.944569	-7.78996e-13	0.0263255	1.0003e-15	0.0372299
meanG.Intrapool	coreStrategies	ploidy = 4	True Values L = 2	Low Intensity	15	One-Pool Breeding Value	0.944569	-6.74437e-13	0.0263255	1.13895e-15	0.0372299
meanG.Intrapool	coreStrategies	ploidy = 4	True Values L = 2	High Intensity	15	One-Pool Breeding Value	0.944569	1.51378e-13	0.0263255	-7.82865e-17	0.0372299
meanG.Intrapool	coreStrategies	ploidy = 4	Genomic Estimated Values L = 2	Low Intensity	15	Two-Pool Breeding Value	0.944569	1.46803	0.0263255	-0.0236702	0.0372299
meanG.Intrapool	coreStrategies	ploidy = 4	Genomic Estimated Values L = 2	High Intensity	15	Two-Pool Breeding Value	0.944569	3.63821	0.0263255	-0.0765241	0.0372299
meanG.Intrapool	coreStrategies	ploidy = 4	Phenotypic, Control nCycles	Low Intensity	15	Two-Pool Breeding Value	0.944569	2.9156	0.0263255	-0.0516922	0.0372299
meanG.Intrapool	coreStrategies	ploidy = 4	Phenotypic, Control nCycles	High Intensity	15	Two-Pool Breeding Value	0.944569	4.73409	0.0263255	-0.0969225	0.0372299
meanG.Intrapool	coreStrategies	ploidy = 4	True Values L = 2	Low Intensity	15	Two-Pool Breeding Value	0.944569	3.0118	0.0263255	-0.0399108	0.0372299
meanG.Intrapool	coreStrategies	ploidy = 4	True Values L = 2	High Intensity	15	Two-Pool Breeding Value	0.944569	7.16391	0.0263255	-0.107231	0.0372299
meanG.Intrapool	coreStrategies	ploidy = 4	Phenotypic, Fast Multiplication	Low Intensity	15	Two-Pool GCA	0.944569	0.664449	0.0263255	-0.0394321	0.0372299
meanG.Intrapool	coreStrategies	ploidy = 4	Phenotypic, Fast Multiplication	High Intensity	15	Two-Pool GCA	0.944569	1.00498	0.0263255	-0.0260616	0.0372299
meanG.Intrapool	coreStrategies	ploidy = 4	Phenotypic, Fast Multiplication	Low Intensity	15	One-Pool Breeding Value	0.944569	3.27509e-13	0.0263255	9.6104e-16	0.0372299
meanG.Intrapool	coreStrategies	ploidy = 4	Phenotypic, Fast Multiplication	High Intensity	15	One-Pool Breeding Value	0.944569	-8.52357e-13	0.0263255	1.64373e-15	0.0372299
meanG.Intrapool	coreStrategies	ploidy = 4	Phenotypic, Fast Multiplication	Low Intensity	15	Two-Pool Breeding Value	0.944569	1.68938	0.0263255	-0.0343826	0.0372299
meanG.Intrapool	coreStrategies	ploidy = 4	Phenotypic, Fast Multiplication	High Intensity	15	Two-Pool Breeding Value	0.944569	2.79795	0.0263255	-0.0508816	0.0372299
meanG.Intrapool	coreStrategies	ploidy = 4	Phenotypic, Slow Multiplication	Low Intensity	15	Two-Pool GCA	0.944569	0.34199	0.0263255	-0.0343186	0.0372299
meanG.Intrapool	coreStrategies	ploidy = 4	Phenotypic, Slow Multiplication	High Intensity	15	Two-Pool GCA	0.944569	0.505702	0.0263255	-0.022359	0.0372299
meanG.Intrapool	coreStrategies	ploidy = 4	Phenotypic, Slow Multiplication	Low Intensity	15	One-Pool Breeding Value	0.944569	2.55377e-13	0.0263255	5.75203e-16	0.0372299
meanG.Intrapool	coreStrategies	ploidy = 4	Phenotypic, Slow Multiplication	High Intensity	15	One-Pool Breeding Value	0.944569	1.19346e-13	0.0263255	4.17998e-16	0.0372299
meanG.Intrapool	coreStrategies	ploidy = 4	Phenotypic, Slow Multiplication	Low Intensity	15	Two-Pool Breeding Value	0.944569	0.88628	0.0263255	-0.0378724	0.0372299
meanG.Intrapool	coreStrategies	ploidy = 4	Phenotypic, Slow Multiplication	High Intensity	15	Two-Pool Breeding Value	0.944569	1.45157	0.0263255	-0.0275273	0.0372299
meanA.Intrapool	coreStrategies	ploidy = 4	Genomic Estimated Values L = 2	Low Intensity	15	Two-Pool GCA	0.491751	1.06131	0.0653672	-0.028395	0.0924432
meanA.Intrapool	coreStrategies	ploidy = 4	Genomic Estimated Values L = 2	High Intensity	15	Two-Pool GCA	0.491751	2.41186	0.0653672	-0.0630058	0.0924432
meanA.Intrapool	coreStrategies	ploidy = 4	Phenotypic, Control nCycles	Low Intensity	15	Two-Pool GCA	0.491751	1.46338	0.0653672	-0.0390586	0.0924432
meanA.Intrapool	coreStrategies	ploidy = 4	Phenotypic, Control nCycles	High Intensity	15	Two-Pool GCA	0.491751	2.23465	0.0653672	-0.0589857	0.0924432
meanA.Intrapool	coreStrategies	ploidy = 4	True Values L = 2	Low Intensity	15	Two-Pool GCA	0.491751	2.41286	0.0653672	-0.0613347	0.0924432
meanA.Intrapool	coreStrategies	ploidy = 4	True Values L = 2	High Intensity	15	Two-Pool GCA	0.491751	4.99177	0.0653672	-0.12586	0.0924432
meanA.Intrapool	coreStrategies	ploidy = 4	Genomic Estimated Values L = 2	Low Intensity	15	One-Pool Cross Performance	0.491751	2.52888e-13	0.0653672	3.24153e-15	0.0924432
meanA.Intrapool	coreStrategies	ploidy = 4	Genomic Estimated Values L = 2	High Intensity	15	One-Pool Cross Performance	0.491751	-5.22644e-13	0.0653672	-2.63705e-15	0.0924432
meanA.Intrapool	coreStrategies	ploidy = 4	True Values L = 2	Low Intensity	15	One-Pool Cross Performance	0.491751	-4.25955e-13	0.0653672	-1.03344e-15	0.0924432
meanA.Intrapool	coreStrategies	ploidy = 4	True Values L = 2	High Intensity	15	One-Pool Cross Performance	0.491751	-4.46024e-13	0.0653672	3.15513e-15	0.0924432
meanA.Intrapool	coreStrategies	ploidy = 4	Genomic Estimated Values L = 2	Low Intensity	15	One-Pool Breeding Value	0.491751	3.31668e-13	0.0653672	-8.66725e-16	0.0924432
meanA.Intrapool	coreStrategies	ploidy = 4	Genomic Estimated Values L = 2	High Intensity	15	One-Pool Breeding Value	0.491751	2.96265e-13	0.0653672	-1.31297e-14	0.0924432
meanA.Intrapool	coreStrategies	ploidy = 4	Phenotypic, Control nCycles	Low Intensity	15	One-Pool Breeding Value	0.491751	1.44782e-13	0.0653672	-6.69243e-15	0.0924432
meanA.Intrapool	coreStrategies	ploidy = 4	Phenotypic, Control nCycles	High Intensity	15	One-Pool Breeding Value	0.491751	-3.20268e-13	0.0653672	1.1936e-17	0.0924432
meanA.Intrapool	coreStrategies	ploidy = 4	True Values L = 2	Low Intensity	15	One-Pool Breeding Value	0.491751	-6.09986e-13	0.0653672	4.22202e-15	0.0924432
meanA.Intrapool	coreStrategies	ploidy = 4	True Values L = 2	High Intensity	15	One-Pool Breeding Value	0.491751	2.48848e-13	0.0653672	-1.78708e-15	0.0924432
meanA.Intrapool	coreStrategies	ploidy = 4	Genomic Estimated Values L = 2	Low Intensity	15	Two-Pool Breeding Value	0.491751	0.993254	0.0653672	-0.0273204	0.0924432
meanA.Intrapool	coreStrategies	ploidy = 4	Genomic Estimated Values L = 2	High Intensity	15	Two-Pool Breeding Value	0.491751	2.56938	0.0653672	-0.0689209	0.0924432
meanA.Intrapool	coreStrategies	ploidy = 4	Phenotypic, Control nCycles	Low Intensity	15	Two-Pool Breeding Value	0.491751	1.88811	0.0653672	-0.0500978	0.0924432
meanA.Intrapool	coreStrategies	ploidy = 4	Phenotypic, Control nCycles	High Intensity	15	Two-Pool Breeding Value	0.491751	3.10235	0.0653672	-0.0817933	0.0924432
meanA.Intrapool	coreStrategies	ploidy = 4	True Values L = 2	Low Intensity	15	Two-Pool Breeding Value	0.491751	1.93536	0.0653672	-0.0487925	0.0924432
meanA.Intrapool	coreStrategies	ploidy = 4	True Values L = 2	High Intensity	15	Two-Pool Breeding Value	0.491751	4.71115	0.0653672	-0.11894	0.0924432
meanA.Intrapool	coreStrategies	ploidy = 4	Phenotypic, Fast Multiplication	Low Intensity	15	Two-Pool GCA	0.491751	0.395917	0.0653672	-0.0113048	0.0924432
meanA.Intrapool	coreStrategies	ploidy = 4	Phenotypic, Fast Multiplication	High Intensity	15	Two-Pool GCA	0.491751	0.629034	0.0653672	-0.017399	0.0924432
meanA.Intrapool	coreStrategies	ploidy = 4	Phenotypic, Fast Multiplication	Low Intensity	15	One-Pool Breeding Value	0.491751	2.68863e-13	0.0653672	-1.37931e-15	0.0924432
meanA.Intrapool	coreStrategies	ploidy = 4	Phenotypic, Fast Multiplication	High Intensity	15	One-Pool Breeding Value	0.491751	-6.14011e-13	0.0653672	2.58703e-15	0.0924432
meanA.Intrapool	coreStrategies	ploidy = 4	Phenotypic, Fast Multiplication	Low Intensity	15	Two-Pool Breeding Value	0.491751	1.06537	0.0653672	-0.0287389	0.0924432
meanA.Intrapool	coreStrategies	ploidy = 4	Phenotypic, Fast Multiplication	High Intensity	15	Two-Pool Breeding Value	0.491751	1.78102	0.0653672	-0.0473118	0.0924432
meanA.Intrapool	coreStrategies	ploidy = 4	Phenotypic, Slow Multiplication	Low Intensity	15	Two-Pool GCA	0.491751	0.178643	0.0653672	-0.00562655	0.0924432
meanA.Intrapool	coreStrategies	ploidy = 4	Phenotypic, Slow Multiplication	High Intensity	15	Two-Pool GCA	0.491751	0.29598	0.0653672	-0.00872353	0.0924432
meanA.Intrapool	coreStrategies	ploidy = 4	Phenotypic, Slow Multiplication	Low Intensity	15	One-Pool Breeding Value	0.491751	1.96238e-13	0.0653672	-3.04865e-16	0.0924432
meanA.Intrapool	coreStrategies	ploidy = 4	Phenotypic, Slow Multiplication	High Intensity	15	One-Pool Breeding Value	0.491751	8.32052e-14	0.0653672	2.09818e-16	0.0924432
meanA.Intrapool	coreStrategies	ploidy = 4	Phenotypic, Slow Multiplication	Low Intensity	15	Two-Pool Breeding Value	0.491751	0.517891	0.0653672	-0.014473	0.0924432
meanA.Intrapool	coreStrategies	ploidy = 4	Phenotypic, Slow Multiplication	High Intensity	15	Two-Pool Breeding Value	0.491751	0.875751	0.0653672	-0.0238447	0.0924432
meanD.Intrapool	coreStrategies	ploidy = 4	Genomic Estimated Values L = 2	Low Intensity	15	Two-Pool GCA	0.999156	0.428487	0.0349724	0.995033	0.0494584
meanD.Intrapool	coreStrategies	ploidy = 4	Genomic Estimated Values L = 2	High Intensity	15	Two-Pool GCA	0.999156	0.908976	0.0349724	0.968819	0.0494584
meanD.Intrapool	coreStrategies	ploidy = 4	Phenotypic, Control nCycles	Low Intensity	15	Two-Pool GCA	0.999156	0.743743	0.0349724	0.994004	0.0494584
meanD.Intrapool	coreStrategies	ploidy = 4	Phenotypic, Control nCycles	High Intensity	15	Two-Pool GCA	0.999156	1.04672	0.0349724	0.974876	0.0494584
meanD.Intrapool	coreStrategies	ploidy = 4	True Values L = 2	Low Intensity	15	Two-Pool GCA	0.999156	1.23424	0.0349724	1.00863	0.0494584
meanD.Intrapool	coreStrategies	ploidy = 4	True Values L = 2	High Intensity	15	Two-Pool GCA	0.999156	2.35828	0.0349724	0.992915	0.0494584
meanD.Intrapool	coreStrategies	ploidy = 4	Genomic Estimated Values L = 2	Low Intensity	15	One-Pool Cross Performance	0.999156	-6.60482e-12	0.0349724	-8.34821e-15	0.0494584
meanD.Intrapool	coreStrategies	ploidy = 4	Genomic Estimated Values L = 2	High Intensity	15	One-Pool Cross Performance	0.999156	6.2074e-12	0.0349724	-6.99167e-16	0.0494584
meanD.Intrapool	coreStrategies	ploidy = 4	True Values L = 2	Low Intensity	15	One-Pool Cross Performance	0.999156	6.4694e-13	0.0349724	-2.36684e-15	0.0494584
meanD.Intrapool	coreStrategies	ploidy = 4	True Values L = 2	High Intensity	15	One-Pool Cross Performance	0.999156	4.93515e-12	0.0349724	-1.64838e-14	0.0494584
meanD.Intrapool	coreStrategies	ploidy = 4	Genomic Estimated Values L = 2	Low Intensity	15	One-Pool Breeding Value	0.999156	-8.54906e-13	0.0349724	-1.33975e-15	0.0494584
meanD.Intrapool	coreStrategies	ploidy = 4	Genomic Estimated Values L = 2	High Intensity	15	One-Pool Breeding Value	0.999156	-1.20232e-13	0.0349724	-1.04525e-15	0.0494584
meanD.Intrapool	coreStrategies	ploidy = 4	Phenotypic, Control nCycles	Low Intensity	15	One-Pool Breeding Value	0.999156	3.64862e-12	0.0349724	-1.40856e-14	0.0494584
meanD.Intrapool	coreStrategies	ploidy = 4	Phenotypic, Control nCycles	High Intensity	15	One-Pool Breeding Value	0.999156	-1.34686e-12	0.0349724	-9.13711e-15	0.0494584
meanD.Intrapool	coreStrategies	ploidy = 4	True Values L = 2	Low Intensity	15	One-Pool Breeding Value	0.999156	1.44904e-12	0.0349724	-4.43202e-15	0.0494584
meanD.Intrapool	coreStrategies	ploidy = 4	True Values L = 2	High Intensity	15	One-Pool Breeding Value	0.999156	-5.39223e-12	0.0349724	7.18646e-16	0.0494584
meanD.Intrapool	coreStrategies	ploidy = 4	Genomic Estimated Values L = 2	Low Intensity	15	Two-Pool Breeding Value	0.999156	0.430028	0.0349724	1.00387	0.0494584
meanD.Intrapool	coreStrategies	ploidy = 4	Genomic Estimated Values L = 2	High Intensity	15	Two-Pool Breeding Value	0.999156	1.02408	0.0349724	0.99262	0.0494584
meanD.Intrapool	coreStrategies	ploidy = 4	Phenotypic, Control nCycles	Low Intensity	15	Two-Pool Breeding Value	0.999156	0.982735	0.0349724	0.998628	0.0494584
meanD.Intrapool	coreStrategies	ploidy = 4	Phenotypic, Control nCycles	High Intensity	15	Two-Pool Breeding Value	0.999156	1.58699	0.0349724	0.985094	0.0494584
meanD.Intrapool	coreStrategies	ploidy = 4	True Values L = 2	Low Intensity	15	Two-Pool Breeding Value	0.999156	1.03169	0.0349724	1.0091	0.0494584
meanD.Intrapool	coreStrategies	ploidy = 4	True Values L = 2	High Intensity	15	Two-Pool Breeding Value	0.999156	2.408	0.0349724	1.01193	0.0494584
meanD.Intrapool	coreStrategies	ploidy = 4	Phenotypic, Fast Multiplication	Low Intensity	15	Two-Pool GCA	0.999156	0.223779	0.0349724	0.972095	0.0494584
meanD.Intrapool	coreStrategies	ploidy = 4	Phenotypic, Fast Multiplication	High Intensity	15	Two-Pool GCA	0.999156	0.331192	0.0349724	0.99156	0.0494584
meanD.Intrapool	coreStrategies	ploidy = 4	Phenotypic, Fast Multiplication	Low Intensity	15	One-Pool Breeding Value	0.999156	-1.66993e-12	0.0349724	-1.26344e-14	0.0494584
meanD.Intrapool	coreStrategies	ploidy = 4	Phenotypic, Fast Multiplication	High Intensity	15	One-Pool Breeding Value	0.999156	6.51112e-13	0.0349724	-9.48949e-15	0.0494584
meanD.Intrapool	coreStrategies	ploidy = 4	Phenotypic, Fast Multiplication	Low Intensity	15	Two-Pool Breeding Value	0.999156	0.579261	0.0349724	0.994579	0.0494584
meanD.Intrapool	coreStrategies	ploidy = 4	Phenotypic, Fast Multiplication	High Intensity	15	Two-Pool Breeding Value	0.999156	0.972185	0.0349724	0.996653	0.0494584
meanD.Intrapool	coreStrategies	ploidy = 4	Phenotypic, Slow Multiplication	Low Intensity	15	Two-Pool GCA	0.999156	0.118594	0.0349724	0.971531	0.0494584
meanD.Intrapool	coreStrategies	ploidy = 4	Phenotypic, Slow Multiplication	High Intensity	15	Two-Pool GCA	0.999156	0.164969	0.0349724	0.986587	0.0494584
meanD.Intrapool	coreStrategies	ploidy = 4	Phenotypic, Slow Multiplication	Low Intensity	15	One-Pool Breeding Value	0.999156	8.9666e-13	0.0349724	-6.62699e-15	0.0494584
meanD.Intrapool	coreStrategies	ploidy = 4	Phenotypic, Slow Multiplication	High Intensity	15	One-Pool Breeding Value	0.999156	-2.05305e-12	0.0349724	-4.05908e-15	0.0494584
meanD.Intrapool	coreStrategies	ploidy = 4	Phenotypic, Slow Multiplication	Low Intensity	15	Two-Pool Breeding Value	0.999156	0.323636	0.0349724	0.976823	0.0494584
meanD.Intrapool	coreStrategies	ploidy = 4	Phenotypic, Slow Multiplication	High Intensity	15	Two-Pool Breeding Value	0.999156	0.531069	0.0349724	0.99654	0.0494584
meanG.ProductPool	coreStrategies	ploidy = 4	Genomic Estimated Values L = 2	Low Intensity	50	Two-Pool GCA	0.891436	4.735	0.12703	-0.0716462	0.179648
meanG.ProductPool	coreStrategies	ploidy = 4	Genomic Estimated Values L = 2	High Intensity	50	Two-Pool GCA	0.891436	10.7013	0.12703	-0.193556	0.179648
meanG.ProductPool	coreStrategies	ploidy = 4	Phenotypic, Control nCycles	Low Intensity	50	Two-Pool GCA	0.891436	7.50691	0.12703	-0.123239	0.179648
meanG.ProductPool	coreStrategies	ploidy = 4	Phenotypic, Control nCycles	High Intensity	50	Two-Pool GCA	0.891436	10.6231	0.12703	-0.196915	0.179648
meanG.ProductPool	coreStrategies	ploidy = 4	True Values L = 2	Low Intensity	50	Two-Pool GCA	0.891436	12.1004	0.12703	-0.156946	0.179648
meanG.ProductPool	coreStrategies	ploidy = 4	True Values L = 2	High Intensity	50	Two-Pool GCA	0.891436	21.8403	0.12703	-0.324687	0.179648
meanG.ProductPool	coreStrategies	ploidy = 4	Genomic Estimated Values L = 2	Low Intensity	50	One-Pool Cross Performance	0.891436	8.31091	0.12703	-0.123138	0.179648
meanG.ProductPool	coreStrategies	ploidy = 4	Genomic Estimated Values L = 2	High Intensity	50	One-Pool Cross Performance	0.891436	12.43	0.12703	-0.248057	0.179648
meanG.ProductPool	coreStrategies	ploidy = 4	True Values L = 2	Low Intensity	50	One-Pool Cross Performance	0.891436	18.3947	0.12703	-0.285528	0.179648
meanG.ProductPool	coreStrategies	ploidy = 4	True Values L = 2	High Intensity	50	One-Pool Cross Performance	0.891436	24.3415	0.12703	-0.429951	0.179648
meanG.ProductPool	coreStrategies	ploidy = 4	Genomic Estimated Values L = 2	Low Intensity	50	One-Pool Breeding Value	0.891436	8.46947	0.12703	-0.125757	0.179648
meanG.ProductPool	coreStrategies	ploidy = 4	Genomic Estimated Values L = 2	High Intensity	50	One-Pool Breeding Value	0.891436	12.5971	0.12703	-0.264995	0.179648
meanG.ProductPool	coreStrategies	ploidy = 4	Phenotypic, Control nCycles	Low Intensity	50	One-Pool Breeding Value	0.891436	13.0791	0.12703	-0.225687	0.179648
meanG.ProductPool	coreStrategies	ploidy = 4	Phenotypic, Control nCycles	High Intensity	50	One-Pool Breeding Value	0.891436	16.2233	0.12703	-0.322725	0.179648
meanG.ProductPool	coreStrategies	ploidy = 4	True Values L = 2	Low Intensity	50	One-Pool Breeding Value	0.891436	19.206	0.12703	-0.268357	0.179648
meanG.ProductPool	coreStrategies	ploidy = 4	True Values L = 2	High Intensity	50	One-Pool Breeding Value	0.891436	25.1237	0.12703	-0.416655	0.179648
meanG.ProductPool	coreStrategies	ploidy = 4	Genomic Estimated Values L = 2	Low Intensity	50	Two-Pool Breeding Value	0.891436	4.43116	0.12703	-0.0490573	0.179648
meanG.ProductPool	coreStrategies	ploidy = 4	Genomic Estimated Values L = 2	High Intensity	50	Two-Pool Breeding Value	0.891436	10.4558	0.12703	-0.179895	0.179648
meanG.ProductPool	coreStrategies	ploidy = 4	Phenotypic, Control nCycles	Low Intensity	50	Two-Pool Breeding Value	0.891436	9.24789	0.12703	-0.15775	0.179648
meanG.ProductPool	coreStrategies	ploidy = 4	Phenotypic, Control nCycles	High Intensity	50	Two-Pool Breeding Value	0.891436	13.0637	0.12703	-0.258402	0.179648
meanG.ProductPool	coreStrategies	ploidy = 4	True Values L = 2	Low Intensity	50	Two-Pool Breeding Value	0.891436	9.86709	0.12703	-0.125428	0.179648
meanG.ProductPool	coreStrategies	ploidy = 4	True Values L = 2	High Intensity	50	Two-Pool Breeding Value	0.891436	19.4159	0.12703	-0.323729	0.179648
meanG.ProductPool	coreStrategies	ploidy = 4	Phenotypic, Fast Multiplication	Low Intensity	50	Two-Pool GCA	0.891436	3.5204	0.12703	-0.0556204	0.179648
meanG.ProductPool	coreStrategies	ploidy = 4	Phenotypic, Fast Multiplication	High Intensity	50	Two-Pool GCA	0.891436	5.25689	0.12703	-0.0911806	0.179648
meanG.ProductPool	coreStrategies	ploidy = 4	Phenotypic, Fast Multiplication	Low Intensity	50	One-Pool Breeding Value	0.891436	8.656	0.12703	-0.141807	0.179648
meanG.ProductPool	coreStrategies	ploidy = 4	Phenotypic, Fast Multiplication	High Intensity	50	One-Pool Breeding Value	0.891436	11.2702	0.12703	-0.208973	0.179648
meanG.ProductPool	coreStrategies	ploidy = 4	Phenotypic, Fast Multiplication	Low Intensity	50	Two-Pool Breeding Value	0.891436	6.03753	0.12703	-0.0993388	0.179648
meanG.ProductPool	coreStrategies	ploidy = 4	Phenotypic, Fast Multiplication	High Intensity	50	Two-Pool Breeding Value	0.891436	9.08013	0.12703	-0.168759	0.179648
meanG.ProductPool	coreStrategies	ploidy = 4	Phenotypic, Slow Multiplication	Low Intensity	50	Two-Pool GCA	0.891436	1.96236	0.12703	-0.0306364	0.179648
meanG.ProductPool	coreStrategies	ploidy = 4	Phenotypic, Slow Multiplication	High Intensity	50	Two-Pool GCA	0.891436	2.9468	0.12703	-0.0485259	0.179648
meanG.ProductPool	coreStrategies	ploidy = 4	Phenotypic, Slow Multiplication	Low Intensity	50	One-Pool Breeding Value	0.891436	6.50462	0.12703	-0.103188	0.179648
meanG.ProductPool	coreStrategies	ploidy = 4	Phenotypic, Slow Multiplication	High Intensity	50	One-Pool Breeding Value	0.891436	8.65615	0.12703	-0.152468	0.179648
meanG.ProductPool	coreStrategies	ploidy = 4	Phenotypic, Slow Multiplication	Low Intensity	50	Two-Pool Breeding Value	0.891436	4.45516	0.12703	-0.0714913	0.179648
meanG.ProductPool	coreStrategies	ploidy = 4	Phenotypic, Slow Multiplication	High Intensity	50	Two-Pool Breeding Value	0.891436	6.99101	0.12703	-0.125543	0.179648
meanA.ProductPool	coreStrategies	ploidy = 4	Genomic Estimated Values L = 2	Low Intensity	50	Two-Pool GCA	0.564586	3.35813	0.245849	-0.0879563	0.347684
meanA.ProductPool	coreStrategies	ploidy = 4	Genomic Estimated Values L = 2	High Intensity	50	Two-Pool GCA	0.564586	7.34942	0.245849	-0.19119	0.347684
meanA.ProductPool	coreStrategies	ploidy = 4	Phenotypic, Control nCycles	Low Intensity	50	Two-Pool GCA	0.564586	4.98645	0.245849	-0.130008	0.347684
meanA.ProductPool	coreStrategies	ploidy = 4	Phenotypic, Control nCycles	High Intensity	50	Two-Pool GCA	0.564586	7.04392	0.245849	-0.183308	0.347684
meanA.ProductPool	coreStrategies	ploidy = 4	True Values L = 2	Low Intensity	50	Two-Pool GCA	0.564586	8.07581	0.245849	-0.201359	0.347684
meanA.ProductPool	coreStrategies	ploidy = 4	True Values L = 2	High Intensity	50	Two-Pool GCA	0.564586	14.6003	0.245849	-0.367878	0.347684
meanA.ProductPool	coreStrategies	ploidy = 4	Genomic Estimated Values L = 2	Low Intensity	50	One-Pool Cross Performance	0.564586	6.06543	0.245849	-0.165612	0.347684
meanA.ProductPool	coreStrategies	ploidy = 4	Genomic Estimated Values L = 2	High Intensity	50	One-Pool Cross Performance	0.564586	9.11945	0.245849	-0.251039	0.347684
meanA.ProductPool	coreStrategies	ploidy = 4	True Values L = 2	Low Intensity	50	One-Pool Cross Performance	0.564586	12.6893	0.245849	-0.322462	0.347684
meanA.ProductPool	coreStrategies	ploidy = 4	True Values L = 2	High Intensity	50	One-Pool Cross Performance	0.564586	17.2762	0.245849	-0.441967	0.347684
meanA.ProductPool	coreStrategies	ploidy = 4	Genomic Estimated Values L = 2	Low Intensity	50	One-Pool Breeding Value	0.564586	6.20566	0.245849	-0.167682	0.347684
meanA.ProductPool	coreStrategies	ploidy = 4	Genomic Estimated Values L = 2	High Intensity	50	One-Pool Breeding Value	0.564586	9.30567	0.245849	-0.255503	0.347684
meanA.ProductPool	coreStrategies	ploidy = 4	Phenotypic, Control nCycles	Low Intensity	50	One-Pool Breeding Value	0.564586	8.95684	0.245849	-0.233905	0.347684
meanA.ProductPool	coreStrategies	ploidy = 4	Phenotypic, Control nCycles	High Intensity	50	One-Pool Breeding Value	0.564586	11.2951	0.245849	-0.295361	0.347684
meanA.ProductPool	coreStrategies	ploidy = 4	True Values L = 2	Low Intensity	50	One-Pool Breeding Value	0.564586	13.3189	0.245849	-0.32525	0.347684
meanA.ProductPool	coreStrategies	ploidy = 4	True Values L = 2	High Intensity	50	One-Pool Breeding Value	0.564586	18.0211	0.245849	-0.446038	0.347684
meanA.ProductPool	coreStrategies	ploidy = 4	Genomic Estimated Values L = 2	Low Intensity	50	Two-Pool Breeding Value	0.564586	3.12273	0.245849	-0.0842923	0.347684
meanA.ProductPool	coreStrategies	ploidy = 4	Genomic Estimated Values L = 2	High Intensity	50	Two-Pool Breeding Value	0.564586	7.40976	0.245849	-0.20074	0.347684
meanA.ProductPool	coreStrategies	ploidy = 4	Phenotypic, Control nCycles	Low Intensity	50	Two-Pool Breeding Value	0.564586	6.33102	0.245849	-0.165496	0.347684
meanA.ProductPool	coreStrategies	ploidy = 4	Phenotypic, Control nCycles	High Intensity	50	Two-Pool Breeding Value	0.564586	9.31879	0.245849	-0.244167	0.347684
meanA.ProductPool	coreStrategies	ploidy = 4	True Values L = 2	Low Intensity	50	Two-Pool Breeding Value	0.564586	6.63191	0.245849	-0.163848	0.347684
meanA.ProductPool	coreStrategies	ploidy = 4	True Values L = 2	High Intensity	50	Two-Pool Breeding Value	0.564586	14.1088	0.245849	-0.354068	0.347684
meanA.ProductPool	coreStrategies	ploidy = 4	Phenotypic, Fast Multiplication	Low Intensity	50	Two-Pool GCA	0.564586	2.30439	0.245849	-0.0608424	0.347684
meanA.ProductPool	coreStrategies	ploidy = 4	Phenotypic, Fast Multiplication	High Intensity	50	Two-Pool GCA	0.564586	3.43429	0.245849	-0.0899056	0.347684
meanA.ProductPool	coreStrategies	ploidy = 4	Phenotypic, Fast Multiplication	Low Intensity	50	One-Pool Breeding Value	0.564586	5.81028	0.245849	-0.152245	0.347684
meanA.ProductPool	coreStrategies	ploidy = 4	Phenotypic, Fast Multiplication	High Intensity	50	One-Pool Breeding Value	0.564586	7.63417	0.245849	-0.199986	0.347684
meanA.ProductPool	coreStrategies	ploidy = 4	Phenotypic, Fast Multiplication	Low Intensity	50	Two-Pool Breeding Value	0.564586	4.06051	0.245849	-0.106627	0.347684
meanA.ProductPool	coreStrategies	ploidy = 4	Phenotypic, Fast Multiplication	High Intensity	50	Two-Pool Breeding Value	0.564586	6.2833	0.245849	-0.164667	0.347684
meanA.ProductPool	coreStrategies	ploidy = 4	Phenotypic, Slow Multiplication	Low Intensity	50	Two-Pool GCA	0.564586	1.28333	0.245849	-0.0343692	0.347684
meanA.ProductPool	coreStrategies	ploidy = 4	Phenotypic, Slow Multiplication	High Intensity	50	Two-Pool GCA	0.564586	1.91589	0.245849	-0.0507244	0.347684
meanA.ProductPool	coreStrategies	ploidy = 4	Phenotypic, Slow Multiplication	Low Intensity	50	One-Pool Breeding Value	0.564586	4.31785	0.245849	-0.113544	0.347684
meanA.ProductPool	coreStrategies	ploidy = 4	Phenotypic, Slow Multiplication	High Intensity	50	One-Pool Breeding Value	0.564586	5.779	0.245849	-0.151558	0.347684
meanA.ProductPool	coreStrategies	ploidy = 4	Phenotypic, Slow Multiplication	Low Intensity	50	Two-Pool Breeding Value	0.564586	2.96299	0.245849	-0.0779449	0.347684
meanA.ProductPool	coreStrategies	ploidy = 4	Phenotypic, Slow Multiplication	High Intensity	50	Two-Pool Breeding Value	0.564586	4.75079	0.245849	-0.12506	0.347684
meanD.ProductPool	coreStrategies	ploidy = 4	Genomic Estimated Values L = 2	Low Intensity	50	Two-Pool GCA	0.980046	1.33212	0.159454	1.01653	0.225502
meanD.ProductPool	coreStrategies	ploidy = 4	Genomic Estimated Values L = 2	High Intensity	50	Two-Pool GCA	0.980046	3.30717	0.159454	0.997856	0.225502
meanD.ProductPool	coreStrategies	ploidy = 4	Phenotypic, Control nCycles	Low Intensity	50	Two-Pool GCA	0.980046	2.47571	0.159454	1.00699	0.225502
meanD.ProductPool	coreStrategies	ploidy = 4	Phenotypic, Control nCycles	High Intensity	50	Two-Pool GCA	0.980046	3.53446	0.159454	0.986615	0.225502
meanD.ProductPool	coreStrategies	ploidy = 4	True Values L = 2	Low Intensity	50	Two-Pool GCA	0.980046	3.97984	0.159454	1.04464	0.225502
meanD.ProductPool	coreStrategies	ploidy = 4	True Values L = 2	High Intensity	50	Two-Pool GCA	0.980046	7.19531	0.159454	1.04341	0.225502
meanD.ProductPool	coreStrategies	ploidy = 4	Genomic Estimated Values L = 2	Low Intensity	50	One-Pool Cross Performance	0.980046	2.20073	0.159454	1.0427	0.225502
meanD.ProductPool	coreStrategies	ploidy = 4	Genomic Estimated Values L = 2	High Intensity	50	One-Pool Cross Performance	0.980046	3.26582	0.159454	1.0032	0.225502
meanD.ProductPool	coreStrategies	ploidy = 4	True Values L = 2	Low Intensity	50	One-Pool Cross Performance	0.980046	5.66067	0.159454	1.03716	0.225502
meanD.ProductPool	coreStrategies	ploidy = 4	True Values L = 2	High Intensity	50	One-Pool Cross Performance	0.980046	7.02051	0.159454	1.01224	0.225502
meanD.ProductPool	coreStrategies	ploidy = 4	Genomic Estimated Values L = 2	Low Intensity	50	One-Pool Breeding Value	0.980046	2.21905	0.159454	1.04215	0.225502
meanD.ProductPool	coreStrategies	ploidy = 4	Genomic Estimated Values L = 2	High Intensity	50	One-Pool Breeding Value	0.980046	3.24666	0.159454	0.99073	0.225502
meanD.ProductPool	coreStrategies	ploidy = 4	Phenotypic, Control nCycles	Low Intensity	50	One-Pool Breeding Value	0.980046	4.07753	0.159454	1.00844	0.225502
meanD.ProductPool	coreStrategies	ploidy = 4	Phenotypic, Control nCycles	High Intensity	50	One-Pool Breeding Value	0.980046	4.88341	0.159454	0.972859	0.225502
meanD.ProductPool	coreStrategies	ploidy = 4	True Values L = 2	Low Intensity	50	One-Pool Breeding Value	0.980046	5.84233	0.159454	1.05712	0.225502
meanD.ProductPool	coreStrategies	ploidy = 4	True Values L = 2	High Intensity	50	One-Pool Breeding Value	0.980046	7.05791	0.159454	1.02961	0.225502
meanD.ProductPool	coreStrategies	ploidy = 4	Genomic Estimated Values L = 2	Low Intensity	50	Two-Pool Breeding Value	0.980046	1.26368	0.159454	1.03546	0.225502
meanD.ProductPool	coreStrategies	ploidy = 4	Genomic Estimated Values L = 2	High Intensity	50	Two-Pool Breeding Value	0.980046	3.00124	0.159454	1.02107	0.225502
meanD.ProductPool	coreStrategies	ploidy = 4	Phenotypic, Control nCycles	Low Intensity	50	Two-Pool Breeding Value	0.980046	2.87211	0.159454	1.00797	0.225502
meanD.ProductPool	coreStrategies	ploidy = 4	Phenotypic, Control nCycles	High Intensity	50	Two-Pool Breeding Value	0.980046	3.70018	0.159454	0.985988	0.225502
meanD.ProductPool	coreStrategies	ploidy = 4	True Values L = 2	Low Intensity	50	Two-Pool Breeding Value	0.980046	3.19043	0.159454	1.03864	0.225502
meanD.ProductPool	coreStrategies	ploidy = 4	True Values L = 2	High Intensity	50	Two-Pool Breeding Value	0.980046	5.26235	0.159454	1.03056	0.225502
meanD.ProductPool	coreStrategies	ploidy = 4	Phenotypic, Fast Multiplication	Low Intensity	50	Two-Pool GCA	0.980046	1.17126	0.159454	1.00544	0.225502
meanD.ProductPool	coreStrategies	ploidy = 4	Phenotypic, Fast Multiplication	High Intensity	50	Two-Pool GCA	0.980046	1.77785	0.159454	0.998948	0.225502
meanD.ProductPool	coreStrategies	ploidy = 4	Phenotypic, Fast Multiplication	Low Intensity	50	One-Pool Breeding Value	0.980046	2.80097	0.159454	1.01066	0.225502
meanD.ProductPool	coreStrategies	ploidy = 4	Phenotypic, Fast Multiplication	High Intensity	50	One-Pool Breeding Value	0.980046	3.59128	0.159454	0.991236	0.225502
meanD.ProductPool	coreStrategies	ploidy = 4	Phenotypic, Fast Multiplication	Low Intensity	50	Two-Pool Breeding Value	0.980046	1.93226	0.159454	1.00751	0.225502
meanD.ProductPool	coreStrategies	ploidy = 4	Phenotypic, Fast Multiplication	High Intensity	50	Two-Pool Breeding Value	0.980046	2.75208	0.159454	0.996131	0.225502
meanD.ProductPool	coreStrategies	ploidy = 4	Phenotypic, Slow Multiplication	Low Intensity	50	Two-Pool GCA	0.980046	0.634275	0.159454	1.00396	0.225502
meanD.ProductPool	coreStrategies	ploidy = 4	Phenotypic, Slow Multiplication	High Intensity	50	Two-Pool GCA	0.980046	0.986153	0.159454	1.00242	0.225502
meanD.ProductPool	coreStrategies	ploidy = 4	Phenotypic, Slow Multiplication	Low Intensity	50	One-Pool Breeding Value	0.980046	2.14202	0.159454	1.01058	0.225502
meanD.ProductPool	coreStrategies	ploidy = 4	Phenotypic, Slow Multiplication	High Intensity	50	One-Pool Breeding Value	0.980046	2.8324	0.159454	0.999313	0.225502
meanD.ProductPool	coreStrategies	ploidy = 4	Phenotypic, Slow Multiplication	Low Intensity	50	Two-Pool Breeding Value	0.980046	1.44742	0.159454	1.00668	0.225502
meanD.ProductPool	coreStrategies	ploidy = 4	Phenotypic, Slow Multiplication	High Intensity	50	Two-Pool Breeding Value	0.980046	2.19547	0.159454	0.99974	0.225502
varG.ProductPool	coreStrategies	ploidy = 4	Genomic Estimated Values L = 2	Low Intensity	50	Two-Pool GCA	0.457057	0.882791	0.011201	-0.00962072	0.0158406
varG.ProductPool	coreStrategies	ploidy = 4	Genomic Estimated Values L = 2	High Intensity	50	Two-Pool GCA	0.457057	0.577484	0.011201	-0.00390262	0.0158406
varG.ProductPool	coreStrategies	ploidy = 4	Phenotypic, Control nCycles	Low Intensity	50	Two-Pool GCA	0.457057	0.87665	0.011201	-0.00892379	0.0158406
varG.ProductPool	coreStrategies	ploidy = 4	Phenotypic, Control nCycles	High Intensity	50	Two-Pool GCA	0.457057	0.681952	0.011201	-0.00462849	0.0158406
varG.ProductPool	coreStrategies	ploidy = 4	True Values L = 2	Low Intensity	50	Two-Pool GCA	0.457057	0.768804	0.011201	-0.00784442	0.0158406
varG.ProductPool	coreStrategies	ploidy = 4	True Values L = 2	High Intensity	50	Two-Pool GCA	0.457057	0.338847	0.011201	0.000384848	0.0158406
varG.ProductPool	coreStrategies	ploidy = 4	Genomic Estimated Values L = 2	Low Intensity	50	One-Pool Cross Performance	0.457057	0.842733	0.011201	-0.00894709	0.0158406
varG.ProductPool	coreStrategies	ploidy = 4	Genomic Estimated Values L = 2	High Intensity	50	One-Pool Cross Performance	0.457057	0.59927	0.011201	-0.00190653	0.0158406
varG.ProductPool	coreStrategies	ploidy = 4	True Values L = 2	Low Intensity	50	One-Pool Cross Performance	0.457057	0.541735	0.011201	-0.00360075	0.0158406
varG.ProductPool	coreStrategies	ploidy = 4	True Values L = 2	High Intensity	50	One-Pool Cross Performance	0.457057	0.319229	0.011201	0.00278267	0.0158406
varG.ProductPool	coreStrategies	ploidy = 4	Genomic Estimated Values L = 2	Low Intensity	50	One-Pool Breeding Value	0.457057	0.832593	0.011201	-0.00772912	0.0158406
varG.ProductPool	coreStrategies	ploidy = 4	Genomic Estimated Values L = 2	High Intensity	50	One-Pool Breeding Value	0.457057	0.584851	0.011201	0.000590965	0.0158406
varG.ProductPool	coreStrategies	ploidy = 4	Phenotypic, Control nCycles	Low Intensity	50	One-Pool Breeding Value	0.457057	0.755586	0.011201	-0.00606402	0.0158406
varG.ProductPool	coreStrategies	ploidy = 4	Phenotypic, Control nCycles	High Intensity	50	One-Pool Breeding Value	0.457057	0.582837	0.011201	-0.000959805	0.0158406
varG.ProductPool	coreStrategies	ploidy = 4	True Values L = 2	Low Intensity	50	One-Pool Breeding Value	0.457057	0.563254	0.011201	-0.00188805	0.0158406
varG.ProductPool	coreStrategies	ploidy = 4	True Values L = 2	High Intensity	50	One-Pool Breeding Value	0.457057	0.355643	0.011201	0.00564312	0.0158406
varG.ProductPool	coreStrategies	ploidy = 4	Genomic Estimated Values L = 2	Low Intensity	50	Two-Pool Breeding Value	0.457057	0.905611	0.011201	-0.0099517	0.0158406
varG.ProductPool	coreStrategies	ploidy = 4	Genomic Estimated Values L = 2	High Intensity	50	Two-Pool Breeding Value	0.457057	0.591389	0.011201	-0.00299434	0.0158406
varG.ProductPool	coreStrategies	ploidy = 4	Phenotypic, Control nCycles	Low Intensity	50	Two-Pool Breeding Value	0.457057	0.817983	0.011201	-0.00734388	0.0158406
varG.ProductPool	coreStrategies	ploidy = 4	Phenotypic, Control nCycles	High Intensity	50	Two-Pool Breeding Value	0.457057	0.620654	0.011201	-0.00221382	0.0158406
varG.ProductPool	coreStrategies	ploidy = 4	True Values L = 2	Low Intensity	50	Two-Pool Breeding Value	0.457057	0.847557	0.011201	-0.00870132	0.0158406
varG.ProductPool	coreStrategies	ploidy = 4	True Values L = 2	High Intensity	50	Two-Pool Breeding Value	0.457057	0.454523	0.011201	0.0019965	0.0158406
varG.ProductPool	coreStrategies	ploidy = 4	Phenotypic, Fast Multiplication	Low Intensity	50	Two-Pool GCA	0.457057	0.940757	0.011201	-0.00786337	0.0158406
varG.ProductPool	coreStrategies	ploidy = 4	Phenotypic, Fast Multiplication	High Intensity	50	Two-Pool GCA	0.457057	0.824685	0.011201	-0.00529985	0.0158406
varG.ProductPool	coreStrategies	ploidy = 4	Phenotypic, Fast Multiplication	Low Intensity	50	One-Pool Breeding Value	0.457057	0.83978	0.011201	-0.00673728	0.0158406
varG.ProductPool	coreStrategies	ploidy = 4	Phenotypic, Fast Multiplication	High Intensity	50	One-Pool Breeding Value	0.457057	0.6875	0.011201	-0.00247037	0.0158406
varG.ProductPool	coreStrategies	ploidy = 4	Phenotypic, Fast Multiplication	Low Intensity	50	Two-Pool Breeding Value	0.457057	0.876263	0.011201	-0.00744256	0.0158406
varG.ProductPool	coreStrategies	ploidy = 4	Phenotypic, Fast Multiplication	High Intensity	50	Two-Pool Breeding Value	0.457057	0.71735	0.011201	-0.00342198	0.0158406
varG.ProductPool	coreStrategies	ploidy = 4	Phenotypic, Slow Multiplication	Low Intensity	50	Two-Pool GCA	0.457057	0.952184	0.011201	-0.00646302	0.0158406
varG.ProductPool	coreStrategies	ploidy = 4	Phenotypic, Slow Multiplication	High Intensity	50	Two-Pool GCA	0.457057	0.879622	0.011201	-0.00486989	0.0158406
varG.ProductPool	coreStrategies	ploidy = 4	Phenotypic, Slow Multiplication	Low Intensity	50	One-Pool Breeding Value	0.457057	0.873356	0.011201	-0.00640651	0.0158406
varG.ProductPool	coreStrategies	ploidy = 4	Phenotypic, Slow Multiplication	High Intensity	50	One-Pool Breeding Value	0.457057	0.745045	0.011201	-0.00336806	0.0158406
varG.ProductPool	coreStrategies	ploidy = 4	Phenotypic, Slow Multiplication	Low Intensity	50	Two-Pool Breeding Value	0.457057	0.909682	0.011201	-0.00725793	0.0158406
varG.ProductPool	coreStrategies	ploidy = 4	Phenotypic, Slow Multiplication	High Intensity	50	Two-Pool Breeding Value	0.457057	0.771904	0.011201	-0.00398207	0.0158406
varA.ProductPool	coreStrategies	ploidy = 4	Genomic Estimated Values L = 2	Low Intensity	50	Two-Pool GCA	0.698375	0.739318	0.00875412	-0.0116514	0.0123802
varA.ProductPool	coreStrategies	ploidy = 4	Genomic Estimated Values L = 2	High Intensity	50	Two-Pool GCA	0.698375	0.470569	0.00875412	-0.00552966	0.0123802
varA.ProductPool	coreStrategies	ploidy = 4	Phenotypic, Control nCycles	Low Intensity	50	Two-Pool GCA	0.698375	0.718734	0.00875412	-0.011059	0.0123802
varA.ProductPool	coreStrategies	ploidy = 4	Phenotypic, Control nCycles	High Intensity	50	Two-Pool GCA	0.698375	0.552691	0.00875412	-0.00639869	0.0123802
varA.ProductPool	coreStrategies	ploidy = 4	True Values L = 2	Low Intensity	50	Two-Pool GCA	0.698375	0.607727	0.00875412	-0.0106543	0.0123802
varA.ProductPool	coreStrategies	ploidy = 4	True Values L = 2	High Intensity	50	Two-Pool GCA	0.698375	0.247848	0.00875412	-0.0023619	0.0123802
varA.ProductPool	coreStrategies	ploidy = 4	Genomic Estimated Values L = 2	Low Intensity	50	One-Pool Cross Performance	0.698375	0.672624	0.00875412	-0.0127191	0.0123802
varA.ProductPool	coreStrategies	ploidy = 4	Genomic Estimated Values L = 2	High Intensity	50	One-Pool Cross Performance	0.698375	0.453328	0.00875412	-0.00713835	0.0123802
varA.ProductPool	coreStrategies	ploidy = 4	True Values L = 2	Low Intensity	50	One-Pool Cross Performance	0.698375	0.396498	0.00875412	-0.0078257	0.0123802
varA.ProductPool	coreStrategies	ploidy = 4	True Values L = 2	High Intensity	50	One-Pool Cross Performance	0.698375	0.187158	0.00875412	-0.00290855	0.0123802
varA.ProductPool	coreStrategies	ploidy = 4	Genomic Estimated Values L = 2	Low Intensity	50	One-Pool Breeding Value	0.698375	0.660892	0.00875412	-0.0127462	0.0123802
varA.ProductPool	coreStrategies	ploidy = 4	Genomic Estimated Values L = 2	High Intensity	50	One-Pool Breeding Value	0.698375	0.439748	0.00875412	-0.00656898	0.0123802
varA.ProductPool	coreStrategies	ploidy = 4	Phenotypic, Control nCycles	Low Intensity	50	One-Pool Breeding Value	0.698375	0.575623	0.00875412	-0.0102404	0.0123802
varA.ProductPool	coreStrategies	ploidy = 4	Phenotypic, Control nCycles	High Intensity	50	One-Pool Breeding Value	0.698375	0.420671	0.00875412	-0.00670985	0.0123802
varA.ProductPool	coreStrategies	ploidy = 4	True Values L = 2	Low Intensity	50	One-Pool Breeding Value	0.698375	0.358889	0.00875412	-0.00834562	0.0123802
varA.ProductPool	coreStrategies	ploidy = 4	True Values L = 2	High Intensity	50	One-Pool Breeding Value	0.698375	0.163357	0.00875412	-0.00333778	0.0123802
varA.ProductPool	coreStrategies	ploidy = 4	Genomic Estimated Values L = 2	Low Intensity	50	Two-Pool Breeding Value	0.698375	0.748754	0.00875412	-0.0119859	0.0123802
varA.ProductPool	coreStrategies	ploidy = 4	Genomic Estimated Values L = 2	High Intensity	50	Two-Pool Breeding Value	0.698375	0.476769	0.00875412	-0.00515665	0.0123802
varA.ProductPool	coreStrategies	ploidy = 4	Phenotypic, Control nCycles	Low Intensity	50	Two-Pool Breeding Value	0.698375	0.65298	0.00875412	-0.00978598	0.0123802
varA.ProductPool	coreStrategies	ploidy = 4	Phenotypic, Control nCycles	High Intensity	50	Two-Pool Breeding Value	0.698375	0.474882	0.00875412	-0.0047049	0.0123802
varA.ProductPool	coreStrategies	ploidy = 4	True Values L = 2	Low Intensity	50	Two-Pool Breeding Value	0.698375	0.678258	0.00875412	-0.0115944	0.0123802
varA.ProductPool	coreStrategies	ploidy = 4	True Values L = 2	High Intensity	50	Two-Pool Breeding Value	0.698375	0.293515	0.00875412	-0.00132713	0.0123802
varA.ProductPool	coreStrategies	ploidy = 4	Phenotypic, Fast Multiplication	Low Intensity	50	Two-Pool GCA	0.698375	0.793411	0.00875412	-0.0112023	0.0123802
varA.ProductPool	coreStrategies	ploidy = 4	Phenotypic, Fast Multiplication	High Intensity	50	Two-Pool GCA	0.698375	0.687151	0.00875412	-0.00797526	0.0123802
varA.ProductPool	coreStrategies	ploidy = 4	Phenotypic, Fast Multiplication	Low Intensity	50	One-Pool Breeding Value	0.698375	0.670617	0.00875412	-0.0114252	0.0123802
varA.ProductPool	coreStrategies	ploidy = 4	Phenotypic, Fast Multiplication	High Intensity	50	One-Pool Breeding Value	0.698375	0.530687	0.00875412	-0.00839023	0.0123802
varA.ProductPool	coreStrategies	ploidy = 4	Phenotypic, Fast Multiplication	Low Intensity	50	Two-Pool Breeding Value	0.698375	0.718641	0.00875412	-0.0104471	0.0123802
varA.ProductPool	coreStrategies	ploidy = 4	Phenotypic, Fast Multiplication	High Intensity	50	Two-Pool Breeding Value	0.698375	0.571152	0.00875412	-0.00626546	0.0123802
varA.ProductPool	coreStrategies	ploidy = 4	Phenotypic, Slow Multiplication	Low Intensity	50	Two-Pool GCA	0.698375	0.807424	0.00875412	-0.0107165	0.0123802
varA.ProductPool	coreStrategies	ploidy = 4	Phenotypic, Slow Multiplication	High Intensity	50	Two-Pool GCA	0.698375	0.739631	0.00875412	-0.008097	0.0123802
varA.ProductPool	coreStrategies	ploidy = 4	Phenotypic, Slow Multiplication	Low Intensity	50	One-Pool Breeding Value	0.698375	0.710379	0.00875412	-0.0115103	0.0123802
varA.ProductPool	coreStrategies	ploidy = 4	Phenotypic, Slow Multiplication	High Intensity	50	One-Pool Breeding Value	0.698375	0.596212	0.00875412	-0.00925948	0.0123802
varA.ProductPool	coreStrategies	ploidy = 4	Phenotypic, Slow Multiplication	Low Intensity	50	Two-Pool Breeding Value	0.698375	0.756185	0.00875412	-0.0106185	0.0123802
varA.ProductPool	coreStrategies	ploidy = 4	Phenotypic, Slow Multiplication	High Intensity	50	Two-Pool Breeding Value	0.698375	0.625043	0.00875412	-0.00690636	0.0123802
varD.ProductPool	coreStrategies	ploidy = 4	Genomic Estimated Values L = 2	Low Intensity	50	Two-Pool GCA	0.440927	0.140398	0.00761046	0.0035976	0.0107628
varD.ProductPool	coreStrategies	ploidy = 4	Genomic Estimated Values L = 2	High Intensity	50	Two-Pool GCA	0.440927	0.0880637	0.00761046	0.00506479	0.0107628
varD.ProductPool	coreStrategies	ploidy = 4	Phenotypic, Control nCycles	Low Intensity	50	Two-Pool GCA	0.440927	0.151572	0.00761046	0.00358876	0.0107628
varD.ProductPool	coreStrategies	ploidy = 4	Phenotypic, Control nCycles	High Intensity	50	Two-Pool GCA	0.440927	0.112295	0.00761046	0.00531842	0.0107628
varD.ProductPool	coreStrategies	ploidy = 4	True Values L = 2	Low Intensity	50	Two-Pool GCA	0.440927	0.154249	0.00761046	0.00459377	0.0107628
varD.ProductPool	coreStrategies	ploidy = 4	True Values L = 2	High Intensity	50	Two-Pool GCA	0.440927	0.0805168	0.00761046	0.00614964	0.0107628
varD.ProductPool	coreStrategies	ploidy = 4	Genomic Estimated Values L = 2	Low Intensity	50	One-Pool Cross Performance	0.440927	0.171836	0.00761046	0.00382091	0.0107628
varD.ProductPool	coreStrategies	ploidy = 4	Genomic Estimated Values L = 2	High Intensity	50	One-Pool Cross Performance	0.440927	0.141856	0.00761046	0.00556178	0.0107628
varD.ProductPool	coreStrategies	ploidy = 4	True Values L = 2	Low Intensity	50	One-Pool Cross Performance	0.440927	0.172547	0.00761046	0.00424696	0.0107628
varD.ProductPool	coreStrategies	ploidy = 4	True Values L = 2	High Intensity	50	One-Pool Cross Performance	0.440927	0.147318	0.00761046	0.00594395	0.0107628
varD.ProductPool	coreStrategies	ploidy = 4	Genomic Estimated Values L = 2	Low Intensity	50	One-Pool Breeding Value	0.440927	0.171071	0.00761046	0.0049776	0.0107628
varD.ProductPool	coreStrategies	ploidy = 4	Genomic Estimated Values L = 2	High Intensity	50	One-Pool Breeding Value	0.440927	0.143298	0.00761046	0.00718023	0.0107628
varD.ProductPool	coreStrategies	ploidy = 4	Phenotypic, Control nCycles	Low Intensity	50	One-Pool Breeding Value	0.440927	0.186392	0.00761046	0.0040366	0.0107628
varD.ProductPool	coreStrategies	ploidy = 4	Phenotypic, Control nCycles	High Intensity	50	One-Pool Breeding Value	0.440927	0.164529	0.00761046	0.00580156	0.0107628
varD.ProductPool	coreStrategies	ploidy = 4	True Values L = 2	Low Intensity	50	One-Pool Breeding Value	0.440927	0.205858	0.00761046	0.00630924	0.0107628
varD.ProductPool	coreStrategies	ploidy = 4	True Values L = 2	High Intensity	50	One-Pool Breeding Value	0.440927	0.190605	0.00761046	0.008892	0.0107628
varD.ProductPool	coreStrategies	ploidy = 4	Genomic Estimated Values L = 2	Low Intensity	50	Two-Pool Breeding Value	0.440927	0.145008	0.00761046	0.0039576	0.0107628
varD.ProductPool	coreStrategies	ploidy = 4	Genomic Estimated Values L = 2	High Intensity	50	Two-Pool Breeding Value	0.440927	0.0986549	0.00761046	0.0061029	0.0107628
varD.ProductPool	coreStrategies	ploidy = 4	Phenotypic, Control nCycles	Low Intensity	50	Two-Pool Breeding Value	0.440927	0.160678	0.00761046	0.00379969	0.0107628
varD.ProductPool	coreStrategies	ploidy = 4	Phenotypic, Control nCycles	High Intensity	50	Two-Pool Breeding Value	0.440927	0.132281	0.00761046	0.00612842	0.0107628
varD.ProductPool	coreStrategies	ploidy = 4	True Values L = 2	Low Intensity	50	Two-Pool Breeding Value	0.440927	0.162277	0.00761046	0.00477944	0.0107628
varD.ProductPool	coreStrategies	ploidy = 4	True Values L = 2	High Intensity	50	Two-Pool Breeding Value	0.440927	0.145361	0.00761046	0.00882258	0.0107628
varD.ProductPool	coreStrategies	ploidy = 4	Phenotypic, Fast Multiplication	Low Intensity	50	Two-Pool GCA	0.440927	0.143374	0.00761046	0.00467514	0.0107628
varD.ProductPool	coreStrategies	ploidy = 4	Phenotypic, Fast Multiplication	High Intensity	50	Two-Pool GCA	0.440927	0.121742	0.00761046	0.00629114	0.0107628
varD.ProductPool	coreStrategies	ploidy = 4	Phenotypic, Fast Multiplication	Low Intensity	50	One-Pool Breeding Value	0.440927	0.174438	0.00761046	0.00463541	0.0107628
varD.ProductPool	coreStrategies	ploidy = 4	Phenotypic, Fast Multiplication	High Intensity	50	One-Pool Breeding Value	0.440927	0.158515	0.00761046	0.00589462	0.0107628
varD.ProductPool	coreStrategies	ploidy = 4	Phenotypic, Fast Multiplication	Low Intensity	50	Two-Pool Breeding Value	0.440927	0.15228	0.00761046	0.0043798	0.0107628
varD.ProductPool	coreStrategies	ploidy = 4	Phenotypic, Fast Multiplication	High Intensity	50	Two-Pool Breeding Value	0.440927	0.132821	0.00761046	0.00639775	0.0107628
varD.ProductPool	coreStrategies	ploidy = 4	Phenotypic, Slow Multiplication	Low Intensity	50	Two-Pool GCA	0.440927	0.134554	0.00761046	0.00566763	0.0107628
varD.ProductPool	coreStrategies	ploidy = 4	Phenotypic, Slow Multiplication	High Intensity	50	Two-Pool GCA	0.440927	0.120516	0.00761046	0.00693574	0.0107628
varD.ProductPool	coreStrategies	ploidy = 4	Phenotypic, Slow Multiplication	Low Intensity	50	One-Pool Breeding Value	0.440927	0.169037	0.00761046	0.00499814	0.0107628
varD.ProductPool	coreStrategies	ploidy = 4	Phenotypic, Slow Multiplication	High Intensity	50	One-Pool Breeding Value	0.440927	0.152487	0.00761046	0.00585893	0.0107628
varD.ProductPool	coreStrategies	ploidy = 4	Phenotypic, Slow Multiplication	Low Intensity	50	Two-Pool Breeding Value	0.440927	0.14614	0.00761046	0.00481596	0.0107628
varD.ProductPool	coreStrategies	ploidy = 4	Phenotypic, Slow Multiplication	High Intensity	50	Two-Pool Breeding Value	0.440927	0.129003	0.00761046	0.00675362	0.0107628
Accuracy	coreStrategies	ploidy = 4	Genomic Estimated Values L = 2	Low Intensity	50	Two-Pool GCA	0.718104	0.446683	0.00499753	-0.00288616	0.00706757
Accuracy	coreStrategies	ploidy = 4	Genomic Estimated Values L = 2	High Intensity	50	Two-Pool GCA	0.718104	0.456026	0.00499753	-0.00267856	0.00706757
Accuracy	coreStrategies	ploidy = 4	Phenotypic, Control nCycles	Low Intensity	50	Two-Pool GCA	0.718104	0.440146	0.00499753	-0.00336355	0.00706757
Accuracy	coreStrategies	ploidy = 4	Phenotypic, Control nCycles	High Intensity	50	Two-Pool GCA	0.718104	0.400988	0.00499753	-0.00268496	0.00706757
Accuracy	coreStrategies	ploidy = 4	Genomic Estimated Values L = 2	Low Intensity	50	One-Pool Cross Performance	0.718104	0.443577	0.00499753	0.00397719	0.00706757
Accuracy	coreStrategies	ploidy = 4	Genomic Estimated Values L = 2	High Intensity	50	One-Pool Cross Performance	0.718104	0.449653	0.00499753	0.00910231	0.00706757
Accuracy	coreStrategies	ploidy = 4	Genomic Estimated Values L = 2	Low Intensity	50	One-Pool Breeding Value	0.718104	0.482682	0.00499753	-0.00384398	0.00706757
Accuracy	coreStrategies	ploidy = 4	Genomic Estimated Values L = 2	High Intensity	50	One-Pool Breeding Value	0.718104	0.448132	0.00499753	-0.002521	0.00706757
Accuracy	coreStrategies	ploidy = 4	Phenotypic, Control nCycles	Low Intensity	50	One-Pool Breeding Value	0.718104	0.568638	0.00499753	-0.00557242	0.00706757
Accuracy	coreStrategies	ploidy = 4	Phenotypic, Control nCycles	High Intensity	50	One-Pool Breeding Value	0.718104	0.508969	0.00499753	-0.00474837	0.00706757
Accuracy	coreStrategies	ploidy = 4	Genomic Estimated Values L = 2	Low Intensity	50	Two-Pool Breeding Value	0.718104	0.457304	0.00499753	-0.00316913	0.00706757
Accuracy	coreStrategies	ploidy = 4	Genomic Estimated Values L = 2	High Intensity	50	Two-Pool Breeding Value	0.718104	0.362224	0.00499753	-0.00731837	0.00706757
Accuracy	coreStrategies	ploidy = 4	Phenotypic, Control nCycles	Low Intensity	50	Two-Pool Breeding Value	0.718104	0.596322	0.00499753	-0.00538056	0.00706757
Accuracy	coreStrategies	ploidy = 4	Phenotypic, Control nCycles	High Intensity	50	Two-Pool Breeding Value	0.718104	0.517286	0.00499753	-0.00375058	0.00706757
Accuracy	coreStrategies	ploidy = 4	Phenotypic, Fast Multiplication	Low Intensity	50	Two-Pool GCA	0.718104	0.44959	0.00499753	-0.00304684	0.00706757
Accuracy	coreStrategies	ploidy = 4	Phenotypic, Fast Multiplication	High Intensity	50	Two-Pool GCA	0.718104	0.426463	0.00499753	-0.00287957	0.00706757
Accuracy	coreStrategies	ploidy = 4	Phenotypic, Fast Multiplication	Low Intensity	50	One-Pool Breeding Value	0.718104	0.603286	0.00499753	-0.00562376	0.00706757
Accuracy	coreStrategies	ploidy = 4	Phenotypic, Fast Multiplication	High Intensity	50	One-Pool Breeding Value	0.718104	0.556451	0.00499753	-0.00494986	0.00706757
Accuracy	coreStrategies	ploidy = 4	Phenotypic, Fast Multiplication	Low Intensity	50	Two-Pool Breeding Value	0.718104	0.613406	0.00499753	-0.00505339	0.00706757
Accuracy	coreStrategies	ploidy = 4	Phenotypic, Fast Multiplication	High Intensity	50	Two-Pool Breeding Value	0.718104	0.553474	0.00499753	-0.0040524	0.00706757
Accuracy	coreStrategies	ploidy = 4	Phenotypic, Slow Multiplication	Low Intensity	50	Two-Pool GCA	0.718104	0.457854	0.00499753	-0.00305235	0.00706757
Accuracy	coreStrategies	ploidy = 4	Phenotypic, Slow Multiplication	High Intensity	50	Two-Pool GCA	0.718104	0.430903	0.00499753	-0.00252241	0.00706757
Accuracy	coreStrategies	ploidy = 4	Phenotypic, Slow Multiplication	Low Intensity	50	One-Pool Breeding Value	0.718104	0.613419	0.00499753	-0.00527511	0.00706757
Accuracy	coreStrategies	ploidy = 4	Phenotypic, Slow Multiplication	High Intensity	50	One-Pool Breeding Value	0.718104	0.580591	0.00499753	-0.0049989	0.00706757
Accuracy	coreStrategies	ploidy = 4	Phenotypic, Slow Multiplication	Low Intensity	50	Two-Pool Breeding Value	0.718104	0.627637	0.00499753	-0.00501056	0.00706757
Accuracy	coreStrategies	ploidy = 4	Phenotypic, Slow Multiplication	High Intensity	50	Two-Pool Breeding Value	0.718104	0.573428	0.00499753	-0.00404149	0.00706757
InbreedingDepression.ProductPool	coreStrategies	ploidy = 4	Genomic Estimated Values L = 2	Low Intensity	50	Two-Pool GCA	0.980766	-1.26371	0.152049	-0.987701	0.21503
InbreedingDepression.ProductPool	coreStrategies	ploidy = 4	Genomic Estimated Values L = 2	High Intensity	50	Two-Pool GCA	0.980766	-2.86607	0.152049	-0.931197	0.21503
InbreedingDepression.ProductPool	coreStrategies	ploidy = 4	Phenotypic, Control nCycles	Low Intensity	50	Two-Pool GCA	0.980766	-2.37185	0.152049	-0.980898	0.21503
InbreedingDepression.ProductPool	coreStrategies	ploidy = 4	Phenotypic, Control nCycles	High Intensity	50	Two-Pool GCA	0.980766	-3.21888	0.152049	-0.934011	0.21503
InbreedingDepression.ProductPool	coreStrategies	ploidy = 4	True Values L = 2	Low Intensity	50	Two-Pool GCA	0.980766	-3.77959	0.152049	-1.01366	0.21503
InbreedingDepression.ProductPool	coreStrategies	ploidy = 4	True Values L = 2	High Intensity	50	Two-Pool GCA	0.980766	-6.18607	0.152049	-0.968588	0.21503
InbreedingDepression.ProductPool	coreStrategies	ploidy = 4	Genomic Estimated Values L = 2	Low Intensity	50	One-Pool Cross Performance	0.980766	-2.18214	0.152049	-1.02891	0.21503
InbreedingDepression.ProductPool	coreStrategies	ploidy = 4	Genomic Estimated Values L = 2	High Intensity	50	One-Pool Cross Performance	0.980766	-3.184	0.152049	-0.971434	0.21503
InbreedingDepression.ProductPool	coreStrategies	ploidy = 4	True Values L = 2	Low Intensity	50	One-Pool Cross Performance	0.980766	-5.37546	0.152049	-1.02139	0.21503
InbreedingDepression.ProductPool	coreStrategies	ploidy = 4	True Values L = 2	High Intensity	50	One-Pool Cross Performance	0.980766	-6.56615	0.152049	-0.977912	0.21503
InbreedingDepression.ProductPool	coreStrategies	ploidy = 4	Genomic Estimated Values L = 2	Low Intensity	50	One-Pool Breeding Value	0.980766	-2.20566	0.152049	-1.03667	0.21503
InbreedingDepression.ProductPool	coreStrategies	ploidy = 4	Genomic Estimated Values L = 2	High Intensity	50	One-Pool Breeding Value	0.980766	-3.1837	0.152049	-0.972013	0.21503
InbreedingDepression.ProductPool	coreStrategies	ploidy = 4	Phenotypic, Control nCycles	Low Intensity	50	One-Pool Breeding Value	0.980766	-3.96507	0.152049	-1.00092	0.21503
InbreedingDepression.ProductPool	coreStrategies	ploidy = 4	Phenotypic, Control nCycles	High Intensity	50	One-Pool Breeding Value	0.980766	-4.69618	0.152049	-0.951945	0.21503
InbreedingDepression.ProductPool	coreStrategies	ploidy = 4	True Values L = 2	Low Intensity	50	One-Pool Breeding Value	0.980766	-5.80921	0.152049	-1.05149	0.21503
InbreedingDepression.ProductPool	coreStrategies	ploidy = 4	True Values L = 2	High Intensity	50	One-Pool Breeding Value	0.980766	-6.92169	0.152049	-1.01042	0.21503
InbreedingDepression.ProductPool	coreStrategies	ploidy = 4	Genomic Estimated Values L = 2	Low Intensity	50	Two-Pool Breeding Value	0.980766	-1.21758	0.152049	-1.00858	0.21503
InbreedingDepression.ProductPool	coreStrategies	ploidy = 4	Genomic Estimated Values L = 2	High Intensity	50	Two-Pool Breeding Value	0.980766	-2.73269	0.152049	-0.960984	0.21503
InbreedingDepression.ProductPool	coreStrategies	ploidy = 4	Phenotypic, Control nCycles	Low Intensity	50	Two-Pool Breeding Value	0.980766	-2.80996	0.152049	-0.983286	0.21503
InbreedingDepression.ProductPool	coreStrategies	ploidy = 4	Phenotypic, Control nCycles	High Intensity	50	Two-Pool Breeding Value	0.980766	-3.62622	0.152049	-0.940818	0.21503
InbreedingDepression.ProductPool	coreStrategies	ploidy = 4	True Values L = 2	Low Intensity	50	Two-Pool Breeding Value	0.980766	-3.13659	0.152049	-1.01404	0.21503
InbreedingDepression.ProductPool	coreStrategies	ploidy = 4	True Values L = 2	High Intensity	50	Two-Pool Breeding Value	0.980766	-5.19445	0.152049	-0.988552	0.21503
InbreedingDepression.ProductPool	coreStrategies	ploidy = 4	Phenotypic, Fast Multiplication	Low Intensity	50	Two-Pool GCA	0.980766	-1.13305	0.152049	-0.982343	0.21503
InbreedingDepression.ProductPool	coreStrategies	ploidy = 4	Phenotypic, Fast Multiplication	High Intensity	50	Two-Pool GCA	0.980766	-1.67664	0.152049	-0.959465	0.21503
InbreedingDepression.ProductPool	coreStrategies	ploidy = 4	Phenotypic, Fast Multiplication	Low Intensity	50	One-Pool Breeding Value	0.980766	-2.69834	0.152049	-1.00302	0.21503
InbreedingDepression.ProductPool	coreStrategies	ploidy = 4	Phenotypic, Fast Multiplication	High Intensity	50	One-Pool Breeding Value	0.980766	-3.43235	0.152049	-0.969885	0.21503
InbreedingDepression.ProductPool	coreStrategies	ploidy = 4	Phenotypic, Fast Multiplication	Low Intensity	50	Two-Pool Breeding Value	0.980766	-1.88618	0.152049	-0.984277	0.21503
InbreedingDepression.ProductPool	coreStrategies	ploidy = 4	Phenotypic, Fast Multiplication	High Intensity	50	Two-Pool Breeding Value	0.980766	-2.68587	0.152049	-0.956524	0.21503
InbreedingDepression.ProductPool	coreStrategies	ploidy = 4	Phenotypic, Slow Multiplication	Low Intensity	50	Two-Pool GCA	0.980766	-0.612486	0.152049	-0.981776	0.21503
InbreedingDepression.ProductPool	coreStrategies	ploidy = 4	Phenotypic, Slow Multiplication	High Intensity	50	Two-Pool GCA	0.980766	-0.934101	0.152049	-0.968442	0.21503
InbreedingDepression.ProductPool	coreStrategies	ploidy = 4	Phenotypic, Slow Multiplication	Low Intensity	50	One-Pool Breeding Value	0.980766	-2.04799	0.152049	-1.00265	0.21503
InbreedingDepression.ProductPool	coreStrategies	ploidy = 4	Phenotypic, Slow Multiplication	High Intensity	50	One-Pool Breeding Value	0.980766	-2.69191	0.152049	-0.977791	0.21503
InbreedingDepression.ProductPool	coreStrategies	ploidy = 4	Phenotypic, Slow Multiplication	Low Intensity	50	Two-Pool Breeding Value	0.980766	-1.41125	0.152049	-0.983828	0.21503
InbreedingDepression.ProductPool	coreStrategies	ploidy = 4	Phenotypic, Slow Multiplication	High Intensity	50	Two-Pool Breeding Value	0.980766	-2.13528	0.152049	-0.962698	0.21503
meanPanHet	coreStrategies	ploidy = 4	Genomic Estimated Values L = 2	Low Intensity	50	Two-Pool GCA	0.941633	0.22291	0.041413	0.0457571	0.0585668
meanPanHet	coreStrategies	ploidy = 4	Genomic Estimated Values L = 2	High Intensity	50	Two-Pool GCA	0.941633	1.67104	0.041413	0.194979	0.0585668
meanPanHet	coreStrategies	ploidy = 4	Phenotypic, Control nCycles	Low Intensity	50	Two-Pool GCA	0.941633	0.253061	0.041413	0.0360482	0.0585668
meanPanHet	coreStrategies	ploidy = 4	Phenotypic, Control nCycles	High Intensity	50	Two-Pool GCA	0.941633	1.11265	0.041413	0.133381	0.0585668
meanPanHet	coreStrategies	ploidy = 4	True Values L = 2	Low Intensity	50	Two-Pool GCA	0.941633	0.543553	0.041413	0.0521701	0.0585668
meanPanHet	coreStrategies	ploidy = 4	True Values L = 2	High Intensity	50	Two-Pool GCA	0.941633	3.72297	0.041413	0.22272	0.0585668
meanPanHet	coreStrategies	ploidy = 4	Genomic Estimated Values L = 2	Low Intensity	50	One-Pool Cross Performance	0.941633	-6.24575e-13	0.041413	-2.10388e-15	0.0585668
meanPanHet	coreStrategies	ploidy = 4	Genomic Estimated Values L = 2	High Intensity	50	One-Pool Cross Performance	0.941633	7.79682e-13	0.041413	1.1711e-15	0.0585668
meanPanHet	coreStrategies	ploidy = 4	True Values L = 2	Low Intensity	50	One-Pool Cross Performance	0.941633	-3.4643e-13	0.041413	6.46351e-16	0.0585668
meanPanHet	coreStrategies	ploidy = 4	True Values L = 2	High Intensity	50	One-Pool Cross Performance	0.941633	5.03422e-13	0.041413	-2.76171e-16	0.0585668
meanPanHet	coreStrategies	ploidy = 4	Genomic Estimated Values L = 2	Low Intensity	50	One-Pool Breeding Value	0.941633	-1.01605e-13	0.041413	-1.10407e-15	0.0585668
meanPanHet	coreStrategies	ploidy = 4	Genomic Estimated Values L = 2	High Intensity	50	One-Pool Breeding Value	0.941633	-3.61739e-13	0.041413	5.77008e-15	0.0585668
meanPanHet	coreStrategies	ploidy = 4	Phenotypic, Control nCycles	Low Intensity	50	One-Pool Breeding Value	0.941633	1.22665e-12	0.041413	2.59595e-16	0.0585668
meanPanHet	coreStrategies	ploidy = 4	Phenotypic, Control nCycles	High Intensity	50	One-Pool Breeding Value	0.941633	-5.67117e-13	0.041413	-1.07144e-15	0.0585668
meanPanHet	coreStrategies	ploidy = 4	True Values L = 2	Low Intensity	50	One-Pool Breeding Value	0.941633	1.8328e-13	0.041413	-1.48946e-15	0.0585668
meanPanHet	coreStrategies	ploidy = 4	True Values L = 2	High Intensity	50	One-Pool Breeding Value	0.941633	-4.0465e-13	0.041413	4.83791e-16	0.0585668
meanPanHet	coreStrategies	ploidy = 4	Genomic Estimated Values L = 2	Low Intensity	50	Two-Pool Breeding Value	0.941633	0.0945328	0.041413	0.0374164	0.0585668
meanPanHet	coreStrategies	ploidy = 4	Genomic Estimated Values L = 2	High Intensity	50	Two-Pool Breeding Value	0.941633	0.900384	0.041413	0.164165	0.0585668
meanPanHet	coreStrategies	ploidy = 4	Phenotypic, Control nCycles	Low Intensity	50	Two-Pool Breeding Value	0.941633	0.043508	0.041413	0.0281211	0.0585668
meanPanHet	coreStrategies	ploidy = 4	Phenotypic, Control nCycles	High Intensity	50	Two-Pool Breeding Value	0.941633	-0.082244	0.041413	0.100802	0.0585668
meanPanHet	coreStrategies	ploidy = 4	True Values L = 2	Low Intensity	50	Two-Pool Breeding Value	0.941633	0.0302885	0.041413	0.0259385	0.0585668
meanPanHet	coreStrategies	ploidy = 4	True Values L = 2	High Intensity	50	Two-Pool Breeding Value	0.941633	-0.209078	0.041413	0.0833465	0.0585668
meanPanHet	coreStrategies	ploidy = 4	Phenotypic, Fast Multiplication	Low Intensity	50	Two-Pool GCA	0.941633	0.0786447	0.041413	0.0227343	0.0585668
meanPanHet	coreStrategies	ploidy = 4	Phenotypic, Fast Multiplication	High Intensity	50	Two-Pool GCA	0.941633	0.294829	0.041413	0.0756532	0.0585668
meanPanHet	coreStrategies	ploidy = 4	Phenotypic, Fast Multiplication	Low Intensity	50	One-Pool Breeding Value	0.941633	-1.47281e-13	0.041413	-1.13031e-16	0.0585668
meanPanHet	coreStrategies	ploidy = 4	Phenotypic, Fast Multiplication	High Intensity	50	One-Pool Breeding Value	0.941633	1.11342e-13	0.041413	-2.97238e-15	0.0585668
meanPanHet	coreStrategies	ploidy = 4	Phenotypic, Fast Multiplication	Low Intensity	50	Two-Pool Breeding Value	0.941633	0.0534912	0.041413	0.0219863	0.0585668
meanPanHet	coreStrategies	ploidy = 4	Phenotypic, Fast Multiplication	High Intensity	50	Two-Pool Breeding Value	0.941633	-0.0282854	0.041413	0.0760713	0.0585668
meanPanHet	coreStrategies	ploidy = 4	Phenotypic, Slow Multiplication	Low Intensity	50	Two-Pool GCA	0.941633	0.0584904	0.041413	0.0183084	0.0585668
meanPanHet	coreStrategies	ploidy = 4	Phenotypic, Slow Multiplication	High Intensity	50	Two-Pool GCA	0.941633	0.129206	0.041413	0.0521348	0.0585668
meanPanHet	coreStrategies	ploidy = 4	Phenotypic, Slow Multiplication	Low Intensity	50	One-Pool Breeding Value	0.941633	1.60749e-14	0.041413	8.18715e-17	0.0585668
meanPanHet	coreStrategies	ploidy = 4	Phenotypic, Slow Multiplication	High Intensity	50	One-Pool Breeding Value	0.941633	-1.50133e-13	0.041413	-1.91263e-16	0.0585668
meanPanHet	coreStrategies	ploidy = 4	Phenotypic, Slow Multiplication	Low Intensity	50	Two-Pool Breeding Value	0.941633	0.0221502	0.041413	0.0200875	0.0585668
meanPanHet	coreStrategies	ploidy = 4	Phenotypic, Slow Multiplication	High Intensity	50	Two-Pool Breeding Value	0.941633	-0.00734899	0.041413	0.0633044	0.0585668
BaselineHeterosis	coreStrategies	ploidy = 4	Genomic Estimated Values L = 2	Low Intensity	50	Two-Pool GCA	0.994747	1.13273	0.0859254	0.969998	0.121517
BaselineHeterosis	coreStrategies	ploidy = 4	Genomic Estimated Values L = 2	High Intensity	50	Two-Pool GCA	0.994747	1.69042	0.0859254	0.801918	0.121517
BaselineHeterosis	coreStrategies	ploidy = 4	Phenotypic, Control nCycles	Low Intensity	50	Two-Pool GCA	0.994747	2.22941	0.0859254	0.971284	0.121517
BaselineHeterosis	coreStrategies	ploidy = 4	Phenotypic, Control nCycles	High Intensity	50	Two-Pool GCA	0.994747	2.48559	0.0859254	0.851812	0.121517
BaselineHeterosis	coreStrategies	ploidy = 4	True Values L = 2	Low Intensity	50	Two-Pool GCA	0.994747	3.44567	0.0859254	0.992324	0.121517
BaselineHeterosis	coreStrategies	ploidy = 4	True Values L = 2	High Intensity	50	Two-Pool GCA	0.994747	3.4984	0.0859254	0.819868	0.121517
BaselineHeterosis	coreStrategies	ploidy = 4	Genomic Estimated Values L = 2	Low Intensity	50	One-Pool Cross Performance	0.994747	-7.02745e-12	0.0859254	7.78369e-15	0.121517
BaselineHeterosis	coreStrategies	ploidy = 4	Genomic Estimated Values L = 2	High Intensity	50	One-Pool Cross Performance	0.994747	7.98324e-12	0.0859254	3.24648e-15	0.121517
BaselineHeterosis	coreStrategies	ploidy = 4	True Values L = 2	Low Intensity	50	One-Pool Cross Performance	0.994747	-5.11427e-12	0.0859254	-1.40361e-15	0.121517
BaselineHeterosis	coreStrategies	ploidy = 4	True Values L = 2	High Intensity	50	One-Pool Cross Performance	0.994747	4.39541e-12	0.0859254	-6.94976e-15	0.121517
BaselineHeterosis	coreStrategies	ploidy = 4	Genomic Estimated Values L = 2	Low Intensity	50	One-Pool Breeding Value	0.994747	-1.00584e-11	0.0859254	-8.1771e-15	0.121517
BaselineHeterosis	coreStrategies	ploidy = 4	Genomic Estimated Values L = 2	High Intensity	50	One-Pool Breeding Value	0.994747	7.18133e-13	0.0859254	-8.43487e-15	0.121517
BaselineHeterosis	coreStrategies	ploidy = 4	Phenotypic, Control nCycles	Low Intensity	50	One-Pool Breeding Value	0.994747	3.54897e-12	0.0859254	4.92536e-15	0.121517
BaselineHeterosis	coreStrategies	ploidy = 4	Phenotypic, Control nCycles	High Intensity	50	One-Pool Breeding Value	0.994747	-7.28817e-12	0.0859254	-7.82208e-15	0.121517
BaselineHeterosis	coreStrategies	ploidy = 4	True Values L = 2	Low Intensity	50	One-Pool Breeding Value	0.994747	1.39059e-12	0.0859254	-1.01004e-14	0.121517
BaselineHeterosis	coreStrategies	ploidy = 4	True Values L = 2	High Intensity	50	One-Pool Breeding Value	0.994747	-4.26535e-12	0.0859254	-2.91447e-15	0.121517
BaselineHeterosis	coreStrategies	ploidy = 4	Genomic Estimated Values L = 2	Low Intensity	50	Two-Pool Breeding Value	0.994747	1.18197	0.0859254	0.997751	0.121517
BaselineHeterosis	coreStrategies	ploidy = 4	Genomic Estimated Values L = 2	High Intensity	50	Two-Pool Breeding Value	0.994747	2.11875	0.0859254	0.85674	0.121517
BaselineHeterosis	coreStrategies	ploidy = 4	Phenotypic, Control nCycles	Low Intensity	50	Two-Pool Breeding Value	0.994747	2.88125	0.0859254	0.97852	0.121517
BaselineHeterosis	coreStrategies	ploidy = 4	Phenotypic, Control nCycles	High Intensity	50	Two-Pool Breeding Value	0.994747	3.78648	0.0859254	0.885132	0.121517
BaselineHeterosis	coreStrategies	ploidy = 4	True Values L = 2	Low Intensity	50	Two-Pool Breeding Value	0.994747	3.1923	0.0859254	1.01201	0.121517
BaselineHeterosis	coreStrategies	ploidy = 4	True Values L = 2	High Intensity	50	Two-Pool Breeding Value	0.994747	5.48469	0.0859254	0.947293	0.121517
BaselineHeterosis	coreStrategies	ploidy = 4	Phenotypic, Fast Multiplication	Low Intensity	50	Two-Pool GCA	0.994747	1.10659	0.0859254	0.982418	0.121517
BaselineHeterosis	coreStrategies	ploidy = 4	Phenotypic, Fast Multiplication	High Intensity	50	Two-Pool GCA	0.994747	1.49376	0.0859254	0.923212	0.121517
BaselineHeterosis	coreStrategies	ploidy = 4	Phenotypic, Fast Multiplication	Low Intensity	50	One-Pool Breeding Value	0.994747	-2.82662e-12	0.0859254	-7.60624e-15	0.121517
BaselineHeterosis	coreStrategies	ploidy = 4	Phenotypic, Fast Multiplication	High Intensity	50	One-Pool Breeding Value	0.994747	2.53196e-12	0.0859254	-6.65975e-15	0.121517
BaselineHeterosis	coreStrategies	ploidy = 4	Phenotypic, Fast Multiplication	Low Intensity	50	Two-Pool Breeding Value	0.994747	1.9199	0.0859254	0.984488	0.121517
BaselineHeterosis	coreStrategies	ploidy = 4	Phenotypic, Fast Multiplication	High Intensity	50	Two-Pool Breeding Value	0.994747	2.77651	0.0859254	0.920266	0.121517
BaselineHeterosis	coreStrategies	ploidy = 4	Phenotypic, Slow Multiplication	Low Intensity	50	Two-Pool GCA	0.994747	0.623665	0.0859254	0.984535	0.121517
BaselineHeterosis	coreStrategies	ploidy = 4	Phenotypic, Slow Multiplication	High Intensity	50	Two-Pool GCA	0.994747	0.873135	0.0859254	0.950051	0.121517
BaselineHeterosis	coreStrategies	ploidy = 4	Phenotypic, Slow Multiplication	Low Intensity	50	One-Pool Breeding Value	0.994747	2.94724e-13	0.0859254	-6.16262e-15	0.121517
BaselineHeterosis	coreStrategies	ploidy = 4	Phenotypic, Slow Multiplication	High Intensity	50	One-Pool Breeding Value	0.994747	-1.79194e-12	0.0859254	-7.01299e-15	0.121517
BaselineHeterosis	coreStrategies	ploidy = 4	Phenotypic, Slow Multiplication	Low Intensity	50	Two-Pool Breeding Value	0.994747	1.44002	0.0859254	0.986398	0.121517
BaselineHeterosis	coreStrategies	ploidy = 4	Phenotypic, Slow Multiplication	High Intensity	50	Two-Pool Breeding Value	0.994747	2.18718	0.0859254	0.936683	0.121517
F2Heterosis	coreStrategies	ploidy = 4	Genomic Estimated Values L = 2	Low Intensity	50	Two-Pool GCA	0.970059	0.0684089	0.0104362	0.0288323	0.014759
F2Heterosis	coreStrategies	ploidy = 4	Genomic Estimated Values L = 2	High Intensity	50	Two-Pool GCA	0.970059	0.441098	0.0104362	0.0666595	0.014759
F2Heterosis	coreStrategies	ploidy = 4	Phenotypic, Control nCycles	Low Intensity	50	Two-Pool GCA	0.970059	0.103857	0.0104362	0.0260937	0.014759
F2Heterosis	coreStrategies	ploidy = 4	Phenotypic, Control nCycles	High Intensity	50	Two-Pool GCA	0.970059	0.315581	0.0104362	0.0526045	0.014759
F2Heterosis	coreStrategies	ploidy = 4	True Values L = 2	Low Intensity	50	Two-Pool GCA	0.970059	0.200243	0.0104362	0.0309757	0.014759
F2Heterosis	coreStrategies	ploidy = 4	True Values L = 2	High Intensity	50	Two-Pool GCA	0.970059	1.00924	0.0104362	0.074826	0.014759
F2Heterosis	coreStrategies	ploidy = 4	Genomic Estimated Values L = 2	Low Intensity	50	One-Pool Cross Performance	0.970059	-9.44582e-14	0.0104362	-5.62521e-16	0.014759
F2Heterosis	coreStrategies	ploidy = 4	Genomic Estimated Values L = 2	High Intensity	50	One-Pool Cross Performance	0.970059	7.80621e-14	0.0104362	-3.69601e-16	0.014759
F2Heterosis	coreStrategies	ploidy = 4	True Values L = 2	Low Intensity	50	One-Pool Cross Performance	0.970059	-7.27885e-14	0.0104362	-2.06486e-16	0.014759
F2Heterosis	coreStrategies	ploidy = 4	True Values L = 2	High Intensity	50	One-Pool Cross Performance	0.970059	3.871e-13	0.0104362	-7.08662e-16	0.014759
F2Heterosis	coreStrategies	ploidy = 4	Genomic Estimated Values L = 2	Low Intensity	50	One-Pool Breeding Value	0.970059	-3.97637e-13	0.0104362	-4.20172e-16	0.014759
F2Heterosis	coreStrategies	ploidy = 4	Genomic Estimated Values L = 2	High Intensity	50	One-Pool Breeding Value	0.970059	-1.36017e-13	0.0104362	2.10823e-15	0.014759
F2Heterosis	coreStrategies	ploidy = 4	Phenotypic, Control nCycles	Low Intensity	50	One-Pool Breeding Value	0.970059	3.44118e-13	0.0104362	-4.11811e-16	0.014759
F2Heterosis	coreStrategies	ploidy = 4	Phenotypic, Control nCycles	High Intensity	50	One-Pool Breeding Value	0.970059	-1.90792e-13	0.0104362	-2.78756e-16	0.014759
F2Heterosis	coreStrategies	ploidy = 4	True Values L = 2	Low Intensity	50	One-Pool Breeding Value	0.970059	-1.09312e-14	0.0104362	-3.98371e-16	0.014759
F2Heterosis	coreStrategies	ploidy = 4	True Values L = 2	High Intensity	50	One-Pool Breeding Value	0.970059	-2.34299e-13	0.0104362	-1.96462e-17	0.014759
F2Heterosis	coreStrategies	ploidy = 4	Genomic Estimated Values L = 2	Low Intensity	50	Two-Pool Breeding Value	0.970059	0.0461001	0.0104362	0.026875	0.014759
F2Heterosis	coreStrategies	ploidy = 4	Genomic Estimated Values L = 2	High Intensity	50	Two-Pool Breeding Value	0.970059	0.268551	0.0104362	0.0600833	0.014759
F2Heterosis	coreStrategies	ploidy = 4	Phenotypic, Control nCycles	Low Intensity	50	Two-Pool Breeding Value	0.970059	0.0621561	0.0104362	0.0246822	0.014759
F2Heterosis	coreStrategies	ploidy = 4	Phenotypic, Control nCycles	High Intensity	50	Two-Pool Breeding Value	0.970059	0.0739575	0.0104362	0.0451696	0.014759
F2Heterosis	coreStrategies	ploidy = 4	True Values L = 2	Low Intensity	50	Two-Pool Breeding Value	0.970059	0.0538404	0.0104362	0.0246008	0.014759
F2Heterosis	coreStrategies	ploidy = 4	True Values L = 2	High Intensity	50	Two-Pool Breeding Value	0.970059	0.0679042	0.0104362	0.0420098	0.014759
F2Heterosis	coreStrategies	ploidy = 4	Phenotypic, Fast Multiplication	Low Intensity	50	Two-Pool GCA	0.970059	0.0382042	0.0104362	0.0231021	0.014759
F2Heterosis	coreStrategies	ploidy = 4	Phenotypic, Fast Multiplication	High Intensity	50	Two-Pool GCA	0.970059	0.101206	0.0104362	0.0394828	0.014759
F2Heterosis	coreStrategies	ploidy = 4	Phenotypic, Fast Multiplication	Low Intensity	50	One-Pool Breeding Value	0.970059	-7.29886e-16	0.0104362	-2.15269e-16	0.014759
F2Heterosis	coreStrategies	ploidy = 4	Phenotypic, Fast Multiplication	High Intensity	50	One-Pool Breeding Value	0.970059	7.06108e-14	0.0104362	-3.77903e-16	0.014759
F2Heterosis	coreStrategies	ploidy = 4	Phenotypic, Fast Multiplication	Low Intensity	50	Two-Pool Breeding Value	0.970059	0.0460824	0.0104362	0.0232341	0.014759
F2Heterosis	coreStrategies	ploidy = 4	Phenotypic, Fast Multiplication	High Intensity	50	Two-Pool Breeding Value	0.970059	0.0662062	0.0104362	0.0396077	0.014759
F2Heterosis	coreStrategies	ploidy = 4	Phenotypic, Slow Multiplication	Low Intensity	50	Two-Pool GCA	0.970059	0.0217891	0.0104362	0.0221797	0.014759
F2Heterosis	coreStrategies	ploidy = 4	Phenotypic, Slow Multiplication	High Intensity	50	Two-Pool GCA	0.970059	0.0520524	0.0104362	0.0339792	0.014759
F2Heterosis	coreStrategies	ploidy = 4	Phenotypic, Slow Multiplication	Low Intensity	50	One-Pool Breeding Value	0.970059	-3.55726e-15	0.0104362	4.03002e-17	0.014759
F2Heterosis	coreStrategies	ploidy = 4	Phenotypic, Slow Multiplication	High Intensity	50	One-Pool Breeding Value	0.970059	-7.54307e-14	0.0104362	-2.28767e-16	0.014759
F2Heterosis	coreStrategies	ploidy = 4	Phenotypic, Slow Multiplication	Low Intensity	50	Two-Pool Breeding Value	0.970059	0.036168	0.0104362	0.0228485	0.014759
F2Heterosis	coreStrategies	ploidy = 4	Phenotypic, Slow Multiplication	High Intensity	50	Two-Pool Breeding Value	0.970059	0.0601813	0.0104362	0.0370418	0.014759
meanG.Intrapool	coreStrategies	ploidy = 4	Genomic Estimated Values L = 2	Low Intensity	50	Two-Pool GCA	0.910547	4.5294	0.0896634	-0.108512	0.126803
meanG.Intrapool	coreStrategies	ploidy = 4	Genomic Estimated Values L = 2	High Intensity	50	Two-Pool GCA	0.910547	9.15429	0.0896634	-0.364422	0.126803
meanG.Intrapool	coreStrategies	ploidy = 4	Phenotypic, Control nCycles	Low Intensity	50	Two-Pool GCA	0.910547	7.30354	0.0896634	-0.150063	0.126803
meanG.Intrapool	coreStrategies	ploidy = 4	Phenotypic, Control nCycles	High Intensity	50	Two-Pool GCA	0.910547	9.65175	0.0896634	-0.304449	0.126803
meanG.Intrapool	coreStrategies	ploidy = 4	True Values L = 2	Low Intensity	50	Two-Pool GCA	0.910547	11.6207	0.0896634	-0.198114	0.126803
meanG.Intrapool	coreStrategies	ploidy = 4	True Values L = 2	High Intensity	50	Two-Pool GCA	0.910547	18.272	0.0896634	-0.518461	0.126803
meanG.Intrapool	coreStrategies	ploidy = 4	Genomic Estimated Values L = 2	Low Intensity	50	One-Pool Cross Performance	0.910547	8.25704e-14	0.0896634	9.06145e-16	0.126803
meanG.Intrapool	coreStrategies	ploidy = 4	Genomic Estimated Values L = 2	High Intensity	50	One-Pool Cross Performance	0.910547	-1.74795e-12	0.0896634	9.35756e-16	0.126803
meanG.Intrapool	coreStrategies	ploidy = 4	True Values L = 2	Low Intensity	50	One-Pool Cross Performance	0.910547	-2.79888e-12	0.0896634	2.82479e-15	0.126803
meanG.Intrapool	coreStrategies	ploidy = 4	True Values L = 2	High Intensity	50	One-Pool Cross Performance	0.910547	-1.51194e-12	0.0896634	3.05547e-15	0.126803
meanG.Intrapool	coreStrategies	ploidy = 4	Genomic Estimated Values L = 2	Low Intensity	50	One-Pool Breeding Value	0.910547	9.44916e-13	0.0896634	2.35325e-15	0.126803
meanG.Intrapool	coreStrategies	ploidy = 4	Genomic Estimated Values L = 2	High Intensity	50	One-Pool Breeding Value	0.910547	1.52347e-13	0.0896634	-1.6717e-15	0.126803
meanG.Intrapool	coreStrategies	ploidy = 4	Phenotypic, Control nCycles	Low Intensity	50	One-Pool Breeding Value	0.910547	9.55146e-13	0.0896634	-2.12508e-15	0.126803
meanG.Intrapool	coreStrategies	ploidy = 4	Phenotypic, Control nCycles	High Intensity	50	One-Pool Breeding Value	0.910547	-9.09543e-13	0.0896634	2.58021e-15	0.126803
meanG.Intrapool	coreStrategies	ploidy = 4	True Values L = 2	Low Intensity	50	One-Pool Breeding Value	0.910547	-1.77493e-12	0.0896634	3.29475e-15	0.126803
meanG.Intrapool	coreStrategies	ploidy = 4	True Values L = 2	High Intensity	50	One-Pool Breeding Value	0.910547	1.17325e-12	0.0896634	-7.15762e-16	0.126803
meanG.Intrapool	coreStrategies	ploidy = 4	Genomic Estimated Values L = 2	Low Intensity	50	Two-Pool Breeding Value	0.910547	4.37618	0.0896634	-0.0777021	0.126803
meanG.Intrapool	coreStrategies	ploidy = 4	Genomic Estimated Values L = 2	High Intensity	50	Two-Pool Breeding Value	0.910547	9.64999	0.0896634	-0.31711	0.126803
meanG.Intrapool	coreStrategies	ploidy = 4	Phenotypic, Control nCycles	Low Intensity	50	Two-Pool Breeding Value	0.910547	9.32159	0.0896634	-0.17628	0.126803
meanG.Intrapool	coreStrategies	ploidy = 4	Phenotypic, Control nCycles	High Intensity	50	Two-Pool Breeding Value	0.910547	13.3175	0.0896634	-0.329016	0.126803
meanG.Intrapool	coreStrategies	ploidy = 4	True Values L = 2	Low Intensity	50	Two-Pool Breeding Value	0.910547	9.88716	0.0896634	-0.142131	0.126803
meanG.Intrapool	coreStrategies	ploidy = 4	True Values L = 2	High Intensity	50	Two-Pool Breeding Value	0.910547	19.8179	0.0896634	-0.376823	0.126803
meanG.Intrapool	coreStrategies	ploidy = 4	Phenotypic, Fast Multiplication	Low Intensity	50	Two-Pool GCA	0.910547	3.48724	0.0896634	-0.0694256	0.126803
meanG.Intrapool	coreStrategies	ploidy = 4	Phenotypic, Fast Multiplication	High Intensity	50	Two-Pool GCA	0.910547	5.04049	0.0896634	-0.137864	0.126803
meanG.Intrapool	coreStrategies	ploidy = 4	Phenotypic, Fast Multiplication	Low Intensity	50	One-Pool Breeding Value	0.910547	5.60257e-13	0.0896634	2.75155e-15	0.126803
meanG.Intrapool	coreStrategies	ploidy = 4	Phenotypic, Fast Multiplication	High Intensity	50	One-Pool Breeding Value	0.910547	-2.69255e-12	0.0896634	4.09443e-15	0.126803
meanG.Intrapool	coreStrategies	ploidy = 4	Phenotypic, Fast Multiplication	Low Intensity	50	Two-Pool Breeding Value	0.910547	6.07959	0.0896634	-0.111246	0.126803
meanG.Intrapool	coreStrategies	ploidy = 4	Phenotypic, Fast Multiplication	High Intensity	50	Two-Pool Breeding Value	0.910547	9.25751	0.0896634	-0.21373	0.126803
meanG.Intrapool	coreStrategies	ploidy = 4	Phenotypic, Slow Multiplication	Low Intensity	50	Two-Pool GCA	0.910547	1.9376	0.0896634	-0.0388391	0.126803
meanG.Intrapool	coreStrategies	ploidy = 4	Phenotypic, Slow Multiplication	High Intensity	50	Two-Pool GCA	0.910547	2.86908	0.0896634	-0.0706516	0.126803
meanG.Intrapool	coreStrategies	ploidy = 4	Phenotypic, Slow Multiplication	Low Intensity	50	One-Pool Breeding Value	0.910547	1.14627e-12	0.0896634	1.37467e-15	0.126803
meanG.Intrapool	coreStrategies	ploidy = 4	Phenotypic, Slow Multiplication	High Intensity	50	One-Pool Breeding Value	0.910547	2.70322e-13	0.0896634	1.54109e-15	0.126803
meanG.Intrapool	coreStrategies	ploidy = 4	Phenotypic, Slow Multiplication	Low Intensity	50	Two-Pool Breeding Value	0.910547	4.52586	0.0896634	-0.0813376	0.126803
meanG.Intrapool	coreStrategies	ploidy = 4	Phenotypic, Slow Multiplication	High Intensity	50	Two-Pool Breeding Value	0.910547	7.1173	0.0896634	-0.157053	0.126803
meanA.Intrapool	coreStrategies	ploidy = 4	Genomic Estimated Values L = 2	Low Intensity	50	Two-Pool GCA	0.621472	3.345	0.154183	-0.0874175	0.218048
meanA.Intrapool	coreStrategies	ploidy = 4	Genomic Estimated Values L = 2	High Intensity	50	Two-Pool GCA	0.621472	7.36243	0.154183	-0.191638	0.218048
meanA.Intrapool	coreStrategies	ploidy = 4	Phenotypic, Control nCycles	Low Intensity	50	Two-Pool GCA	0.621472	4.99125	0.154183	-0.130137	0.218048
meanA.Intrapool	coreStrategies	ploidy = 4	Phenotypic, Control nCycles	High Intensity	50	Two-Pool GCA	0.621472	7.03271	0.154183	-0.183043	0.218048
meanA.Intrapool	coreStrategies	ploidy = 4	True Values L = 2	Low Intensity	50	Two-Pool GCA	0.621472	8.07101	0.154183	-0.201155	0.218048
meanA.Intrapool	coreStrategies	ploidy = 4	True Values L = 2	High Intensity	50	Two-Pool GCA	0.621472	14.5908	0.154183	-0.367646	0.218048
meanA.Intrapool	coreStrategies	ploidy = 4	Genomic Estimated Values L = 2	Low Intensity	50	One-Pool Cross Performance	0.621472	5.52129e-13	0.154183	1.5873e-15	0.218048
meanA.Intrapool	coreStrategies	ploidy = 4	Genomic Estimated Values L = 2	High Intensity	50	One-Pool Cross Performance	0.621472	-1.26676e-12	0.154183	-1.20789e-16	0.218048
meanA.Intrapool	coreStrategies	ploidy = 4	True Values L = 2	Low Intensity	50	One-Pool Cross Performance	0.621472	-1.7179e-12	0.154183	-9.6983e-16	0.218048
meanA.Intrapool	coreStrategies	ploidy = 4	True Values L = 2	High Intensity	50	One-Pool Cross Performance	0.621472	-1.53036e-12	0.154183	8.69652e-15	0.218048
meanA.Intrapool	coreStrategies	ploidy = 4	Genomic Estimated Values L = 2	Low Intensity	50	One-Pool Breeding Value	0.621472	7.88404e-13	0.154183	-7.15162e-16	0.218048
meanA.Intrapool	coreStrategies	ploidy = 4	Genomic Estimated Values L = 2	High Intensity	50	One-Pool Breeding Value	0.621472	2.94736e-13	0.154183	-1.35804e-14	0.218048
meanA.Intrapool	coreStrategies	ploidy = 4	Phenotypic, Control nCycles	Low Intensity	50	One-Pool Breeding Value	0.621472	7.00366e-13	0.154183	-1.08778e-14	0.218048
meanA.Intrapool	coreStrategies	ploidy = 4	Phenotypic, Control nCycles	High Intensity	50	One-Pool Breeding Value	0.621472	-7.54947e-13	0.154183	1.67958e-15	0.218048
meanA.Intrapool	coreStrategies	ploidy = 4	True Values L = 2	Low Intensity	50	One-Pool Breeding Value	0.621472	-1.53193e-12	0.154183	7.77563e-15	0.218048
meanA.Intrapool	coreStrategies	ploidy = 4	True Values L = 2	High Intensity	50	One-Pool Breeding Value	0.621472	7.60478e-13	0.154183	-2.80555e-15	0.218048
meanA.Intrapool	coreStrategies	ploidy = 4	Genomic Estimated Values L = 2	Low Intensity	50	Two-Pool Breeding Value	0.621472	3.13678	0.154183	-0.0846074	0.218048
meanA.Intrapool	coreStrategies	ploidy = 4	Genomic Estimated Values L = 2	High Intensity	50	Two-Pool Breeding Value	0.621472	7.4147	0.154183	-0.200936	0.218048
meanA.Intrapool	coreStrategies	ploidy = 4	Phenotypic, Control nCycles	Low Intensity	50	Two-Pool Breeding Value	0.621472	6.3134	0.154183	-0.16494	0.218048
meanA.Intrapool	coreStrategies	ploidy = 4	Phenotypic, Control nCycles	High Intensity	50	Two-Pool Breeding Value	0.621472	9.30812	0.154183	-0.243956	0.218048
meanA.Intrapool	coreStrategies	ploidy = 4	True Values L = 2	Low Intensity	50	Two-Pool Breeding Value	0.621472	6.61529	0.154183	-0.163358	0.218048
meanA.Intrapool	coreStrategies	ploidy = 4	True Values L = 2	High Intensity	50	Two-Pool Breeding Value	0.621472	14.1155	0.154183	-0.354488	0.218048
meanA.Intrapool	coreStrategies	ploidy = 4	Phenotypic, Fast Multiplication	Low Intensity	50	Two-Pool GCA	0.621472	2.31248	0.154183	-0.0609729	0.218048
meanA.Intrapool	coreStrategies	ploidy = 4	Phenotypic, Fast Multiplication	High Intensity	50	Two-Pool GCA	0.621472	3.44332	0.154183	-0.0901599	0.218048
meanA.Intrapool	coreStrategies	ploidy = 4	Phenotypic, Fast Multiplication	Low Intensity	50	One-Pool Breeding Value	0.621472	3.15986e-13	0.154183	1.29289e-15	0.218048
meanA.Intrapool	coreStrategies	ploidy = 4	Phenotypic, Fast Multiplication	High Intensity	50	One-Pool Breeding Value	0.621472	-2.05494e-12	0.154183	5.46638e-15	0.218048
meanA.Intrapool	coreStrategies	ploidy = 4	Phenotypic, Fast Multiplication	Low Intensity	50	Two-Pool Breeding Value	0.621472	4.04384	0.154183	-0.106074	0.218048
meanA.Intrapool	coreStrategies	ploidy = 4	Phenotypic, Fast Multiplication	High Intensity	50	Two-Pool Breeding Value	0.621472	6.29577	0.154183	-0.165121	0.218048
meanA.Intrapool	coreStrategies	ploidy = 4	Phenotypic, Slow Multiplication	Low Intensity	50	Two-Pool GCA	0.621472	1.24899	0.154183	-0.0334699	0.218048
meanA.Intrapool	coreStrategies	ploidy = 4	Phenotypic, Slow Multiplication	High Intensity	50	Two-Pool GCA	0.621472	1.91185	0.154183	-0.0505882	0.218048
meanA.Intrapool	coreStrategies	ploidy = 4	Phenotypic, Slow Multiplication	Low Intensity	50	One-Pool Breeding Value	0.621472	7.67433e-13	0.154183	6.8793e-16	0.218048
meanA.Intrapool	coreStrategies	ploidy = 4	Phenotypic, Slow Multiplication	High Intensity	50	One-Pool Breeding Value	0.621472	2.24547e-13	0.154183	1.62622e-15	0.218048
meanA.Intrapool	coreStrategies	ploidy = 4	Phenotypic, Slow Multiplication	Low Intensity	50	Two-Pool Breeding Value	0.621472	2.97579	0.154183	-0.0783417	0.218048
meanA.Intrapool	coreStrategies	ploidy = 4	Phenotypic, Slow Multiplication	High Intensity	50	Two-Pool Breeding Value	0.621472	4.75997	0.154183	-0.125152	0.218048
meanD.Intrapool	coreStrategies	ploidy = 4	Genomic Estimated Values L = 2	Low Intensity	50	Two-Pool GCA	0.994618	1.13965	0.0888043	0.979128	0.125588
meanD.Intrapool	coreStrategies	ploidy = 4	Genomic Estimated Values L = 2	High Intensity	50	Two-Pool GCA	0.994618	1.74711	0.0888043	0.827438	0.125588
meanD.Intrapool	coreStrategies	ploidy = 4	Phenotypic, Control nCycles	Low Intensity	50	Two-Pool GCA	0.994618	2.26753	0.0888043	0.980296	0.125588
meanD.Intrapool	coreStrategies	ploidy = 4	Phenotypic, Control nCycles	High Intensity	50	Two-Pool GCA	0.994618	2.57428	0.0888043	0.878817	0.125588
meanD.Intrapool	coreStrategies	ploidy = 4	True Values L = 2	Low Intensity	50	Two-Pool GCA	0.994618	3.50494	0.0888043	1.00326	0.125588
meanD.Intrapool	coreStrategies	ploidy = 4	True Values L = 2	High Intensity	50	Two-Pool GCA	0.994618	3.6365	0.0888043	0.849408	0.125588
meanD.Intrapool	coreStrategies	ploidy = 4	Genomic Estimated Values L = 2	Low Intensity	50	One-Pool Cross Performance	0.994618	-5.48488e-12	0.0888043	-7.7915e-15	0.125588
meanD.Intrapool	coreStrategies	ploidy = 4	Genomic Estimated Values L = 2	High Intensity	50	One-Pool Cross Performance	0.994618	7.07224e-12	0.0888043	2.86996e-15	0.125588
meanD.Intrapool	coreStrategies	ploidy = 4	True Values L = 2	Low Intensity	50	One-Pool Cross Performance	0.994618	-1.78889e-12	0.0888043	-1.11763e-14	0.125588
meanD.Intrapool	coreStrategies	ploidy = 4	True Values L = 2	High Intensity	50	One-Pool Cross Performance	0.994618	3.30174e-12	0.0888043	-2.02232e-14	0.125588
meanD.Intrapool	coreStrategies	ploidy = 4	Genomic Estimated Values L = 2	Low Intensity	50	One-Pool Breeding Value	0.994618	-3.02694e-14	0.0888043	-7.42541e-15	0.125588
meanD.Intrapool	coreStrategies	ploidy = 4	Genomic Estimated Values L = 2	High Intensity	50	One-Pool Breeding Value	0.994618	-1.21574e-15	0.0888043	-8.70864e-15	0.125588
meanD.Intrapool	coreStrategies	ploidy = 4	Phenotypic, Control nCycles	Low Intensity	50	One-Pool Breeding Value	0.994618	2.24561e-12	0.0888043	-2.779e-15	0.125588
meanD.Intrapool	coreStrategies	ploidy = 4	Phenotypic, Control nCycles	High Intensity	50	One-Pool Breeding Value	0.994618	-3.01651e-12	0.0888043	-7.97704e-15	0.125588
meanD.Intrapool	coreStrategies	ploidy = 4	True Values L = 2	Low Intensity	50	One-Pool Breeding Value	0.994618	8.56885e-13	0.0888043	-7.87825e-15	0.125588
meanD.Intrapool	coreStrategies	ploidy = 4	True Values L = 2	High Intensity	50	One-Pool Breeding Value	0.994618	-4.83302e-12	0.0888043	-1.17317e-15	0.125588
meanD.Intrapool	coreStrategies	ploidy = 4	Genomic Estimated Values L = 2	Low Intensity	50	Two-Pool Breeding Value	0.994618	1.19465	0.0888043	1.00713	0.125588
meanD.Intrapool	coreStrategies	ploidy = 4	Genomic Estimated Values L = 2	High Intensity	50	Two-Pool Breeding Value	0.994618	2.19054	0.0888043	0.884048	0.125588
meanD.Intrapool	coreStrategies	ploidy = 4	Phenotypic, Control nCycles	Low Intensity	50	Two-Pool Breeding Value	0.994618	2.96344	0.0888043	0.988882	0.125588
meanD.Intrapool	coreStrategies	ploidy = 4	Phenotypic, Control nCycles	High Intensity	50	Two-Pool Breeding Value	0.994618	3.96458	0.0888043	0.915163	0.125588
meanD.Intrapool	coreStrategies	ploidy = 4	True Values L = 2	Low Intensity	50	Two-Pool Breeding Value	0.994618	3.22711	0.0888043	1.02145	0.125588
meanD.Intrapool	coreStrategies	ploidy = 4	True Values L = 2	High Intensity	50	Two-Pool Breeding Value	0.994618	5.65759	0.0888043	0.977888	0.125588
meanD.Intrapool	coreStrategies	ploidy = 4	Phenotypic, Fast Multiplication	Low Intensity	50	Two-Pool GCA	0.994618	1.13001	0.0888043	0.99177	0.125588
meanD.Intrapool	coreStrategies	ploidy = 4	Phenotypic, Fast Multiplication	High Intensity	50	Two-Pool GCA	0.994618	1.55242	0.0888043	0.952518	0.125588
meanD.Intrapool	coreStrategies	ploidy = 4	Phenotypic, Fast Multiplication	Low Intensity	50	One-Pool Breeding Value	0.994618	-1.45349e-12	0.0888043	-3.69034e-15	0.125588
meanD.Intrapool	coreStrategies	ploidy = 4	Phenotypic, Fast Multiplication	High Intensity	50	One-Pool Breeding Value	0.994618	2.69392e-12	0.0888043	-1.73092e-14	0.125588
meanD.Intrapool	coreStrategies	ploidy = 4	Phenotypic, Fast Multiplication	Low Intensity	50	Two-Pool Breeding Value	0.994618	1.991	0.0888043	0.995051	0.125588
meanD.Intrapool	coreStrategies	ploidy = 4	Phenotypic, Fast Multiplication	High Intensity	50	Two-Pool Breeding Value	0.994618	2.91699	0.0888043	0.951614	0.125588
meanD.Intrapool	coreStrategies	ploidy = 4	Phenotypic, Slow Multiplication	Low Intensity	50	Two-Pool GCA	0.994618	0.643858	0.0888043	0.994853	0.125588
meanD.Intrapool	coreStrategies	ploidy = 4	Phenotypic, Slow Multiplication	High Intensity	50	Two-Pool GCA	0.994618	0.912476	0.0888043	0.980159	0.125588
meanD.Intrapool	coreStrategies	ploidy = 4	Phenotypic, Slow Multiplication	Low Intensity	50	One-Pool Breeding Value	0.994618	-1.24279e-13	0.0888043	-6.97459e-15	0.125588
meanD.Intrapool	coreStrategies	ploidy = 4	Phenotypic, Slow Multiplication	High Intensity	50	One-Pool Breeding Value	0.994618	-1.39672e-12	0.0888043	-1.13371e-14	0.125588
meanD.Intrapool	coreStrategies	ploidy = 4	Phenotypic, Slow Multiplication	Low Intensity	50	Two-Pool Breeding Value	0.994618	1.50532	0.0888043	0.997227	0.125588
meanD.Intrapool	coreStrategies	ploidy = 4	Phenotypic, Slow Multiplication	High Intensity	50	Two-Pool Breeding Value	0.994618	2.31258	0.0888043	0.968322	0.125588
meanG.ProductPool	coreStrategies	ploidy = 6	Genomic Estimated Values L = 2	Low Intensity	15	Two-Pool GCA	0.938787	1.57955	0.0400636	-0.0117695	0.0566585
meanG.ProductPool	coreStrategies	ploidy = 6	Genomic Estimated Values L = 2	High Intensity	15	Two-Pool GCA	0.938787	3.55369	0.0400636	-0.0339981	0.0566585
meanG.ProductPool	coreStrategies	ploidy = 6	Phenotypic, Control nCycles	Low Intensity	15	Two-Pool GCA	0.938787	2.44479	0.0400636	-0.0227719	0.0566585
meanG.ProductPool	coreStrategies	ploidy = 6	Phenotypic, Control nCycles	High Intensity	15	Two-Pool GCA	0.938787	3.69106	0.0400636	-0.0382659	0.0566585
meanG.ProductPool	coreStrategies	ploidy = 6	True Values L = 2	Low Intensity	15	Two-Pool GCA	0.938787	3.90425	0.0400636	-0.0268122	0.0566585
meanG.ProductPool	coreStrategies	ploidy = 6	True Values L = 2	High Intensity	15	Two-Pool GCA	0.938787	7.96205	0.0400636	-0.0597425	0.0566585
meanG.ProductPool	coreStrategies	ploidy = 6	Genomic Estimated Values L = 2	Low Intensity	15	One-Pool Cross Performance	0.938787	3.23441	0.0400636	-0.0149337	0.0566585
meanG.ProductPool	coreStrategies	ploidy = 6	Genomic Estimated Values L = 2	High Intensity	15	One-Pool Cross Performance	0.938787	4.93865	0.0400636	-0.0309842	0.0566585
meanG.ProductPool	coreStrategies	ploidy = 6	True Values L = 2	Low Intensity	15	One-Pool Cross Performance	0.938787	6.47267	0.0400636	-0.0451942	0.0566585
meanG.ProductPool	coreStrategies	ploidy = 6	True Values L = 2	High Intensity	15	One-Pool Cross Performance	0.938787	9.69904	0.0400636	-0.073604	0.0566585
meanG.ProductPool	coreStrategies	ploidy = 6	Genomic Estimated Values L = 2	Low Intensity	15	One-Pool Breeding Value	0.938787	3.24289	0.0400636	-0.0155617	0.0566585
meanG.ProductPool	coreStrategies	ploidy = 6	Genomic Estimated Values L = 2	High Intensity	15	One-Pool Breeding Value	0.938787	4.96773	0.0400636	-0.0346505	0.0566585
meanG.ProductPool	coreStrategies	ploidy = 6	Phenotypic, Control nCycles	Low Intensity	15	One-Pool Breeding Value	0.938787	4.55323	0.0400636	-0.0396003	0.0566585
meanG.ProductPool	coreStrategies	ploidy = 6	Phenotypic, Control nCycles	High Intensity	15	One-Pool Breeding Value	0.938787	6.23843	0.0400636	-0.0595254	0.0566585
meanG.ProductPool	coreStrategies	ploidy = 6	True Values L = 2	Low Intensity	15	One-Pool Breeding Value	0.938787	6.59373	0.0400636	-0.0418134	0.0566585
meanG.ProductPool	coreStrategies	ploidy = 6	True Values L = 2	High Intensity	15	One-Pool Breeding Value	0.938787	9.80153	0.0400636	-0.0717466	0.0566585
meanG.ProductPool	coreStrategies	ploidy = 6	Genomic Estimated Values L = 2	Low Intensity	15	Two-Pool Breeding Value	0.938787	1.53181	0.0400636	-0.00666892	0.0566585
meanG.ProductPool	coreStrategies	ploidy = 6	Genomic Estimated Values L = 2	High Intensity	15	Two-Pool Breeding Value	0.938787	3.83709	0.0400636	-0.0257567	0.0566585
meanG.ProductPool	coreStrategies	ploidy = 6	Phenotypic, Control nCycles	Low Intensity	15	Two-Pool Breeding Value	0.938787	3.10681	0.0400636	-0.0288114	0.0566585
meanG.ProductPool	coreStrategies	ploidy = 6	Phenotypic, Control nCycles	High Intensity	15	Two-Pool Breeding Value	0.938787	5.04169	0.0400636	-0.0509743	0.0566585
meanG.ProductPool	coreStrategies	ploidy = 6	True Values L = 2	Low Intensity	15	Two-Pool Breeding Value	0.938787	3.15763	0.0400636	-0.020671	0.0566585
meanG.ProductPool	coreStrategies	ploidy = 6	True Values L = 2	High Intensity	15	Two-Pool Breeding Value	0.938787	7.51056	0.0400636	-0.0580585	0.0566585
meanG.ProductPool	coreStrategies	ploidy = 6	Phenotypic, Fast Multiplication	Low Intensity	15	Two-Pool GCA	0.938787	0.722365	0.0400636	-0.0131485	0.0566585
meanG.ProductPool	coreStrategies	ploidy = 6	Phenotypic, Fast Multiplication	High Intensity	15	Two-Pool GCA	0.938787	1.05651	0.0400636	-0.0105221	0.0566585
meanG.ProductPool	coreStrategies	ploidy = 6	Phenotypic, Fast Multiplication	Low Intensity	15	One-Pool Breeding Value	0.938787	2.65799	0.0400636	-0.0261382	0.0566585
meanG.ProductPool	coreStrategies	ploidy = 6	Phenotypic, Fast Multiplication	High Intensity	15	One-Pool Breeding Value	0.938787	3.65625	0.0400636	-0.0291168	0.0566585
meanG.ProductPool	coreStrategies	ploidy = 6	Phenotypic, Fast Multiplication	Low Intensity	15	Two-Pool Breeding Value	0.938787	1.80721	0.0400636	-0.0178215	0.0566585
meanG.ProductPool	coreStrategies	ploidy = 6	Phenotypic, Fast Multiplication	High Intensity	15	Two-Pool Breeding Value	0.938787	2.96342	0.0400636	-0.0271071	0.0566585
meanG.ProductPool	coreStrategies	ploidy = 6	Phenotypic, Slow Multiplication	Low Intensity	15	Two-Pool GCA	0.938787	0.39847	0.0400636	-0.0104026	0.0566585
meanG.ProductPool	coreStrategies	ploidy = 6	Phenotypic, Slow Multiplication	High Intensity	15	Two-Pool GCA	0.938787	0.543992	0.0400636	-0.00728608	0.0566585
meanG.ProductPool	coreStrategies	ploidy = 6	Phenotypic, Slow Multiplication	Low Intensity	15	One-Pool Breeding Value	0.938787	1.37998	0.0400636	-0.0255051	0.0566585
meanG.ProductPool	coreStrategies	ploidy = 6	Phenotypic, Slow Multiplication	High Intensity	15	One-Pool Breeding Value	0.938787	1.91911	0.0400636	-0.0180446	0.0566585
meanG.ProductPool	coreStrategies	ploidy = 6	Phenotypic, Slow Multiplication	Low Intensity	15	Two-Pool Breeding Value	0.938787	0.930975	0.0400636	-0.0139959	0.0566585
meanG.ProductPool	coreStrategies	ploidy = 6	Phenotypic, Slow Multiplication	High Intensity	15	Two-Pool Breeding Value	0.938787	1.50785	0.0400636	-0.0131176	0.0566585
meanA.ProductPool	coreStrategies	ploidy = 6	Genomic Estimated Values L = 2	Low Intensity	15	Two-Pool GCA	0.375055	1.10503	0.120244	-0.0196232	0.170051
meanA.ProductPool	coreStrategies	ploidy = 6	Genomic Estimated Values L = 2	High Intensity	15	Two-Pool GCA	0.375055	2.40213	0.120244	-0.0433947	0.170051
meanA.ProductPool	coreStrategies	ploidy = 6	Phenotypic, Control nCycles	Low Intensity	15	Two-Pool GCA	0.375055	1.54963	0.120244	-0.0278891	0.170051
meanA.ProductPool	coreStrategies	ploidy = 6	Phenotypic, Control nCycles	High Intensity	15	Two-Pool GCA	0.375055	2.31128	0.120244	-0.0419389	0.170051
meanA.ProductPool	coreStrategies	ploidy = 6	True Values L = 2	Low Intensity	15	Two-Pool GCA	0.375055	2.4571	0.120244	-0.0437996	0.170051
meanA.ProductPool	coreStrategies	ploidy = 6	True Values L = 2	High Intensity	15	Two-Pool GCA	0.375055	4.97022	0.120244	-0.0883536	0.170051
meanA.ProductPool	coreStrategies	ploidy = 6	Genomic Estimated Values L = 2	Low Intensity	15	One-Pool Cross Performance	0.375055	2.17311	0.120244	-0.0407319	0.170051
meanA.ProductPool	coreStrategies	ploidy = 6	Genomic Estimated Values L = 2	High Intensity	15	One-Pool Cross Performance	0.375055	3.3355	0.120244	-0.0630484	0.170051
meanA.ProductPool	coreStrategies	ploidy = 6	True Values L = 2	Low Intensity	15	One-Pool Cross Performance	0.375055	4.00934	0.120244	-0.0723154	0.170051
meanA.ProductPool	coreStrategies	ploidy = 6	True Values L = 2	High Intensity	15	One-Pool Cross Performance	0.375055	5.99549	0.120244	-0.108022	0.170051
meanA.ProductPool	coreStrategies	ploidy = 6	Genomic Estimated Values L = 2	Low Intensity	15	One-Pool Breeding Value	0.375055	2.19374	0.120244	-0.0407199	0.170051
meanA.ProductPool	coreStrategies	ploidy = 6	Genomic Estimated Values L = 2	High Intensity	15	One-Pool Breeding Value	0.375055	3.36118	0.120244	-0.0628613	0.170051
meanA.ProductPool	coreStrategies	ploidy = 6	Phenotypic, Control nCycles	Low Intensity	15	One-Pool Breeding Value	0.375055	2.86824	0.120244	-0.0523787	0.170051
meanA.ProductPool	coreStrategies	ploidy = 6	Phenotypic, Control nCycles	High Intensity	15	One-Pool Breeding Value	0.375055	3.8945	0.120244	-0.0714952	0.170051
meanA.ProductPool	coreStrategies	ploidy = 6	True Values L = 2	Low Intensity	15	One-Pool Breeding Value	0.375055	4.13491	0.120244	-0.0727218	0.170051
meanA.ProductPool	coreStrategies	ploidy = 6	True Values L = 2	High Intensity	15	One-Pool Breeding Value	0.375055	6.15656	0.120244	-0.108907	0.170051
meanA.ProductPool	coreStrategies	ploidy = 6	Genomic Estimated Values L = 2	Low Intensity	15	Two-Pool Breeding Value	0.375055	1.0404	0.120244	-0.0189121	0.170051
meanA.ProductPool	coreStrategies	ploidy = 6	Genomic Estimated Values L = 2	High Intensity	15	Two-Pool Breeding Value	0.375055	2.56963	0.120244	-0.0480412	0.170051
meanA.ProductPool	coreStrategies	ploidy = 6	Phenotypic, Control nCycles	Low Intensity	15	Two-Pool Breeding Value	0.375055	1.98319	0.120244	-0.0361071	0.170051
meanA.ProductPool	coreStrategies	ploidy = 6	Phenotypic, Control nCycles	High Intensity	15	Two-Pool Breeding Value	0.375055	3.22038	0.120244	-0.0587914	0.170051
meanA.ProductPool	coreStrategies	ploidy = 6	True Values L = 2	Low Intensity	15	Two-Pool Breeding Value	0.375055	1.98808	0.120244	-0.0349072	0.170051
meanA.ProductPool	coreStrategies	ploidy = 6	True Values L = 2	High Intensity	15	Two-Pool Breeding Value	0.375055	4.74109	0.120244	-0.0846912	0.170051
meanA.ProductPool	coreStrategies	ploidy = 6	Phenotypic, Fast Multiplication	Low Intensity	15	Two-Pool GCA	0.375055	0.485047	0.120244	-0.00839966	0.170051
meanA.ProductPool	coreStrategies	ploidy = 6	Phenotypic, Fast Multiplication	High Intensity	15	Two-Pool GCA	0.375055	0.694485	0.120244	-0.0121467	0.170051
meanA.ProductPool	coreStrategies	ploidy = 6	Phenotypic, Fast Multiplication	Low Intensity	15	One-Pool Breeding Value	0.375055	1.67482	0.120244	-0.0303939	0.170051
meanA.ProductPool	coreStrategies	ploidy = 6	Phenotypic, Fast Multiplication	High Intensity	15	One-Pool Breeding Value	0.375055	2.27948	0.120244	-0.0416124	0.170051
meanA.ProductPool	coreStrategies	ploidy = 6	Phenotypic, Fast Multiplication	Low Intensity	15	Two-Pool Breeding Value	0.375055	1.17387	0.120244	-0.0211004	0.170051
meanA.ProductPool	coreStrategies	ploidy = 6	Phenotypic, Fast Multiplication	High Intensity	15	Two-Pool Breeding Value	0.375055	1.88077	0.120244	-0.0341973	0.170051
meanA.ProductPool	coreStrategies	ploidy = 6	Phenotypic, Slow Multiplication	Low Intensity	15	Two-Pool GCA	0.375055	0.305437	0.120244	-0.00523411	0.170051
meanA.ProductPool	coreStrategies	ploidy = 6	Phenotypic, Slow Multiplication	High Intensity	15	Two-Pool GCA	0.375055	0.378054	0.120244	-0.00626964	0.170051
meanA.ProductPool	coreStrategies	ploidy = 6	Phenotypic, Slow Multiplication	Low Intensity	15	One-Pool Breeding Value	0.375055	0.881863	0.120244	-0.0157357	0.170051
meanA.ProductPool	coreStrategies	ploidy = 6	Phenotypic, Slow Multiplication	High Intensity	15	One-Pool Breeding Value	0.375055	1.19539	0.120244	-0.0216388	0.170051
meanA.ProductPool	coreStrategies	ploidy = 6	Phenotypic, Slow Multiplication	Low Intensity	15	Two-Pool Breeding Value	0.375055	0.620527	0.120244	-0.011037	0.170051
meanA.ProductPool	coreStrategies	ploidy = 6	Phenotypic, Slow Multiplication	High Intensity	15	Two-Pool Breeding Value	0.375055	0.989257	0.120244	-0.0175468	0.170051
meanD.ProductPool	coreStrategies	ploidy = 6	Genomic Estimated Values L = 2	Low Intensity	15	Two-Pool GCA	0.998167	0.526013	0.0662002	1.00748	0.0936213
meanD.ProductPool	coreStrategies	ploidy = 6	Genomic Estimated Values L = 2	High Intensity	15	Two-Pool GCA	0.998167	1.20306	0.0662002	1.00902	0.0936213
meanD.ProductPool	coreStrategies	ploidy = 6	Phenotypic, Control nCycles	Low Intensity	15	Two-Pool GCA	0.998167	0.94666	0.0662002	1.00475	0.0936213
meanD.ProductPool	coreStrategies	ploidy = 6	Phenotypic, Control nCycles	High Intensity	15	Two-Pool GCA	0.998167	1.43127	0.0662002	1.0033	0.0936213
meanD.ProductPool	coreStrategies	ploidy = 6	True Values L = 2	Low Intensity	15	Two-Pool GCA	0.998167	1.49864	0.0662002	1.01662	0.0936213
meanD.ProductPool	coreStrategies	ploidy = 6	True Values L = 2	High Intensity	15	Two-Pool GCA	0.998167	3.04332	0.0662002	1.02824	0.0936213
meanD.ProductPool	coreStrategies	ploidy = 6	Genomic Estimated Values L = 2	Low Intensity	15	One-Pool Cross Performance	0.998167	1.11279	0.0662002	1.02543	0.0936213
meanD.ProductPool	coreStrategies	ploidy = 6	Genomic Estimated Values L = 2	High Intensity	15	One-Pool Cross Performance	0.998167	1.65465	0.0662002	1.03169	0.0936213
meanD.ProductPool	coreStrategies	ploidy = 6	True Values L = 2	Low Intensity	15	One-Pool Cross Performance	0.998167	2.51483	0.0662002	1.02675	0.0936213
meanD.ProductPool	coreStrategies	ploidy = 6	True Values L = 2	High Intensity	15	One-Pool Cross Performance	0.998167	3.75504	0.0662002	1.03405	0.0936213
meanD.ProductPool	coreStrategies	ploidy = 6	Genomic Estimated Values L = 2	Low Intensity	15	One-Pool Breeding Value	0.998167	1.10064	0.0662002	1.02479	0.0936213
meanD.ProductPool	coreStrategies	ploidy = 6	Genomic Estimated Values L = 2	High Intensity	15	One-Pool Breeding Value	0.998167	1.65804	0.0662002	1.02784	0.0936213
meanD.ProductPool	coreStrategies	ploidy = 6	Phenotypic, Control nCycles	Low Intensity	15	One-Pool Breeding Value	0.998167	1.73648	0.0662002	1.01241	0.0936213
meanD.ProductPool	coreStrategies	ploidy = 6	Phenotypic, Control nCycles	High Intensity	15	One-Pool Breeding Value	0.998167	2.39543	0.0662002	1.0116	0.0936213
meanD.ProductPool	coreStrategies	ploidy = 6	True Values L = 2	Low Intensity	15	One-Pool Breeding Value	0.998167	2.51031	0.0662002	1.03054	0.0936213
meanD.ProductPool	coreStrategies	ploidy = 6	True Values L = 2	High Intensity	15	One-Pool Breeding Value	0.998167	3.69647	0.0662002	1.03679	0.0936213
meanD.ProductPool	coreStrategies	ploidy = 6	Genomic Estimated Values L = 2	Low Intensity	15	Two-Pool Breeding Value	0.998167	0.542908	0.0662002	1.01187	0.0936213
meanD.ProductPool	coreStrategies	ploidy = 6	Genomic Estimated Values L = 2	High Intensity	15	Two-Pool Breeding Value	0.998167	1.31896	0.0662002	1.02191	0.0936213
meanD.ProductPool	coreStrategies	ploidy = 6	Phenotypic, Control nCycles	Low Intensity	15	Two-Pool Breeding Value	0.998167	1.17512	0.0662002	1.00692	0.0936213
meanD.ProductPool	coreStrategies	ploidy = 6	Phenotypic, Control nCycles	High Intensity	15	Two-Pool Breeding Value	0.998167	1.87282	0.0662002	1.00745	0.0936213
meanD.ProductPool	coreStrategies	ploidy = 6	True Values L = 2	Low Intensity	15	Two-Pool Breeding Value	0.998167	1.22105	0.0662002	1.01386	0.0936213
meanD.ProductPool	coreStrategies	ploidy = 6	True Values L = 2	High Intensity	15	Two-Pool Breeding Value	0.998167	2.82096	0.0662002	1.02626	0.0936213
meanD.ProductPool	coreStrategies	ploidy = 6	Phenotypic, Fast Multiplication	Low Intensity	15	Two-Pool GCA	0.998167	0.288815	0.0662002	0.994879	0.0936213
meanD.ProductPool	coreStrategies	ploidy = 6	Phenotypic, Fast Multiplication	High Intensity	15	Two-Pool GCA	0.998167	0.413519	0.0662002	1.00125	0.0936213
meanD.ProductPool	coreStrategies	ploidy = 6	Phenotypic, Fast Multiplication	Low Intensity	15	One-Pool Breeding Value	0.998167	1.03467	0.0662002	1.00388	0.0936213
meanD.ProductPool	coreStrategies	ploidy = 6	Phenotypic, Fast Multiplication	High Intensity	15	One-Pool Breeding Value	0.998167	1.42827	0.0662002	1.01212	0.0936213
meanD.ProductPool	coreStrategies	ploidy = 6	Phenotypic, Fast Multiplication	Low Intensity	15	Two-Pool Breeding Value	0.998167	0.684834	0.0662002	1.00291	0.0936213
meanD.ProductPool	coreStrategies	ploidy = 6	Phenotypic, Fast Multiplication	High Intensity	15	Two-Pool Breeding Value	0.998167	1.13415	0.0662002	1.00672	0.0936213
meanD.ProductPool	coreStrategies	ploidy = 6	Phenotypic, Slow Multiplication	Low Intensity	15	Two-Pool GCA	0.998167	0.144529	0.0662002	0.99446	0.0936213
meanD.ProductPool	coreStrategies	ploidy = 6	Phenotypic, Slow Multiplication	High Intensity	15	Two-Pool GCA	0.998167	0.217434	0.0662002	0.998612	0.0936213
meanD.ProductPool	coreStrategies	ploidy = 6	Phenotypic, Slow Multiplication	Low Intensity	15	One-Pool Breeding Value	0.998167	0.549618	0.0662002	0.989859	0.0936213
meanD.ProductPool	coreStrategies	ploidy = 6	Phenotypic, Slow Multiplication	High Intensity	15	One-Pool Breeding Value	0.998167	0.775211	0.0662002	1.00322	0.0936213
meanD.ProductPool	coreStrategies	ploidy = 6	Phenotypic, Slow Multiplication	Low Intensity	15	Two-Pool Breeding Value	0.998167	0.361945	0.0662002	0.996669	0.0936213
meanD.ProductPool	coreStrategies	ploidy = 6	Phenotypic, Slow Multiplication	High Intensity	15	Two-Pool Breeding Value	0.998167	0.570087	0.0662002	1.00406	0.0936213
varG.ProductPool	coreStrategies	ploidy = 6	Genomic Estimated Values L = 2	Low Intensity	15	Two-Pool GCA	0.39306	0.925008	0.0123664	-0.00398327	0.0174887
varG.ProductPool	coreStrategies	ploidy = 6	Genomic Estimated Values L = 2	High Intensity	15	Two-Pool GCA	0.39306	0.850458	0.0123664	-0.00397849	0.0174887
varG.ProductPool	coreStrategies	ploidy = 6	Phenotypic, Control nCycles	Low Intensity	15	Two-Pool GCA	0.39306	0.940926	0.0123664	-0.00418528	0.0174887
varG.ProductPool	coreStrategies	ploidy = 6	Phenotypic, Control nCycles	High Intensity	15	Two-Pool GCA	0.39306	0.883467	0.0123664	-0.00382621	0.0174887
varG.ProductPool	coreStrategies	ploidy = 6	True Values L = 2	Low Intensity	15	Two-Pool GCA	0.39306	0.936194	0.0123664	-0.00489829	0.0174887
varG.ProductPool	coreStrategies	ploidy = 6	True Values L = 2	High Intensity	15	Two-Pool GCA	0.39306	0.739539	0.0123664	-0.0034074	0.0174887
varG.ProductPool	coreStrategies	ploidy = 6	Genomic Estimated Values L = 2	Low Intensity	15	One-Pool Cross Performance	0.39306	0.951763	0.0123664	-0.00558252	0.0174887
varG.ProductPool	coreStrategies	ploidy = 6	Genomic Estimated Values L = 2	High Intensity	15	One-Pool Cross Performance	0.39306	0.841947	0.0123664	-0.00497153	0.0174887
varG.ProductPool	coreStrategies	ploidy = 6	True Values L = 2	Low Intensity	15	One-Pool Cross Performance	0.39306	0.765824	0.0123664	-0.00420055	0.0174887
varG.ProductPool	coreStrategies	ploidy = 6	True Values L = 2	High Intensity	15	One-Pool Cross Performance	0.39306	0.58068	0.0123664	-0.00261826	0.0174887
varG.ProductPool	coreStrategies	ploidy = 6	Genomic Estimated Values L = 2	Low Intensity	15	One-Pool Breeding Value	0.39306	0.943792	0.0123664	-0.0049867	0.0174887
varG.ProductPool	coreStrategies	ploidy = 6	Genomic Estimated Values L = 2	High Intensity	15	One-Pool Breeding Value	0.39306	0.812097	0.0123664	-0.00355924	0.0174887
varG.ProductPool	coreStrategies	ploidy = 6	Phenotypic, Control nCycles	Low Intensity	15	One-Pool Breeding Value	0.39306	0.909104	0.0123664	-0.00427111	0.0174887
varG.ProductPool	coreStrategies	ploidy = 6	Phenotypic, Control nCycles	High Intensity	15	One-Pool Breeding Value	0.39306	0.804942	0.0123664	-0.00330811	0.0174887
varG.ProductPool	coreStrategies	ploidy = 6	True Values L = 2	Low Intensity	15	One-Pool Breeding Value	0.39306	0.791337	0.0123664	-0.0036848	0.0174887
varG.ProductPool	coreStrategies	ploidy = 6	True Values L = 2	High Intensity	15	One-Pool Breeding Value	0.39306	0.594563	0.0123664	-0.00165479	0.0174887
varG.ProductPool	coreStrategies	ploidy = 6	Genomic Estimated Values L = 2	Low Intensity	15	Two-Pool Breeding Value	0.39306	0.972303	0.0123664	-0.00484832	0.0174887
varG.ProductPool	coreStrategies	ploidy = 6	Genomic Estimated Values L = 2	High Intensity	15	Two-Pool Breeding Value	0.39306	0.844314	0.0123664	-0.00424567	0.0174887
varG.ProductPool	coreStrategies	ploidy = 6	Phenotypic, Control nCycles	Low Intensity	15	Two-Pool Breeding Value	0.39306	0.922533	0.0123664	-0.00394971	0.0174887
varG.ProductPool	coreStrategies	ploidy = 6	Phenotypic, Control nCycles	High Intensity	15	Two-Pool Breeding Value	0.39306	0.834142	0.0123664	-0.0032854	0.0174887
varG.ProductPool	coreStrategies	ploidy = 6	True Values L = 2	Low Intensity	15	Two-Pool Breeding Value	0.39306	0.958098	0.0123664	-0.00467394	0.0174887
varG.ProductPool	coreStrategies	ploidy = 6	True Values L = 2	High Intensity	15	Two-Pool Breeding Value	0.39306	0.746745	0.0123664	-0.00308209	0.0174887
varG.ProductPool	coreStrategies	ploidy = 6	Phenotypic, Fast Multiplication	Low Intensity	15	Two-Pool GCA	0.39306	0.956795	0.0123664	-0.0014207	0.0174887
varG.ProductPool	coreStrategies	ploidy = 6	Phenotypic, Fast Multiplication	High Intensity	15	Two-Pool GCA	0.39306	0.896526	0.0123664	-0.00172951	0.0174887
varG.ProductPool	coreStrategies	ploidy = 6	Phenotypic, Fast Multiplication	Low Intensity	15	One-Pool Breeding Value	0.39306	0.937558	0.0123664	-0.00292204	0.0174887
[truncated: 3,381 more rows]
