# Supplementary material for: Clonal diploid and autopolyploid breeding strategies to harness heterosis: insights from stochastic simulation
Source: Theor Appl Genet. 2023 Jun 8;136(7):147. doi: 10.1007/s00122-023-04377-z (PMC10250475; doi:10.1007/s00122-023-04377-z)
Supplement: Supplementary file 4 — Supplementary file4 (XLSX 6235 kb) [file 122_2023_4377_MOESM4_ESM.xlsx]

## Sheet: Metadata
Clonal diploid and autopolyploid breeding strategies to harness heterosis: insights from stochastic simulation. Theoretical and Applied Genetics. Marlee R. Labroo, Jeffrey B. Endelman, Dorcus C. Gemenet, Christian R. Werner, R. Chris Gaynor, Giovanny Eduardo Covarrubias-Pazaran (Excellence in Breeding Platform, Consultative Group of International Agricultural Research; covaruberpaz@gmail.com)
response	The response value of the regression for the listed intersection point
comp.set	The comparison set of the regression, core strategies or non-core strategies
ploidy	The ploidy level of the the regression
year	The year of the regression; for methods of "Phenotypic, Control nCycles", year 50 is equivalent to comparison to comparisons after 25 cycles
strategy1	The strategy of the first regression line for the listed intersection
strategy2	The strategy of the second regression line for the listed intersection
Method1	The estimation method and assumed cycle lengths of the first regression line for the listed intersection
Method2	The estimation method and assumed cycle lengths of the second regression line for the listed intersection
intensity1	The selection intensity of the first regression line for the listed intersection
intensity2	The selection intensity of the second regression line for the listed intersection
x.star	The x (initial population heterosis) value of the intersection of the two regressions
x.SE	The standard error of the intersection of the two regressions, if estimable
x.CI.L	The left bound of the 95% confidence interval of the x value of the intersection
x.CI.R	The right bound of the 95% confidence interval of the x value of the intersection

## Sheet: globalIntersectSaver
response	comp.set	year	ploidy	strategy1	strategy2	Method1	Method2	Intensity1	Intensity2	x.star	x.SE	x.CI.L	x.CI.R
meanG.ProductPool	coreStrategies	15	ploidy = 2	Two-Pool GCA	Two-Pool GCA	Genomic Estimated Values L = 2	Genomic Estimated Values L = 2	High Intensity	Low Intensity	41.6636	NA	NA	NA
meanG.ProductPool	coreStrategies	15	ploidy = 2	Two-Pool GCA	Two-Pool GCA	Phenotypic, Control nCycles	Genomic Estimated Values L = 2	Low Intensity	Low Intensity	19.3029	1.5362	17.7667	20.8391
meanG.ProductPool	coreStrategies	15	ploidy = 2	Two-Pool GCA	Two-Pool GCA	Phenotypic, Control nCycles	Genomic Estimated Values L = 2	High Intensity	Low Intensity	29.4685	NA	NA	NA
meanG.ProductPool	coreStrategies	15	ploidy = 2	Two-Pool GCA	Two-Pool GCA	True Values L = 2	Genomic Estimated Values L = 2	Low Intensity	Low Intensity	56.2016	NA	NA	NA
meanG.ProductPool	coreStrategies	15	ploidy = 2	Two-Pool GCA	Two-Pool GCA	True Values L = 2	Genomic Estimated Values L = 2	High Intensity	Low Intensity	57.6254	NA	NA	NA
meanG.ProductPool	coreStrategies	15	ploidy = 2	One-Pool Cross Performance	Two-Pool GCA	Genomic Estimated Values L = 2	Genomic Estimated Values L = 2	Low Intensity	Low Intensity	25.3661	NA	NA	NA
meanG.ProductPool	coreStrategies	15	ploidy = 2	One-Pool Cross Performance	Two-Pool GCA	Genomic Estimated Values L = 2	Genomic Estimated Values L = 2	High Intensity	Low Intensity	23.1749	NA	NA	NA
meanG.ProductPool	coreStrategies	15	ploidy = 2	One-Pool Cross Performance	Two-Pool GCA	True Values L = 2	Genomic Estimated Values L = 2	Low Intensity	Low Intensity	26.2599	NA	NA	NA
meanG.ProductPool	coreStrategies	15	ploidy = 2	One-Pool Cross Performance	Two-Pool GCA	True Values L = 2	Genomic Estimated Values L = 2	High Intensity	Low Intensity	25.573	NA	NA	NA
meanG.ProductPool	coreStrategies	15	ploidy = 2	One-Pool Breeding Value	Two-Pool GCA	Genomic Estimated Values L = 2	Genomic Estimated Values L = 2	Low Intensity	Low Intensity	25.3172	NA	NA	NA
meanG.ProductPool	coreStrategies	15	ploidy = 2	One-Pool Breeding Value	Two-Pool GCA	Genomic Estimated Values L = 2	Genomic Estimated Values L = 2	High Intensity	Low Intensity	19.8083	0.434427	19.3738	20.2427
meanG.ProductPool	coreStrategies	15	ploidy = 2	One-Pool Breeding Value	Two-Pool GCA	Phenotypic, Control nCycles	Genomic Estimated Values L = 2	Low Intensity	Low Intensity	18.1124	0.432286	17.6801	18.5447
meanG.ProductPool	coreStrategies	15	ploidy = 2	One-Pool Breeding Value	Two-Pool GCA	Phenotypic, Control nCycles	Genomic Estimated Values L = 2	High Intensity	Low Intensity	17.945	0.336756	17.6082	18.2817
meanG.ProductPool	coreStrategies	15	ploidy = 2	One-Pool Breeding Value	Two-Pool GCA	True Values L = 2	Genomic Estimated Values L = 2	Low Intensity	Low Intensity	30.6669	NA	NA	NA
meanG.ProductPool	coreStrategies	15	ploidy = 2	One-Pool Breeding Value	Two-Pool GCA	True Values L = 2	Genomic Estimated Values L = 2	High Intensity	Low Intensity	26.4471	NA	NA	NA
meanG.ProductPool	coreStrategies	15	ploidy = 2	Two-Pool Breeding Value	Two-Pool GCA	Genomic Estimated Values L = 2	Genomic Estimated Values L = 2	Low Intensity	Low Intensity	11.7514	1.47782	10.2736	13.2292
meanG.ProductPool	coreStrategies	15	ploidy = 2	Two-Pool Breeding Value	Two-Pool GCA	Genomic Estimated Values L = 2	Genomic Estimated Values L = 2	High Intensity	Low Intensity	37.8648	NA	NA	NA
meanG.ProductPool	coreStrategies	15	ploidy = 2	Two-Pool Breeding Value	Two-Pool GCA	Phenotypic, Control nCycles	Genomic Estimated Values L = 2	Low Intensity	Low Intensity	17.2901	0.671957	16.6182	17.9621
meanG.ProductPool	coreStrategies	15	ploidy = 2	Two-Pool Breeding Value	Two-Pool GCA	Phenotypic, Control nCycles	Genomic Estimated Values L = 2	High Intensity	Low Intensity	20.3923	0.548715	19.8436	20.941
meanG.ProductPool	coreStrategies	15	ploidy = 2	Two-Pool Breeding Value	Two-Pool GCA	True Values L = 2	Genomic Estimated Values L = 2	Low Intensity	Low Intensity	36.9881	NA	NA	NA
meanG.ProductPool	coreStrategies	15	ploidy = 2	Two-Pool Breeding Value	Two-Pool GCA	True Values L = 2	Genomic Estimated Values L = 2	High Intensity	Low Intensity	26.735	NA	NA	NA
meanG.ProductPool	coreStrategies	15	ploidy = 2	Two-Pool GCA	Two-Pool GCA	Phenotypic, Fast Multiplication	Genomic Estimated Values L = 2	Low Intensity	Low Intensity	32.8813	NA	NA	NA
meanG.ProductPool	coreStrategies	15	ploidy = 2	Two-Pool GCA	Two-Pool GCA	Phenotypic, Fast Multiplication	Genomic Estimated Values L = 2	High Intensity	Low Intensity	32.4287	NA	NA	NA
meanG.ProductPool	coreStrategies	15	ploidy = 2	One-Pool Breeding Value	Two-Pool GCA	Phenotypic, Fast Multiplication	Genomic Estimated Values L = 2	Low Intensity	Low Intensity	9.8732	0.470171	9.40303	10.3434
meanG.ProductPool	coreStrategies	15	ploidy = 2	One-Pool Breeding Value	Two-Pool GCA	Phenotypic, Fast Multiplication	Genomic Estimated Values L = 2	High Intensity	Low Intensity	17.0593	0.516632	16.5426	17.5759
meanG.ProductPool	coreStrategies	15	ploidy = 2	Two-Pool Breeding Value	Two-Pool GCA	Phenotypic, Fast Multiplication	Genomic Estimated Values L = 2	Low Intensity	Low Intensity	-19.9764	NA	NA	NA
meanG.ProductPool	coreStrategies	15	ploidy = 2	Two-Pool Breeding Value	Two-Pool GCA	Phenotypic, Fast Multiplication	Genomic Estimated Values L = 2	High Intensity	Low Intensity	17.2396	0.780969	16.4586	18.0206
meanG.ProductPool	coreStrategies	15	ploidy = 2	Two-Pool GCA	Two-Pool GCA	Phenotypic, Slow Multiplication	Genomic Estimated Values L = 2	Low Intensity	Low Intensity	31.5429	NA	NA	NA
meanG.ProductPool	coreStrategies	15	ploidy = 2	Two-Pool GCA	Two-Pool GCA	Phenotypic, Slow Multiplication	Genomic Estimated Values L = 2	High Intensity	Low Intensity	29.9771	NA	NA	NA
meanG.ProductPool	coreStrategies	15	ploidy = 2	One-Pool Breeding Value	Two-Pool GCA	Phenotypic, Slow Multiplication	Genomic Estimated Values L = 2	Low Intensity	Low Intensity	-10.8696	NA	NA	NA
meanG.ProductPool	coreStrategies	15	ploidy = 2	One-Pool Breeding Value	Two-Pool GCA	Phenotypic, Slow Multiplication	Genomic Estimated Values L = 2	High Intensity	Low Intensity	-3.71502	NA	NA	NA
meanG.ProductPool	coreStrategies	15	ploidy = 2	Two-Pool Breeding Value	Two-Pool GCA	Phenotypic, Slow Multiplication	Genomic Estimated Values L = 2	Low Intensity	Low Intensity	42.6364	NA	NA	NA
meanG.ProductPool	coreStrategies	15	ploidy = 2	Two-Pool Breeding Value	Two-Pool GCA	Phenotypic, Slow Multiplication	Genomic Estimated Values L = 2	High Intensity	Low Intensity	156.163	NA	NA	NA
meanG.ProductPool	coreStrategies	15	ploidy = 2	Two-Pool GCA	Two-Pool GCA	Phenotypic, Control nCycles	Genomic Estimated Values L = 2	Low Intensity	High Intensity	59.3944	NA	NA	NA
meanG.ProductPool	coreStrategies	15	ploidy = 2	Two-Pool GCA	Two-Pool GCA	Phenotypic, Control nCycles	Genomic Estimated Values L = 2	High Intensity	High Intensity	-292.339	NA	NA	NA
meanG.ProductPool	coreStrategies	15	ploidy = 2	Two-Pool GCA	Two-Pool GCA	True Values L = 2	Genomic Estimated Values L = 2	Low Intensity	High Intensity	11.4825	1.9702	9.51232	13.4527
meanG.ProductPool	coreStrategies	15	ploidy = 2	Two-Pool GCA	Two-Pool GCA	True Values L = 2	Genomic Estimated Values L = 2	High Intensity	High Intensity	75.0143	NA	NA	NA
meanG.ProductPool	coreStrategies	15	ploidy = 2	One-Pool Cross Performance	Two-Pool GCA	Genomic Estimated Values L = 2	Genomic Estimated Values L = 2	Low Intensity	High Intensity	426.918	NA	NA	NA
meanG.ProductPool	coreStrategies	15	ploidy = 2	One-Pool Cross Performance	Two-Pool GCA	Genomic Estimated Values L = 2	Genomic Estimated Values L = 2	High Intensity	High Intensity	9.0272	0.687006	8.3402	9.71421
meanG.ProductPool	coreStrategies	15	ploidy = 2	One-Pool Cross Performance	Two-Pool GCA	True Values L = 2	Genomic Estimated Values L = 2	Low Intensity	High Intensity	17.8646	0.650286	17.2143	18.5149
meanG.ProductPool	coreStrategies	15	ploidy = 2	One-Pool Cross Performance	Two-Pool GCA	True Values L = 2	Genomic Estimated Values L = 2	High Intensity	High Intensity	21.3894	0.514727	20.8747	21.9042
meanG.ProductPool	coreStrategies	15	ploidy = 2	One-Pool Breeding Value	Two-Pool GCA	Genomic Estimated Values L = 2	Genomic Estimated Values L = 2	Low Intensity	High Intensity	-526.377	NA	NA	NA
meanG.ProductPool	coreStrategies	15	ploidy = 2	One-Pool Breeding Value	Two-Pool GCA	Genomic Estimated Values L = 2	Genomic Estimated Values L = 2	High Intensity	High Intensity	7.64734	0.536406	7.11094	8.18375
meanG.ProductPool	coreStrategies	15	ploidy = 2	One-Pool Breeding Value	Two-Pool GCA	Phenotypic, Control nCycles	Genomic Estimated Values L = 2	Low Intensity	High Intensity	-2.0238	NA	NA	NA
meanG.ProductPool	coreStrategies	15	ploidy = 2	One-Pool Breeding Value	Two-Pool GCA	Phenotypic, Control nCycles	Genomic Estimated Values L = 2	High Intensity	High Intensity	8.57025	0.395466	8.17478	8.96571
meanG.ProductPool	coreStrategies	15	ploidy = 2	One-Pool Breeding Value	Two-Pool GCA	True Values L = 2	Genomic Estimated Values L = 2	Low Intensity	High Intensity	24.0607	NA	NA	NA
meanG.ProductPool	coreStrategies	15	ploidy = 2	One-Pool Breeding Value	Two-Pool GCA	True Values L = 2	Genomic Estimated Values L = 2	High Intensity	High Intensity	22.6061	0.52138	22.0847	23.1274
meanG.ProductPool	coreStrategies	15	ploidy = 2	Two-Pool Breeding Value	Two-Pool GCA	Genomic Estimated Values L = 2	Genomic Estimated Values L = 2	Low Intensity	High Intensity	35.4528	NA	NA	NA
meanG.ProductPool	coreStrategies	15	ploidy = 2	Two-Pool Breeding Value	Two-Pool GCA	Genomic Estimated Values L = 2	Genomic Estimated Values L = 2	High Intensity	High Intensity	-57.6638	NA	NA	NA
meanG.ProductPool	coreStrategies	15	ploidy = 2	Two-Pool Breeding Value	Two-Pool GCA	Phenotypic, Control nCycles	Genomic Estimated Values L = 2	Low Intensity	High Intensity	-453.074	NA	NA	NA
meanG.ProductPool	coreStrategies	15	ploidy = 2	Two-Pool Breeding Value	Two-Pool GCA	Phenotypic, Control nCycles	Genomic Estimated Values L = 2	High Intensity	High Intensity	3.50645	1.00281	2.50364	4.50926
meanG.ProductPool	coreStrategies	15	ploidy = 2	Two-Pool Breeding Value	Two-Pool GCA	True Values L = 2	Genomic Estimated Values L = 2	Low Intensity	High Intensity	49.4097	NA	NA	NA
meanG.ProductPool	coreStrategies	15	ploidy = 2	Two-Pool Breeding Value	Two-Pool GCA	True Values L = 2	Genomic Estimated Values L = 2	High Intensity	High Intensity	20.6481	0.668307	19.9798	21.3164
meanG.ProductPool	coreStrategies	15	ploidy = 2	Two-Pool GCA	Two-Pool GCA	Phenotypic, Fast Multiplication	Genomic Estimated Values L = 2	Low Intensity	High Intensity	38.4466	NA	NA	NA
meanG.ProductPool	coreStrategies	15	ploidy = 2	Two-Pool GCA	Two-Pool GCA	Phenotypic, Fast Multiplication	Genomic Estimated Values L = 2	High Intensity	High Intensity	39.0207	NA	NA	NA
meanG.ProductPool	coreStrategies	15	ploidy = 2	One-Pool Breeding Value	Two-Pool GCA	Phenotypic, Fast Multiplication	Genomic Estimated Values L = 2	Low Intensity	High Intensity	829.354	NA	NA	NA
meanG.ProductPool	coreStrategies	15	ploidy = 2	One-Pool Breeding Value	Two-Pool GCA	Phenotypic, Fast Multiplication	Genomic Estimated Values L = 2	High Intensity	High Intensity	-38.3784	NA	NA	NA
meanG.ProductPool	coreStrategies	15	ploidy = 2	Two-Pool Breeding Value	Two-Pool GCA	Phenotypic, Fast Multiplication	Genomic Estimated Values L = 2	Low Intensity	High Intensity	52.8958	NA	NA	NA
meanG.ProductPool	coreStrategies	15	ploidy = 2	Two-Pool Breeding Value	Two-Pool GCA	Phenotypic, Fast Multiplication	Genomic Estimated Values L = 2	High Intensity	High Intensity	218.858	NA	NA	NA
meanG.ProductPool	coreStrategies	15	ploidy = 2	Two-Pool GCA	Two-Pool GCA	Phenotypic, Slow Multiplication	Genomic Estimated Values L = 2	Low Intensity	High Intensity	37.243	NA	NA	NA
meanG.ProductPool	coreStrategies	15	ploidy = 2	Two-Pool GCA	Two-Pool GCA	Phenotypic, Slow Multiplication	Genomic Estimated Values L = 2	High Intensity	High Intensity	36.6518	NA	NA	NA
meanG.ProductPool	coreStrategies	15	ploidy = 2	One-Pool Breeding Value	Two-Pool GCA	Phenotypic, Slow Multiplication	Genomic Estimated Values L = 2	Low Intensity	High Intensity	421.273	NA	NA	NA
meanG.ProductPool	coreStrategies	15	ploidy = 2	One-Pool Breeding Value	Two-Pool GCA	Phenotypic, Slow Multiplication	Genomic Estimated Values L = 2	High Intensity	High Intensity	97.111	NA	NA	NA
meanG.ProductPool	coreStrategies	15	ploidy = 2	Two-Pool Breeding Value	Two-Pool GCA	Phenotypic, Slow Multiplication	Genomic Estimated Values L = 2	Low Intensity	High Intensity	41.9193	NA	NA	NA
meanG.ProductPool	coreStrategies	15	ploidy = 2	Two-Pool Breeding Value	Two-Pool GCA	Phenotypic, Slow Multiplication	Genomic Estimated Values L = 2	High Intensity	High Intensity	46.5911	NA	NA	NA
meanG.ProductPool	coreStrategies	15	ploidy = 2	Two-Pool GCA	Two-Pool GCA	Phenotypic, Control nCycles	Phenotypic, Control nCycles	High Intensity	Low Intensity	37.0164	NA	NA	NA
meanG.ProductPool	coreStrategies	15	ploidy = 2	Two-Pool GCA	Two-Pool GCA	True Values L = 2	Phenotypic, Control nCycles	Low Intensity	Low Intensity	126.347	NA	NA	NA
meanG.ProductPool	coreStrategies	15	ploidy = 2	Two-Pool GCA	Two-Pool GCA	True Values L = 2	Phenotypic, Control nCycles	High Intensity	Low Intensity	69.1107	NA	NA	NA
meanG.ProductPool	coreStrategies	15	ploidy = 2	One-Pool Cross Performance	Two-Pool GCA	Genomic Estimated Values L = 2	Phenotypic, Control nCycles	Low Intensity	Low Intensity	30.5513	NA	NA	NA
meanG.ProductPool	coreStrategies	15	ploidy = 2	One-Pool Cross Performance	Two-Pool GCA	Genomic Estimated Values L = 2	Phenotypic, Control nCycles	High Intensity	Low Intensity	24.0933	NA	NA	NA
meanG.ProductPool	coreStrategies	15	ploidy = 2	One-Pool Cross Performance	Two-Pool GCA	True Values L = 2	Phenotypic, Control nCycles	Low Intensity	Low Intensity	27.5459	NA	NA	NA
meanG.ProductPool	coreStrategies	15	ploidy = 2	One-Pool Cross Performance	Two-Pool GCA	True Values L = 2	Phenotypic, Control nCycles	High Intensity	Low Intensity	26.2027	NA	NA	NA
meanG.ProductPool	coreStrategies	15	ploidy = 2	One-Pool Breeding Value	Two-Pool GCA	Genomic Estimated Values L = 2	Phenotypic, Control nCycles	Low Intensity	Low Intensity	29.8456	NA	NA	NA
meanG.ProductPool	coreStrategies	15	ploidy = 2	One-Pool Breeding Value	Two-Pool GCA	Genomic Estimated Values L = 2	Phenotypic, Control nCycles	High Intensity	Low Intensity	19.9032	0.534801	19.3684	20.438
meanG.ProductPool	coreStrategies	15	ploidy = 2	One-Pool Breeding Value	Two-Pool GCA	Phenotypic, Control nCycles	Phenotypic, Control nCycles	Low Intensity	Low Intensity	17.8076	0.551521	17.2561	18.3591
meanG.ProductPool	coreStrategies	15	ploidy = 2	One-Pool Breeding Value	Two-Pool GCA	Phenotypic, Control nCycles	Phenotypic, Control nCycles	High Intensity	Low Intensity	17.7505	0.388527	17.3619	18.139
meanG.ProductPool	coreStrategies	15	ploidy = 2	One-Pool Breeding Value	Two-Pool GCA	True Values L = 2	Phenotypic, Control nCycles	Low Intensity	Low Intensity	32.9284	NA	NA	NA
meanG.ProductPool	coreStrategies	15	ploidy = 2	One-Pool Breeding Value	Two-Pool GCA	True Values L = 2	Phenotypic, Control nCycles	High Intensity	Low Intensity	27.1462	NA	NA	NA
meanG.ProductPool	coreStrategies	15	ploidy = 2	Two-Pool Breeding Value	Two-Pool GCA	Genomic Estimated Values L = 2	Phenotypic, Control nCycles	Low Intensity	Low Intensity	16.4933	0.777042	15.7163	17.2704
meanG.ProductPool	coreStrategies	15	ploidy = 2	Two-Pool Breeding Value	Two-Pool GCA	Genomic Estimated Values L = 2	Phenotypic, Control nCycles	High Intensity	Low Intensity	51.6038	NA	NA	NA
meanG.ProductPool	coreStrategies	15	ploidy = 2	Two-Pool Breeding Value	Two-Pool GCA	Phenotypic, Control nCycles	Phenotypic, Control nCycles	Low Intensity	Low Intensity	15.8297	1.10711	14.7226	16.9368
meanG.ProductPool	coreStrategies	15	ploidy = 2	Two-Pool Breeding Value	Two-Pool GCA	Phenotypic, Control nCycles	Phenotypic, Control nCycles	High Intensity	Low Intensity	20.6574	0.716197	19.9412	21.3736
meanG.ProductPool	coreStrategies	15	ploidy = 2	Two-Pool Breeding Value	Two-Pool GCA	True Values L = 2	Phenotypic, Control nCycles	Low Intensity	Low Intensity	80.1185	NA	NA	NA
meanG.ProductPool	coreStrategies	15	ploidy = 2	Two-Pool Breeding Value	Two-Pool GCA	True Values L = 2	Phenotypic, Control nCycles	High Intensity	Low Intensity	27.8269	NA	NA	NA
meanG.ProductPool	coreStrategies	15	ploidy = 2	Two-Pool GCA	Two-Pool GCA	Phenotypic, Fast Multiplication	Phenotypic, Control nCycles	Low Intensity	Low Intensity	26.9957	NA	NA	NA
meanG.ProductPool	coreStrategies	15	ploidy = 2	Two-Pool GCA	Two-Pool GCA	Phenotypic, Fast Multiplication	Phenotypic, Control nCycles	High Intensity	Low Intensity	25.5441	NA	NA	NA
meanG.ProductPool	coreStrategies	15	ploidy = 2	One-Pool Breeding Value	Two-Pool GCA	Phenotypic, Fast Multiplication	Phenotypic, Control nCycles	Low Intensity	Low Intensity	1.83694	1.54645	0.290486	3.38339
meanG.ProductPool	coreStrategies	15	ploidy = 2	One-Pool Breeding Value	Two-Pool GCA	Phenotypic, Fast Multiplication	Phenotypic, Control nCycles	High Intensity	Low Intensity	16.0685	0.729928	15.3386	16.7984
meanG.ProductPool	coreStrategies	15	ploidy = 2	Two-Pool Breeding Value	Two-Pool GCA	Phenotypic, Fast Multiplication	Phenotypic, Control nCycles	Low Intensity	Low Intensity	40.3161	NA	NA	NA
meanG.ProductPool	coreStrategies	15	ploidy = 2	Two-Pool Breeding Value	Two-Pool GCA	Phenotypic, Fast Multiplication	Phenotypic, Control nCycles	High Intensity	Low Intensity	15.1495	1.44343	13.7061	16.5929
meanG.ProductPool	coreStrategies	15	ploidy = 2	Two-Pool GCA	Two-Pool GCA	Phenotypic, Slow Multiplication	Phenotypic, Control nCycles	Low Intensity	Low Intensity	27.0978	NA	NA	NA
meanG.ProductPool	coreStrategies	15	ploidy = 2	Two-Pool GCA	Two-Pool GCA	Phenotypic, Slow Multiplication	Phenotypic, Control nCycles	High Intensity	Low Intensity	26.0205	NA	NA	NA
meanG.ProductPool	coreStrategies	15	ploidy = 2	One-Pool Breeding Value	Two-Pool GCA	Phenotypic, Slow Multiplication	Phenotypic, Control nCycles	Low Intensity	Low Intensity	-41.4629	NA	NA	NA
meanG.ProductPool	coreStrategies	15	ploidy = 2	One-Pool Breeding Value	Two-Pool GCA	Phenotypic, Slow Multiplication	Phenotypic, Control nCycles	High Intensity	Low Intensity	-98.26	NA	NA	NA
meanG.ProductPool	coreStrategies	15	ploidy = 2	Two-Pool Breeding Value	Two-Pool GCA	Phenotypic, Slow Multiplication	Phenotypic, Control nCycles	Low Intensity	Low Intensity	29.7205	NA	NA	NA
meanG.ProductPool	coreStrategies	15	ploidy = 2	Two-Pool Breeding Value	Two-Pool GCA	Phenotypic, Slow Multiplication	Phenotypic, Control nCycles	High Intensity	Low Intensity	31.935	NA	NA	NA
meanG.ProductPool	coreStrategies	15	ploidy = 2	Two-Pool GCA	Two-Pool GCA	True Values L = 2	Phenotypic, Control nCycles	Low Intensity	High Intensity	-20.2357	NA	NA	NA
meanG.ProductPool	coreStrategies	15	ploidy = 2	Two-Pool GCA	Two-Pool GCA	True Values L = 2	Phenotypic, Control nCycles	High Intensity	High Intensity	90.833	NA	NA	NA
meanG.ProductPool	coreStrategies	15	ploidy = 2	One-Pool Cross Performance	Two-Pool GCA	Genomic Estimated Values L = 2	Phenotypic, Control nCycles	Low Intensity	High Intensity	79.6184	NA	NA	NA
meanG.ProductPool	coreStrategies	15	ploidy = 2	One-Pool Cross Performance	Two-Pool GCA	Genomic Estimated Values L = 2	Phenotypic, Control nCycles	High Intensity	High Intensity	18.0272	0.940572	17.0866	18.9678
meanG.ProductPool	coreStrategies	15	ploidy = 2	One-Pool Cross Performance	Two-Pool GCA	True Values L = 2	Phenotypic, Control nCycles	Low Intensity	High Intensity	24.4066	NA	NA	NA
meanG.ProductPool	coreStrategies	15	ploidy = 2	One-Pool Cross Performance	Two-Pool GCA	True Values L = 2	Phenotypic, Control nCycles	High Intensity	High Intensity	24.5113	NA	NA	NA
meanG.ProductPool	coreStrategies	15	ploidy = 2	One-Pool Breeding Value	Two-Pool GCA	Genomic Estimated Values L = 2	Phenotypic, Control nCycles	Low Intensity	High Intensity	546.555	NA	NA	NA
meanG.ProductPool	coreStrategies	15	ploidy = 2	One-Pool Breeding Value	Two-Pool GCA	Genomic Estimated Values L = 2	Phenotypic, Control nCycles	High Intensity	High Intensity	14.1092	0.522114	13.587	14.6313
meanG.ProductPool	coreStrategies	15	ploidy = 2	One-Pool Breeding Value	Two-Pool GCA	Phenotypic, Control nCycles	Phenotypic, Control nCycles	Low Intensity	High Intensity	7.69758	0.73446	6.96312	8.43204
meanG.ProductPool	coreStrategies	15	ploidy = 2	One-Pool Breeding Value	Two-Pool GCA	Phenotypic, Control nCycles	Phenotypic, Control nCycles	High Intensity	High Intensity	13.1458	0.385046	12.7608	13.5309
meanG.ProductPool	coreStrategies	15	ploidy = 2	One-Pool Breeding Value	Two-Pool GCA	True Values L = 2	Phenotypic, Control nCycles	Low Intensity	High Intensity	31.4316	NA	NA	NA
meanG.ProductPool	coreStrategies	15	ploidy = 2	One-Pool Breeding Value	Two-Pool GCA	True Values L = 2	Phenotypic, Control nCycles	High Intensity	High Intensity	25.6478	NA	NA	NA
meanG.ProductPool	coreStrategies	15	ploidy = 2	Two-Pool Breeding Value	Two-Pool GCA	Genomic Estimated Values L = 2	Phenotypic, Control nCycles	Low Intensity	High Intensity	25.8971	NA	NA	NA
meanG.ProductPool	coreStrategies	15	ploidy = 2	Two-Pool Breeding Value	Two-Pool GCA	Genomic Estimated Values L = 2	Phenotypic, Control nCycles	High Intensity	High Intensity	4697.02	NA	NA	NA
meanG.ProductPool	coreStrategies	15	ploidy = 2	Two-Pool Breeding Value	Two-Pool GCA	Phenotypic, Control nCycles	Phenotypic, Control nCycles	Low Intensity	High Intensity	-890.575	NA	NA	NA
meanG.ProductPool	coreStrategies	15	ploidy = 2	Two-Pool Breeding Value	Two-Pool GCA	Phenotypic, Control nCycles	Phenotypic, Control nCycles	High Intensity	High Intensity	12.6823	0.692749	11.9896	13.3751
meanG.ProductPool	coreStrategies	15	ploidy = 2	Two-Pool Breeding Value	Two-Pool GCA	True Values L = 2	Phenotypic, Control nCycles	Low Intensity	High Intensity	18.1498	2.01377	16.1361	20.1636
meanG.ProductPool	coreStrategies	15	ploidy = 2	Two-Pool Breeding Value	Two-Pool GCA	True Values L = 2	Phenotypic, Control nCycles	High Intensity	High Intensity	25.5601	NA	NA	NA
meanG.ProductPool	coreStrategies	15	ploidy = 2	Two-Pool GCA	Two-Pool GCA	Phenotypic, Fast Multiplication	Phenotypic, Control nCycles	Low Intensity	High Intensity	30.6893	NA	NA	NA
meanG.ProductPool	coreStrategies	15	ploidy = 2	Two-Pool GCA	Two-Pool GCA	Phenotypic, Fast Multiplication	Phenotypic, Control nCycles	High Intensity	High Intensity	30.2934	NA	NA	NA
meanG.ProductPool	coreStrategies	15	ploidy = 2	One-Pool Breeding Value	Two-Pool GCA	Phenotypic, Fast Multiplication	Phenotypic, Control nCycles	Low Intensity	High Intensity	275.073	NA	NA	NA
meanG.ProductPool	coreStrategies	15	ploidy = 2	One-Pool Breeding Value	Two-Pool GCA	Phenotypic, Fast Multiplication	Phenotypic, Control nCycles	High Intensity	High Intensity	-14.6696	NA	NA	NA
meanG.ProductPool	coreStrategies	15	ploidy = 2	Two-Pool Breeding Value	Two-Pool GCA	Phenotypic, Fast Multiplication	Phenotypic, Control nCycles	Low Intensity	High Intensity	38.0922	NA	NA	NA
meanG.ProductPool	coreStrategies	15	ploidy = 2	Two-Pool Breeding Value	Two-Pool GCA	Phenotypic, Fast Multiplication	Phenotypic, Control nCycles	High Intensity	High Intensity	97.0481	NA	NA	NA
meanG.ProductPool	coreStrategies	15	ploidy = 2	Two-Pool GCA	Two-Pool GCA	Phenotypic, Slow Multiplication	Phenotypic, Control nCycles	Low Intensity	High Intensity	30.3556	NA	NA	NA
meanG.ProductPool	coreStrategies	15	ploidy = 2	Two-Pool GCA	Two-Pool GCA	Phenotypic, Slow Multiplication	Phenotypic, Control nCycles	High Intensity	High Intensity	29.682	NA	NA	NA
meanG.ProductPool	coreStrategies	15	ploidy = 2	One-Pool Breeding Value	Two-Pool GCA	Phenotypic, Slow Multiplication	Phenotypic, Control nCycles	Low Intensity	High Intensity	251.683	NA	NA	NA
meanG.ProductPool	coreStrategies	15	ploidy = 2	One-Pool Breeding Value	Two-Pool GCA	Phenotypic, Slow Multiplication	Phenotypic, Control nCycles	High Intensity	High Intensity	66.8661	NA	NA	NA
meanG.ProductPool	coreStrategies	15	ploidy = 2	Two-Pool Breeding Value	Two-Pool GCA	Phenotypic, Slow Multiplication	Phenotypic, Control nCycles	Low Intensity	High Intensity	32.8366	NA	NA	NA
meanG.ProductPool	coreStrategies	15	ploidy = 2	Two-Pool Breeding Value	Two-Pool GCA	Phenotypic, Slow Multiplication	Phenotypic, Control nCycles	High Intensity	High Intensity	34.7301	NA	NA	NA
meanG.ProductPool	coreStrategies	15	ploidy = 2	Two-Pool GCA	Two-Pool GCA	True Values L = 2	True Values L = 2	High Intensity	Low Intensity	58.3985	NA	NA	NA
meanG.ProductPool	coreStrategies	15	ploidy = 2	One-Pool Cross Performance	Two-Pool GCA	Genomic Estimated Values L = 2	True Values L = 2	Low Intensity	Low Intensity	-47.7802	NA	NA	NA
meanG.ProductPool	coreStrategies	15	ploidy = 2	One-Pool Cross Performance	Two-Pool GCA	Genomic Estimated Values L = 2	True Values L = 2	High Intensity	Low Intensity	9.51633	0.485004	9.03132	10.0013
meanG.ProductPool	coreStrategies	15	ploidy = 2	One-Pool Cross Performance	Two-Pool GCA	True Values L = 2	True Values L = 2	Low Intensity	Low Intensity	16.904	0.458313	16.4457	17.3623
meanG.ProductPool	coreStrategies	15	ploidy = 2	One-Pool Cross Performance	Two-Pool GCA	True Values L = 2	True Values L = 2	High Intensity	Low Intensity	20.6173	0.421375	20.1959	21.0387
meanG.ProductPool	coreStrategies	15	ploidy = 2	One-Pool Breeding Value	Two-Pool GCA	Genomic Estimated Values L = 2	True Values L = 2	Low Intensity	Low Intensity	-33.4435	NA	NA	NA
meanG.ProductPool	coreStrategies	15	ploidy = 2	One-Pool Breeding Value	Two-Pool GCA	Genomic Estimated Values L = 2	True Values L = 2	High Intensity	Low Intensity	8.23483	0.394899	7.83993	8.62973
meanG.ProductPool	coreStrategies	15	ploidy = 2	One-Pool Breeding Value	Two-Pool GCA	Phenotypic, Control nCycles	True Values L = 2	Low Intensity	Low Intensity	0.913848	0.817731	0.0961177	1.73158
meanG.ProductPool	coreStrategies	15	ploidy = 2	One-Pool Breeding Value	Two-Pool GCA	Phenotypic, Control nCycles	True Values L = 2	High Intensity	Low Intensity	8.90185	0.315803	8.58604	9.21765
meanG.ProductPool	coreStrategies	15	ploidy = 2	One-Pool Breeding Value	Two-Pool GCA	True Values L = 2	True Values L = 2	Low Intensity	Low Intensity	22.0055	0.667954	21.3376	22.6735
meanG.ProductPool	coreStrategies	15	ploidy = 2	One-Pool Breeding Value	Two-Pool GCA	True Values L = 2	True Values L = 2	High Intensity	Low Intensity	21.7625	0.424467	21.338	22.1869
meanG.ProductPool	coreStrategies	15	ploidy = 2	Two-Pool Breeding Value	Two-Pool GCA	Genomic Estimated Values L = 2	True Values L = 2	Low Intensity	Low Intensity	43.7699	NA	NA	NA
meanG.ProductPool	coreStrategies	15	ploidy = 2	Two-Pool Breeding Value	Two-Pool GCA	Genomic Estimated Values L = 2	True Values L = 2	High Intensity	Low Intensity	3.94635	2.50543	1.44092	6.45178
meanG.ProductPool	coreStrategies	15	ploidy = 2	Two-Pool Breeding Value	Two-Pool GCA	Phenotypic, Control nCycles	True Values L = 2	Low Intensity	Low Intensity	-52.3846	NA	NA	NA
meanG.ProductPool	coreStrategies	15	ploidy = 2	Two-Pool Breeding Value	Two-Pool GCA	Phenotypic, Control nCycles	True Values L = 2	High Intensity	Low Intensity	5.14261	0.632552	4.51006	5.77516
meanG.ProductPool	coreStrategies	15	ploidy = 2	Two-Pool Breeding Value	Two-Pool GCA	True Values L = 2	True Values L = 2	Low Intensity	Low Intensity	289.762	NA	NA	NA
meanG.ProductPool	coreStrategies	15	ploidy = 2	Two-Pool Breeding Value	Two-Pool GCA	True Values L = 2	True Values L = 2	High Intensity	Low Intensity	19.5754	0.500411	19.075	20.0758
meanG.ProductPool	coreStrategies	15	ploidy = 2	Two-Pool GCA	Two-Pool GCA	Phenotypic, Fast Multiplication	True Values L = 2	Low Intensity	Low Intensity	45.4428	NA	NA	NA
meanG.ProductPool	coreStrategies	15	ploidy = 2	Two-Pool GCA	Two-Pool GCA	Phenotypic, Fast Multiplication	True Values L = 2	High Intensity	Low Intensity	47.3422	NA	NA	NA
meanG.ProductPool	coreStrategies	15	ploidy = 2	One-Pool Breeding Value	Two-Pool GCA	Phenotypic, Fast Multiplication	True Values L = 2	Low Intensity	Low Intensity	-99.3366	NA	NA	NA
meanG.ProductPool	coreStrategies	15	ploidy = 2	One-Pool Breeding Value	Two-Pool GCA	Phenotypic, Fast Multiplication	True Values L = 2	High Intensity	Low Intensity	-17.2973	NA	NA	NA
meanG.ProductPool	coreStrategies	15	ploidy = 2	Two-Pool Breeding Value	Two-Pool GCA	Phenotypic, Fast Multiplication	True Values L = 2	Low Intensity	Low Intensity	78.7487	NA	NA	NA
meanG.ProductPool	coreStrategies	15	ploidy = 2	Two-Pool Breeding Value	Two-Pool GCA	Phenotypic, Fast Multiplication	True Values L = 2	High Intensity	Low Intensity	-111.687	NA	NA	NA
meanG.ProductPool	coreStrategies	15	ploidy = 2	Two-Pool GCA	Two-Pool GCA	Phenotypic, Slow Multiplication	True Values L = 2	Low Intensity	Low Intensity	43.0168	NA	NA	NA
meanG.ProductPool	coreStrategies	15	ploidy = 2	Two-Pool GCA	Two-Pool GCA	Phenotypic, Slow Multiplication	True Values L = 2	High Intensity	Low Intensity	42.3908	NA	NA	NA
meanG.ProductPool	coreStrategies	15	ploidy = 2	One-Pool Breeding Value	Two-Pool GCA	Phenotypic, Slow Multiplication	True Values L = 2	Low Intensity	Low Intensity	-233.274	NA	NA	NA
meanG.ProductPool	coreStrategies	15	ploidy = 2	One-Pool Breeding Value	Two-Pool GCA	Phenotypic, Slow Multiplication	True Values L = 2	High Intensity	Low Intensity	319.864	NA	NA	NA
meanG.ProductPool	coreStrategies	15	ploidy = 2	Two-Pool Breeding Value	Two-Pool GCA	Phenotypic, Slow Multiplication	True Values L = 2	Low Intensity	Low Intensity	51.511	NA	NA	NA
meanG.ProductPool	coreStrategies	15	ploidy = 2	Two-Pool Breeding Value	Two-Pool GCA	Phenotypic, Slow Multiplication	True Values L = 2	High Intensity	Low Intensity	62.4463	NA	NA	NA
meanG.ProductPool	coreStrategies	15	ploidy = 2	One-Pool Cross Performance	Two-Pool GCA	Genomic Estimated Values L = 2	True Values L = 2	Low Intensity	High Intensity	89.9148	NA	NA	NA
meanG.ProductPool	coreStrategies	15	ploidy = 2	One-Pool Cross Performance	Two-Pool GCA	Genomic Estimated Values L = 2	True Values L = 2	High Intensity	High Intensity	-146.726	NA	NA	NA
meanG.ProductPool	coreStrategies	15	ploidy = 2	One-Pool Cross Performance	Two-Pool GCA	True Values L = 2	True Values L = 2	Low Intensity	High Intensity	-39.3516	NA	NA	NA
meanG.ProductPool	coreStrategies	15	ploidy = 2	One-Pool Cross Performance	Two-Pool GCA	True Values L = 2	True Values L = 2	High Intensity	High Intensity	4.57898	0.526313	4.05267	5.1053
meanG.ProductPool	coreStrategies	15	ploidy = 2	One-Pool Breeding Value	Two-Pool GCA	Genomic Estimated Values L = 2	True Values L = 2	Low Intensity	High Intensity	95.0738	NA	NA	NA
meanG.ProductPool	coreStrategies	15	ploidy = 2	One-Pool Breeding Value	Two-Pool GCA	Genomic Estimated Values L = 2	True Values L = 2	High Intensity	High Intensity	-62.6845	NA	NA	NA
meanG.ProductPool	coreStrategies	15	ploidy = 2	One-Pool Breeding Value	Two-Pool GCA	Phenotypic, Control nCycles	True Values L = 2	Low Intensity	High Intensity	-283.026	NA	NA	NA
meanG.ProductPool	coreStrategies	15	ploidy = 2	One-Pool Breeding Value	Two-Pool GCA	Phenotypic, Control nCycles	True Values L = 2	High Intensity	High Intensity	-29.2625	NA	NA	NA
meanG.ProductPool	coreStrategies	15	ploidy = 2	One-Pool Breeding Value	Two-Pool GCA	True Values L = 2	True Values L = 2	Low Intensity	High Intensity	-38.582	NA	NA	NA
meanG.ProductPool	coreStrategies	15	ploidy = 2	One-Pool Breeding Value	Two-Pool GCA	True Values L = 2	True Values L = 2	High Intensity	High Intensity	6.80023	0.418847	6.38139	7.21908
meanG.ProductPool	coreStrategies	15	ploidy = 2	Two-Pool Breeding Value	Two-Pool GCA	Genomic Estimated Values L = 2	True Values L = 2	Low Intensity	High Intensity	52.1112	NA	NA	NA
meanG.ProductPool	coreStrategies	15	ploidy = 2	Two-Pool Breeding Value	Two-Pool GCA	Genomic Estimated Values L = 2	True Values L = 2	High Intensity	High Intensity	81.0224	NA	NA	NA
meanG.ProductPool	coreStrategies	15	ploidy = 2	Two-Pool Breeding Value	Two-Pool GCA	Phenotypic, Control nCycles	True Values L = 2	Low Intensity	High Intensity	106.609	NA	NA	NA
meanG.ProductPool	coreStrategies	15	ploidy = 2	Two-Pool Breeding Value	Two-Pool GCA	Phenotypic, Control nCycles	True Values L = 2	High Intensity	High Intensity	-188.548	NA	NA	NA
meanG.ProductPool	coreStrategies	15	ploidy = 2	Two-Pool Breeding Value	Two-Pool GCA	True Values L = 2	True Values L = 2	Low Intensity	High Intensity	67.5684	NA	NA	NA
meanG.ProductPool	coreStrategies	15	ploidy = 2	Two-Pool Breeding Value	Two-Pool GCA	True Values L = 2	True Values L = 2	High Intensity	High Intensity	-11.871	NA	NA	NA
meanG.ProductPool	coreStrategies	15	ploidy = 2	Two-Pool GCA	Two-Pool GCA	Phenotypic, Fast Multiplication	True Values L = 2	Low Intensity	High Intensity	51.8949	NA	NA	NA
meanG.ProductPool	coreStrategies	15	ploidy = 2	Two-Pool GCA	Two-Pool GCA	Phenotypic, Fast Multiplication	True Values L = 2	High Intensity	High Intensity	53.269	NA	NA	NA
meanG.ProductPool	coreStrategies	15	ploidy = 2	One-Pool Breeding Value	Two-Pool GCA	Phenotypic, Fast Multiplication	True Values L = 2	Low Intensity	High Intensity	105.601	NA	NA	NA
meanG.ProductPool	coreStrategies	15	ploidy = 2	One-Pool Breeding Value	Two-Pool GCA	Phenotypic, Fast Multiplication	True Values L = 2	High Intensity	High Intensity	181.161	NA	NA	NA
meanG.ProductPool	coreStrategies	15	ploidy = 2	Two-Pool Breeding Value	Two-Pool GCA	Phenotypic, Fast Multiplication	True Values L = 2	Low Intensity	High Intensity	64.407	NA	NA	NA
meanG.ProductPool	coreStrategies	15	ploidy = 2	Two-Pool Breeding Value	Two-Pool GCA	Phenotypic, Fast Multiplication	True Values L = 2	High Intensity	High Intensity	91.7843	NA	NA	NA
meanG.ProductPool	coreStrategies	15	ploidy = 2	Two-Pool GCA	Two-Pool GCA	Phenotypic, Slow Multiplication	True Values L = 2	Low Intensity	High Intensity	50.1154	NA	NA	NA
meanG.ProductPool	coreStrategies	15	ploidy = 2	Two-Pool GCA	Two-Pool GCA	Phenotypic, Slow Multiplication	True Values L = 2	High Intensity	High Intensity	49.8467	NA	NA	NA
meanG.ProductPool	coreStrategies	15	ploidy = 2	One-Pool Breeding Value	Two-Pool GCA	Phenotypic, Slow Multiplication	True Values L = 2	Low Intensity	High Intensity	115.508	NA	NA	NA
meanG.ProductPool	coreStrategies	15	ploidy = 2	One-Pool Breeding Value	Two-Pool GCA	Phenotypic, Slow Multiplication	True Values L = 2	High Intensity	High Intensity	82.2841	NA	NA	NA
meanG.ProductPool	coreStrategies	15	ploidy = 2	Two-Pool Breeding Value	Two-Pool GCA	Phenotypic, Slow Multiplication	True Values L = 2	Low Intensity	High Intensity	55.2748	NA	NA	NA
meanG.ProductPool	coreStrategies	15	ploidy = 2	Two-Pool Breeding Value	Two-Pool GCA	Phenotypic, Slow Multiplication	True Values L = 2	High Intensity	High Intensity	59.883	NA	NA	NA
meanG.ProductPool	coreStrategies	15	ploidy = 2	One-Pool Cross Performance	One-Pool Cross Performance	Genomic Estimated Values L = 2	Genomic Estimated Values L = 2	High Intensity	Low Intensity	21.6147	1.1236	20.491	22.7383
meanG.ProductPool	coreStrategies	15	ploidy = 2	One-Pool Cross Performance	One-Pool Cross Performance	True Values L = 2	Genomic Estimated Values L = 2	Low Intensity	Low Intensity	26.7171	NA	NA	NA
meanG.ProductPool	coreStrategies	15	ploidy = 2	One-Pool Cross Performance	One-Pool Cross Performance	True Values L = 2	Genomic Estimated Values L = 2	High Intensity	Low Intensity	25.6241	NA	NA	NA
meanG.ProductPool	coreStrategies	15	ploidy = 2	One-Pool Breeding Value	One-Pool Cross Performance	Genomic Estimated Values L = 2	Genomic Estimated Values L = 2	Low Intensity	Low Intensity	24.6481	NA	NA	NA
meanG.ProductPool	coreStrategies	15	ploidy = 2	One-Pool Breeding Value	One-Pool Cross Performance	Genomic Estimated Values L = 2	Genomic Estimated Values L = 2	High Intensity	Low Intensity	16.9067	0.592927	16.3138	17.4997
meanG.ProductPool	coreStrategies	15	ploidy = 2	One-Pool Breeding Value	One-Pool Cross Performance	Phenotypic, Control nCycles	Genomic Estimated Values L = 2	Low Intensity	Low Intensity	12.3617	0.622172	11.7396	12.9839
meanG.ProductPool	coreStrategies	15	ploidy = 2	One-Pool Breeding Value	One-Pool Cross Performance	Phenotypic, Control nCycles	Genomic Estimated Values L = 2	High Intensity	Low Intensity	15.1752	0.412702	14.7625	15.5879
meanG.ProductPool	coreStrategies	15	ploidy = 2	One-Pool Breeding Value	One-Pool Cross Performance	True Values L = 2	Genomic Estimated Values L = 2	Low Intensity	Low Intensity	33.6494	NA	NA	NA
meanG.ProductPool	coreStrategies	15	ploidy = 2	One-Pool Breeding Value	One-Pool Cross Performance	True Values L = 2	Genomic Estimated Values L = 2	High Intensity	Low Intensity	26.7062	NA	NA	NA
meanG.ProductPool	coreStrategies	15	ploidy = 2	Two-Pool Breeding Value	One-Pool Cross Performance	Genomic Estimated Values L = 2	Genomic Estimated Values L = 2	Low Intensity	Low Intensity	22.4453	0.833392	21.6119	23.2787
meanG.ProductPool	coreStrategies	15	ploidy = 2	Two-Pool Breeding Value	One-Pool Cross Performance	Genomic Estimated Values L = 2	Genomic Estimated Values L = 2	High Intensity	Low Intensity	187.1	NA	NA	NA
meanG.ProductPool	coreStrategies	15	ploidy = 2	Two-Pool Breeding Value	One-Pool Cross Performance	Phenotypic, Control nCycles	Genomic Estimated Values L = 2	Low Intensity	Low Intensity	-66.5616	NA	NA	NA
meanG.ProductPool	coreStrategies	15	ploidy = 2	Two-Pool Breeding Value	One-Pool Cross Performance	Phenotypic, Control nCycles	Genomic Estimated Values L = 2	High Intensity	Low Intensity	16.7224	0.813097	15.9093	17.5355
meanG.ProductPool	coreStrategies	15	ploidy = 2	Two-Pool Breeding Value	One-Pool Cross Performance	True Values L = 2	Genomic Estimated Values L = 2	Low Intensity	Low Intensity	3.78412	2.40447	1.37965	6.1886
meanG.ProductPool	coreStrategies	15	ploidy = 2	Two-Pool Breeding Value	One-Pool Cross Performance	True Values L = 2	Genomic Estimated Values L = 2	High Intensity	Low Intensity	27.2618	NA	NA	NA
meanG.ProductPool	coreStrategies	15	ploidy = 2	Two-Pool GCA	One-Pool Cross Performance	Phenotypic, Fast Multiplication	Genomic Estimated Values L = 2	Low Intensity	Low Intensity	28.1917	NA	NA	NA
meanG.ProductPool	coreStrategies	15	ploidy = 2	Two-Pool GCA	One-Pool Cross Performance	Phenotypic, Fast Multiplication	Genomic Estimated Values L = 2	High Intensity	Low Intensity	27.4477	NA	NA	NA
meanG.ProductPool	coreStrategies	15	ploidy = 2	One-Pool Breeding Value	One-Pool Cross Performance	Phenotypic, Fast Multiplication	Genomic Estimated Values L = 2	Low Intensity	Low Intensity	-8281.16	NA	NA	NA
meanG.ProductPool	coreStrategies	15	ploidy = 2	One-Pool Breeding Value	One-Pool Cross Performance	Phenotypic, Fast Multiplication	Genomic Estimated Values L = 2	High Intensity	Low Intensity	0.606614	2.46266	-1.85604	3.06927
meanG.ProductPool	coreStrategies	15	ploidy = 2	Two-Pool Breeding Value	One-Pool Cross Performance	Phenotypic, Fast Multiplication	Genomic Estimated Values L = 2	Low Intensity	Low Intensity	34.0451	NA	NA	NA
meanG.ProductPool	coreStrategies	15	ploidy = 2	Two-Pool Breeding Value	One-Pool Cross Performance	Phenotypic, Fast Multiplication	Genomic Estimated Values L = 2	High Intensity	Low Intensity	114.029	NA	NA	NA
meanG.ProductPool	coreStrategies	15	ploidy = 2	Two-Pool GCA	One-Pool Cross Performance	Phenotypic, Slow Multiplication	Genomic Estimated Values L = 2	Low Intensity	Low Intensity	28.1272	NA	NA	NA
meanG.ProductPool	coreStrategies	15	ploidy = 2	Two-Pool GCA	One-Pool Cross Performance	Phenotypic, Slow Multiplication	Genomic Estimated Values L = 2	High Intensity	Low Intensity	27.3905	NA	NA	NA
meanG.ProductPool	coreStrategies	15	ploidy = 2	One-Pool Breeding Value	One-Pool Cross Performance	Phenotypic, Slow Multiplication	Genomic Estimated Values L = 2	Low Intensity	Low Intensity	418.444	NA	NA	NA
meanG.ProductPool	coreStrategies	15	ploidy = 2	One-Pool Breeding Value	One-Pool Cross Performance	Phenotypic, Slow Multiplication	Genomic Estimated Values L = 2	High Intensity	Low Intensity	64.422	NA	NA	NA
meanG.ProductPool	coreStrategies	15	ploidy = 2	Two-Pool Breeding Value	One-Pool Cross Performance	Phenotypic, Slow Multiplication	Genomic Estimated Values L = 2	Low Intensity	Low Intensity	30.047	NA	NA	NA
meanG.ProductPool	coreStrategies	15	ploidy = 2	Two-Pool Breeding Value	One-Pool Cross Performance	Phenotypic, Slow Multiplication	Genomic Estimated Values L = 2	High Intensity	Low Intensity	31.2225	NA	NA	NA
meanG.ProductPool	coreStrategies	15	ploidy = 2	One-Pool Cross Performance	One-Pool Cross Performance	True Values L = 2	Genomic Estimated Values L = 2	Low Intensity	High Intensity	39.739	NA	NA	NA
meanG.ProductPool	coreStrategies	15	ploidy = 2	One-Pool Cross Performance	One-Pool Cross Performance	True Values L = 2	Genomic Estimated Values L = 2	High Intensity	High Intensity	27.7516	NA	NA	NA
meanG.ProductPool	coreStrategies	15	ploidy = 2	One-Pool Breeding Value	One-Pool Cross Performance	Genomic Estimated Values L = 2	Genomic Estimated Values L = 2	Low Intensity	High Intensity	21.4479	1.15937	20.2885	22.6073
meanG.ProductPool	coreStrategies	15	ploidy = 2	One-Pool Breeding Value	One-Pool Cross Performance	Genomic Estimated Values L = 2	Genomic Estimated Values L = 2	High Intensity	High Intensity	3.96983	2.83282	1.13701	6.80265
meanG.ProductPool	coreStrategies	15	ploidy = 2	One-Pool Breeding Value	One-Pool Cross Performance	Phenotypic, Control nCycles	Genomic Estimated Values L = 2	Low Intensity	High Intensity	103.207	NA	NA	NA
meanG.ProductPool	coreStrategies	15	ploidy = 2	One-Pool Breeding Value	One-Pool Cross Performance	Phenotypic, Control nCycles	Genomic Estimated Values L = 2	High Intensity	High Intensity	8.08206	0.923444	7.15862	9.00551
meanG.ProductPool	coreStrategies	15	ploidy = 2	One-Pool Breeding Value	One-Pool Cross Performance	True Values L = 2	Genomic Estimated Values L = 2	Low Intensity	High Intensity	78.9763	NA	NA	NA
meanG.ProductPool	coreStrategies	15	ploidy = 2	One-Pool Breeding Value	One-Pool Cross Performance	True Values L = 2	Genomic Estimated Values L = 2	High Intensity	High Intensity	29.2904	NA	NA	NA
meanG.ProductPool	coreStrategies	15	ploidy = 2	Two-Pool Breeding Value	One-Pool Cross Performance	Genomic Estimated Values L = 2	Genomic Estimated Values L = 2	Low Intensity	High Intensity	22.0096	0.543897	21.4657	22.5535
meanG.ProductPool	coreStrategies	15	ploidy = 2	Two-Pool Breeding Value	One-Pool Cross Performance	Genomic Estimated Values L = 2	Genomic Estimated Values L = 2	High Intensity	High Intensity	11.1203	0.68255	10.4377	11.8028
meanG.ProductPool	coreStrategies	15	ploidy = 2	Two-Pool Breeding Value	One-Pool Cross Performance	Phenotypic, Control nCycles	Genomic Estimated Values L = 2	Low Intensity	High Intensity	28.1069	NA	NA	NA
meanG.ProductPool	coreStrategies	15	ploidy = 2	Two-Pool Breeding Value	One-Pool Cross Performance	Phenotypic, Control nCycles	Genomic Estimated Values L = 2	High Intensity	High Intensity	156.617	NA	NA	NA
meanG.ProductPool	coreStrategies	15	ploidy = 2	Two-Pool Breeding Value	One-Pool Cross Performance	True Values L = 2	Genomic Estimated Values L = 2	Low Intensity	High Intensity	18.0574	0.652408	17.405	18.7098
meanG.ProductPool	coreStrategies	15	ploidy = 2	Two-Pool Breeding Value	One-Pool Cross Performance	True Values L = 2	Genomic Estimated Values L = 2	High Intensity	High Intensity	33.9031	NA	NA	NA
meanG.ProductPool	coreStrategies	15	ploidy = 2	Two-Pool GCA	One-Pool Cross Performance	Phenotypic, Fast Multiplication	Genomic Estimated Values L = 2	Low Intensity	High Intensity	25.1198	NA	NA	NA
meanG.ProductPool	coreStrategies	15	ploidy = 2	Two-Pool GCA	One-Pool Cross Performance	Phenotypic, Fast Multiplication	Genomic Estimated Values L = 2	High Intensity	High Intensity	24.5451	NA	NA	NA
meanG.ProductPool	coreStrategies	15	ploidy = 2	One-Pool Breeding Value	One-Pool Cross Performance	Phenotypic, Fast Multiplication	Genomic Estimated Values L = 2	Low Intensity	High Intensity	32.6766	NA	NA	NA
meanG.ProductPool	coreStrategies	15	ploidy = 2	One-Pool Breeding Value	One-Pool Cross Performance	Phenotypic, Fast Multiplication	Genomic Estimated Values L = 2	High Intensity	High Intensity	33.4064	NA	NA	NA
meanG.ProductPool	coreStrategies	15	ploidy = 2	Two-Pool Breeding Value	One-Pool Cross Performance	Phenotypic, Fast Multiplication	Genomic Estimated Values L = 2	Low Intensity	High Intensity	26.2646	NA	NA	NA
meanG.ProductPool	coreStrategies	15	ploidy = 2	Two-Pool Breeding Value	One-Pool Cross Performance	Phenotypic, Fast Multiplication	Genomic Estimated Values L = 2	High Intensity	High Intensity	26.8279	NA	NA	NA
meanG.ProductPool	coreStrategies	15	ploidy = 2	Two-Pool GCA	One-Pool Cross Performance	Phenotypic, Slow Multiplication	Genomic Estimated Values L = 2	Low Intensity	High Intensity	25.2803	NA	NA	NA
meanG.ProductPool	coreStrategies	15	ploidy = 2	Two-Pool GCA	One-Pool Cross Performance	Phenotypic, Slow Multiplication	Genomic Estimated Values L = 2	High Intensity	High Intensity	24.8453	NA	NA	NA
meanG.ProductPool	coreStrategies	15	ploidy = 2	One-Pool Breeding Value	One-Pool Cross Performance	Phenotypic, Slow Multiplication	Genomic Estimated Values L = 2	Low Intensity	High Intensity	44.1116	NA	NA	NA
meanG.ProductPool	coreStrategies	15	ploidy = 2	One-Pool Breeding Value	One-Pool Cross Performance	Phenotypic, Slow Multiplication	Genomic Estimated Values L = 2	High Intensity	High Intensity	31.5918	NA	NA	NA
meanG.ProductPool	coreStrategies	15	ploidy = 2	Two-Pool Breeding Value	One-Pool Cross Performance	Phenotypic, Slow Multiplication	Genomic Estimated Values L = 2	Low Intensity	High Intensity	25.7813	NA	NA	NA
meanG.ProductPool	coreStrategies	15	ploidy = 2	Two-Pool Breeding Value	One-Pool Cross Performance	Phenotypic, Slow Multiplication	Genomic Estimated Values L = 2	High Intensity	High Intensity	25.7179	NA	NA	NA
meanG.ProductPool	coreStrategies	15	ploidy = 2	One-Pool Cross Performance	One-Pool Cross Performance	True Values L = 2	True Values L = 2	High Intensity	Low Intensity	24.6049	NA	NA	NA
meanG.ProductPool	coreStrategies	15	ploidy = 2	One-Pool Breeding Value	One-Pool Cross Performance	Genomic Estimated Values L = 2	True Values L = 2	Low Intensity	Low Intensity	26.7976	NA	NA	NA
meanG.ProductPool	coreStrategies	15	ploidy = 2	One-Pool Breeding Value	One-Pool Cross Performance	Genomic Estimated Values L = 2	True Values L = 2	High Intensity	Low Intensity	505.854	NA	NA	NA
meanG.ProductPool	coreStrategies	15	ploidy = 2	One-Pool Breeding Value	One-Pool Cross Performance	Phenotypic, Control nCycles	True Values L = 2	Low Intensity	Low Intensity	52.833	NA	NA	NA
meanG.ProductPool	coreStrategies	15	ploidy = 2	One-Pool Breeding Value	One-Pool Cross Performance	Phenotypic, Control nCycles	True Values L = 2	High Intensity	Low Intensity	-15.9577	NA	NA	NA
meanG.ProductPool	coreStrategies	15	ploidy = 2	One-Pool Breeding Value	One-Pool Cross Performance	True Values L = 2	True Values L = 2	Low Intensity	Low Intensity	-42.7276	NA	NA	NA
meanG.ProductPool	coreStrategies	15	ploidy = 2	One-Pool Breeding Value	One-Pool Cross Performance	True Values L = 2	True Values L = 2	High Intensity	Low Intensity	26.6965	NA	NA	NA
meanG.ProductPool	coreStrategies	15	ploidy = 2	Two-Pool Breeding Value	One-Pool Cross Performance	Genomic Estimated Values L = 2	True Values L = 2	Low Intensity	Low Intensity	25.0323	NA	NA	NA
meanG.ProductPool	coreStrategies	15	ploidy = 2	Two-Pool Breeding Value	One-Pool Cross Performance	Genomic Estimated Values L = 2	True Values L = 2	High Intensity	Low Intensity	19.5378	0.750477	18.7874	20.2883
meanG.ProductPool	coreStrategies	15	ploidy = 2	Two-Pool Breeding Value	One-Pool Cross Performance	Phenotypic, Control nCycles	True Values L = 2	Low Intensity	Low Intensity	31.5514	NA	NA	NA
meanG.ProductPool	coreStrategies	15	ploidy = 2	Two-Pool Breeding Value	One-Pool Cross Performance	Phenotypic, Control nCycles	True Values L = 2	High Intensity	Low Intensity	49.3155	NA	NA	NA
meanG.ProductPool	coreStrategies	15	ploidy = 2	Two-Pool Breeding Value	One-Pool Cross Performance	True Values L = 2	True Values L = 2	Low Intensity	Low Intensity	23.2343	NA	NA	NA
meanG.ProductPool	coreStrategies	15	ploidy = 2	Two-Pool Breeding Value	One-Pool Cross Performance	True Values L = 2	True Values L = 2	High Intensity	Low Intensity	28.9154	NA	NA	NA
meanG.ProductPool	coreStrategies	15	ploidy = 2	Two-Pool GCA	One-Pool Cross Performance	Phenotypic, Fast Multiplication	True Values L = 2	Low Intensity	Low Intensity	27.3814	NA	NA	NA
meanG.ProductPool	coreStrategies	15	ploidy = 2	Two-Pool GCA	One-Pool Cross Performance	Phenotypic, Fast Multiplication	True Values L = 2	High Intensity	Low Intensity	27.0243	NA	NA	NA
meanG.ProductPool	coreStrategies	15	ploidy = 2	One-Pool Breeding Value	One-Pool Cross Performance	Phenotypic, Fast Multiplication	True Values L = 2	Low Intensity	Low Intensity	34.6667	NA	NA	NA
meanG.ProductPool	coreStrategies	15	ploidy = 2	One-Pool Breeding Value	One-Pool Cross Performance	Phenotypic, Fast Multiplication	True Values L = 2	High Intensity	Low Intensity	35.81	NA	NA	NA
meanG.ProductPool	coreStrategies	15	ploidy = 2	Two-Pool Breeding Value	One-Pool Cross Performance	Phenotypic, Fast Multiplication	True Values L = 2	Low Intensity	Low Intensity	28.9185	NA	NA	NA
meanG.ProductPool	coreStrategies	15	ploidy = 2	Two-Pool Breeding Value	One-Pool Cross Performance	Phenotypic, Fast Multiplication	True Values L = 2	High Intensity	Low Intensity	30.313	NA	NA	NA
meanG.ProductPool	coreStrategies	15	ploidy = 2	Two-Pool GCA	One-Pool Cross Performance	Phenotypic, Slow Multiplication	True Values L = 2	Low Intensity	Low Intensity	27.3947	NA	NA	NA
meanG.ProductPool	coreStrategies	15	ploidy = 2	Two-Pool GCA	One-Pool Cross Performance	Phenotypic, Slow Multiplication	True Values L = 2	High Intensity	Low Intensity	27.0383	NA	NA	NA
meanG.ProductPool	coreStrategies	15	ploidy = 2	One-Pool Breeding Value	One-Pool Cross Performance	Phenotypic, Slow Multiplication	True Values L = 2	Low Intensity	Low Intensity	42.9315	NA	NA	NA
meanG.ProductPool	coreStrategies	15	ploidy = 2	One-Pool Breeding Value	One-Pool Cross Performance	Phenotypic, Slow Multiplication	True Values L = 2	High Intensity	Low Intensity	33.4744	NA	NA	NA
meanG.ProductPool	coreStrategies	15	ploidy = 2	Two-Pool Breeding Value	One-Pool Cross Performance	Phenotypic, Slow Multiplication	True Values L = 2	Low Intensity	Low Intensity	28.0903	NA	NA	NA
meanG.ProductPool	coreStrategies	15	ploidy = 2	Two-Pool Breeding Value	One-Pool Cross Performance	Phenotypic, Slow Multiplication	True Values L = 2	High Intensity	Low Intensity	28.2885	NA	NA	NA
meanG.ProductPool	coreStrategies	15	ploidy = 2	One-Pool Breeding Value	One-Pool Cross Performance	Genomic Estimated Values L = 2	True Values L = 2	Low Intensity	High Intensity	25.642	NA	NA	NA
meanG.ProductPool	coreStrategies	15	ploidy = 2	One-Pool Breeding Value	One-Pool Cross Performance	Genomic Estimated Values L = 2	True Values L = 2	High Intensity	High Intensity	33.4429	NA	NA	NA
meanG.ProductPool	coreStrategies	15	ploidy = 2	One-Pool Breeding Value	One-Pool Cross Performance	Phenotypic, Control nCycles	True Values L = 2	Low Intensity	High Intensity	31.6206	NA	NA	NA
meanG.ProductPool	coreStrategies	15	ploidy = 2	One-Pool Breeding Value	One-Pool Cross Performance	Phenotypic, Control nCycles	True Values L = 2	High Intensity	High Intensity	46.0338	NA	NA	NA
meanG.ProductPool	coreStrategies	15	ploidy = 2	One-Pool Breeding Value	One-Pool Cross Performance	True Values L = 2	True Values L = 2	Low Intensity	High Intensity	19.3512	0.814791	18.5364	20.166
meanG.ProductPool	coreStrategies	15	ploidy = 2	One-Pool Breeding Value	One-Pool Cross Performance	True Values L = 2	True Values L = 2	High Intensity	High Intensity	63.1314	NA	NA	NA
meanG.ProductPool	coreStrategies	15	ploidy = 2	Two-Pool Breeding Value	One-Pool Cross Performance	Genomic Estimated Values L = 2	True Values L = 2	Low Intensity	High Intensity	24.864	NA	NA	NA
meanG.ProductPool	coreStrategies	15	ploidy = 2	Two-Pool Breeding Value	One-Pool Cross Performance	Genomic Estimated Values L = 2	True Values L = 2	High Intensity	High Intensity	22.2153	0.549315	21.666	22.7647
meanG.ProductPool	coreStrategies	15	ploidy = 2	Two-Pool Breeding Value	One-Pool Cross Performance	Phenotypic, Control nCycles	True Values L = 2	Low Intensity	High Intensity	27.8691	NA	NA	NA
meanG.ProductPool	coreStrategies	15	ploidy = 2	Two-Pool Breeding Value	One-Pool Cross Performance	Phenotypic, Control nCycles	True Values L = 2	High Intensity	High Intensity	30.0994	NA	NA	NA
meanG.ProductPool	coreStrategies	15	ploidy = 2	Two-Pool Breeding Value	One-Pool Cross Performance	True Values L = 2	True Values L = 2	Low Intensity	High Intensity	23.8872	NA	NA	NA
meanG.ProductPool	coreStrategies	15	ploidy = 2	Two-Pool Breeding Value	One-Pool Cross Performance	True Values L = 2	True Values L = 2	High Intensity	High Intensity	22.6941	1.75545	20.9387	24.4495
meanG.ProductPool	coreStrategies	15	ploidy = 2	Two-Pool GCA	One-Pool Cross Performance	Phenotypic, Fast Multiplication	True Values L = 2	Low Intensity	High Intensity	26.3519	NA	NA	NA
meanG.ProductPool	coreStrategies	15	ploidy = 2	Two-Pool GCA	One-Pool Cross Performance	Phenotypic, Fast Multiplication	True Values L = 2	High Intensity	High Intensity	26.0969	NA	NA	NA
meanG.ProductPool	coreStrategies	15	ploidy = 2	One-Pool Breeding Value	One-Pool Cross Performance	Phenotypic, Fast Multiplication	True Values L = 2	Low Intensity	High Intensity	29.4575	NA	NA	NA
meanG.ProductPool	coreStrategies	15	ploidy = 2	One-Pool Breeding Value	One-Pool Cross Performance	Phenotypic, Fast Multiplication	True Values L = 2	High Intensity	High Intensity	29.186	NA	NA	NA
meanG.ProductPool	coreStrategies	15	ploidy = 2	Two-Pool Breeding Value	One-Pool Cross Performance	Phenotypic, Fast Multiplication	True Values L = 2	Low Intensity	High Intensity	27.0694	NA	NA	NA
meanG.ProductPool	coreStrategies	15	ploidy = 2	Two-Pool Breeding Value	One-Pool Cross Performance	Phenotypic, Fast Multiplication	True Values L = 2	High Intensity	High Intensity	27.4191	NA	NA	NA
meanG.ProductPool	coreStrategies	15	ploidy = 2	Two-Pool GCA	One-Pool Cross Performance	Phenotypic, Slow Multiplication	True Values L = 2	Low Intensity	High Intensity	26.3966	NA	NA	NA
meanG.ProductPool	coreStrategies	15	ploidy = 2	Two-Pool GCA	One-Pool Cross Performance	Phenotypic, Slow Multiplication	True Values L = 2	High Intensity	High Intensity	26.1638	NA	NA	NA
meanG.ProductPool	coreStrategies	15	ploidy = 2	One-Pool Breeding Value	One-Pool Cross Performance	Phenotypic, Slow Multiplication	True Values L = 2	Low Intensity	High Intensity	33.6413	NA	NA	NA
meanG.ProductPool	coreStrategies	15	ploidy = 2	One-Pool Breeding Value	One-Pool Cross Performance	Phenotypic, Slow Multiplication	True Values L = 2	High Intensity	High Intensity	29.322	NA	NA	NA
meanG.ProductPool	coreStrategies	15	ploidy = 2	Two-Pool Breeding Value	One-Pool Cross Performance	Phenotypic, Slow Multiplication	True Values L = 2	Low Intensity	High Intensity	26.7429	NA	NA	NA
meanG.ProductPool	coreStrategies	15	ploidy = 2	Two-Pool Breeding Value	One-Pool Cross Performance	Phenotypic, Slow Multiplication	True Values L = 2	High Intensity	High Intensity	26.7737	NA	NA	NA
meanG.ProductPool	coreStrategies	15	ploidy = 2	One-Pool Breeding Value	One-Pool Breeding Value	Genomic Estimated Values L = 2	Genomic Estimated Values L = 2	High Intensity	Low Intensity	16.5992	0.596404	16.0028	17.1956
meanG.ProductPool	coreStrategies	15	ploidy = 2	One-Pool Breeding Value	One-Pool Breeding Value	Phenotypic, Control nCycles	Genomic Estimated Values L = 2	Low Intensity	Low Intensity	11.605	0.641047	10.9639	12.246
meanG.ProductPool	coreStrategies	15	ploidy = 2	One-Pool Breeding Value	One-Pool Breeding Value	Phenotypic, Control nCycles	Genomic Estimated Values L = 2	High Intensity	Low Intensity	14.9092	0.413331	14.4959	15.3225
meanG.ProductPool	coreStrategies	15	ploidy = 2	One-Pool Breeding Value	One-Pool Breeding Value	True Values L = 2	Genomic Estimated Values L = 2	Low Intensity	Low Intensity	34.036	NA	NA	NA
meanG.ProductPool	coreStrategies	15	ploidy = 2	One-Pool Breeding Value	One-Pool Breeding Value	True Values L = 2	Genomic Estimated Values L = 2	High Intensity	Low Intensity	26.7429	NA	NA	NA
meanG.ProductPool	coreStrategies	15	ploidy = 2	Two-Pool Breeding Value	One-Pool Breeding Value	Genomic Estimated Values L = 2	Genomic Estimated Values L = 2	Low Intensity	Low Intensity	22.5651	0.772406	21.7927	23.3375
meanG.ProductPool	coreStrategies	15	ploidy = 2	Two-Pool Breeding Value	One-Pool Breeding Value	Genomic Estimated Values L = 2	Genomic Estimated Values L = 2	High Intensity	Low Intensity	1312.4	NA	NA	NA
meanG.ProductPool	coreStrategies	15	ploidy = 2	Two-Pool Breeding Value	One-Pool Breeding Value	Phenotypic, Control nCycles	Genomic Estimated Values L = 2	Low Intensity	Low Intensity	-355.191	NA	NA	NA
meanG.ProductPool	coreStrategies	15	ploidy = 2	Two-Pool Breeding Value	One-Pool Breeding Value	Phenotypic, Control nCycles	Genomic Estimated Values L = 2	High Intensity	Low Intensity	16.27	0.822806	15.4471	17.0928
meanG.ProductPool	coreStrategies	15	ploidy = 2	Two-Pool Breeding Value	One-Pool Breeding Value	True Values L = 2	Genomic Estimated Values L = 2	Low Intensity	Low Intensity	7.3922	1.51135	5.88085	8.90355
meanG.ProductPool	coreStrategies	15	ploidy = 2	Two-Pool Breeding Value	One-Pool Breeding Value	True Values L = 2	Genomic Estimated Values L = 2	High Intensity	Low Intensity	27.3376	NA	NA	NA
meanG.ProductPool	coreStrategies	15	ploidy = 2	Two-Pool GCA	One-Pool Breeding Value	Phenotypic, Fast Multiplication	Genomic Estimated Values L = 2	Low Intensity	Low Intensity	28.0369	NA	NA	NA
meanG.ProductPool	coreStrategies	15	ploidy = 2	Two-Pool GCA	One-Pool Breeding Value	Phenotypic, Fast Multiplication	Genomic Estimated Values L = 2	High Intensity	Low Intensity	27.3103	NA	NA	NA
meanG.ProductPool	coreStrategies	15	ploidy = 2	One-Pool Breeding Value	One-Pool Breeding Value	Phenotypic, Fast Multiplication	Genomic Estimated Values L = 2	Low Intensity	Low Intensity	242.275	NA	NA	NA
meanG.ProductPool	coreStrategies	15	ploidy = 2	One-Pool Breeding Value	One-Pool Breeding Value	Phenotypic, Fast Multiplication	Genomic Estimated Values L = 2	High Intensity	Low Intensity	-3.46902	NA	NA	NA
meanG.ProductPool	coreStrategies	15	ploidy = 2	Two-Pool Breeding Value	One-Pool Breeding Value	Phenotypic, Fast Multiplication	Genomic Estimated Values L = 2	Low Intensity	Low Intensity	33.2914	NA	NA	NA
meanG.ProductPool	coreStrategies	15	ploidy = 2	Two-Pool Breeding Value	One-Pool Breeding Value	Phenotypic, Fast Multiplication	Genomic Estimated Values L = 2	High Intensity	Low Intensity	72.4031	NA	NA	NA
meanG.ProductPool	coreStrategies	15	ploidy = 2	Two-Pool GCA	One-Pool Breeding Value	Phenotypic, Slow Multiplication	Genomic Estimated Values L = 2	Low Intensity	Low Intensity	27.9919	NA	NA	NA
meanG.ProductPool	coreStrategies	15	ploidy = 2	Two-Pool GCA	One-Pool Breeding Value	Phenotypic, Slow Multiplication	Genomic Estimated Values L = 2	High Intensity	Low Intensity	27.2823	NA	NA	NA
meanG.ProductPool	coreStrategies	15	ploidy = 2	One-Pool Breeding Value	One-Pool Breeding Value	Phenotypic, Slow Multiplication	Genomic Estimated Values L = 2	Low Intensity	Low Intensity	235.562	NA	NA	NA
meanG.ProductPool	coreStrategies	15	ploidy = 2	One-Pool Breeding Value	One-Pool Breeding Value	Phenotypic, Slow Multiplication	Genomic Estimated Values L = 2	High Intensity	Low Intensity	58.6001	NA	NA	NA
meanG.ProductPool	coreStrategies	15	ploidy = 2	Two-Pool Breeding Value	One-Pool Breeding Value	Phenotypic, Slow Multiplication	Genomic Estimated Values L = 2	Low Intensity	Low Intensity	29.7735	NA	NA	NA
meanG.ProductPool	coreStrategies	15	ploidy = 2	Two-Pool Breeding Value	One-Pool Breeding Value	Phenotypic, Slow Multiplication	Genomic Estimated Values L = 2	High Intensity	Low Intensity	30.793	NA	NA	NA
meanG.ProductPool	coreStrategies	15	ploidy = 2	One-Pool Breeding Value	One-Pool Breeding Value	Phenotypic, Control nCycles	Genomic Estimated Values L = 2	Low Intensity	High Intensity	25.6709	NA	NA	NA
meanG.ProductPool	coreStrategies	15	ploidy = 2	One-Pool Breeding Value	One-Pool Breeding Value	Phenotypic, Control nCycles	Genomic Estimated Values L = 2	High Intensity	High Intensity	10.8334	1.42608	9.40729	12.2595
meanG.ProductPool	coreStrategies	15	ploidy = 2	One-Pool Breeding Value	One-Pool Breeding Value	True Values L = 2	Genomic Estimated Values L = 2	Low Intensity	High Intensity	-198.413	NA	NA	NA
meanG.ProductPool	coreStrategies	15	ploidy = 2	One-Pool Breeding Value	One-Pool Breeding Value	True Values L = 2	Genomic Estimated Values L = 2	High Intensity	High Intensity	35.0267	NA	NA	NA
meanG.ProductPool	coreStrategies	15	ploidy = 2	Two-Pool Breeding Value	One-Pool Breeding Value	Genomic Estimated Values L = 2	Genomic Estimated Values L = 2	Low Intensity	High Intensity	19.1181	0.376564	18.7416	19.4947
meanG.ProductPool	coreStrategies	15	ploidy = 2	Two-Pool Breeding Value	One-Pool Breeding Value	Genomic Estimated Values L = 2	Genomic Estimated Values L = 2	High Intensity	High Intensity	9.12518	0.511471	8.61371	9.63665
meanG.ProductPool	coreStrategies	15	ploidy = 2	Two-Pool Breeding Value	One-Pool Breeding Value	Phenotypic, Control nCycles	Genomic Estimated Values L = 2	Low Intensity	High Intensity	21.3258	0.850667	20.4751	22.1765
meanG.ProductPool	coreStrategies	15	ploidy = 2	Two-Pool Breeding Value	One-Pool Breeding Value	Phenotypic, Control nCycles	Genomic Estimated Values L = 2	High Intensity	High Intensity	17.3528	2.4562	14.8966	19.809
meanG.ProductPool	coreStrategies	15	ploidy = 2	Two-Pool Breeding Value	One-Pool Breeding Value	True Values L = 2	Genomic Estimated Values L = 2	Low Intensity	High Intensity	14.8793	0.406522	14.4728	15.2859
meanG.ProductPool	coreStrategies	15	ploidy = 2	Two-Pool Breeding Value	One-Pool Breeding Value	True Values L = 2	Genomic Estimated Values L = 2	High Intensity	High Intensity	56.2984	NA	NA	NA
meanG.ProductPool	coreStrategies	15	ploidy = 2	Two-Pool GCA	One-Pool Breeding Value	Phenotypic, Fast Multiplication	Genomic Estimated Values L = 2	Low Intensity	High Intensity	22.0472	0.40401	21.6432	22.4512
meanG.ProductPool	coreStrategies	15	ploidy = 2	Two-Pool GCA	One-Pool Breeding Value	Phenotypic, Fast Multiplication	Genomic Estimated Values L = 2	High Intensity	High Intensity	21.3904	0.412479	20.9779	21.8029
meanG.ProductPool	coreStrategies	15	ploidy = 2	One-Pool Breeding Value	One-Pool Breeding Value	Phenotypic, Fast Multiplication	Genomic Estimated Values L = 2	Low Intensity	High Intensity	25.0097	NA	NA	NA
meanG.ProductPool	coreStrategies	15	ploidy = 2	One-Pool Breeding Value	One-Pool Breeding Value	Phenotypic, Fast Multiplication	Genomic Estimated Values L = 2	High Intensity	High Intensity	22.741	1.23947	21.5016	23.9805
meanG.ProductPool	coreStrategies	15	ploidy = 2	Two-Pool Breeding Value	One-Pool Breeding Value	Phenotypic, Fast Multiplication	Genomic Estimated Values L = 2	Low Intensity	High Intensity	22.1284	0.540173	21.5883	22.6686
meanG.ProductPool	coreStrategies	15	ploidy = 2	Two-Pool Breeding Value	One-Pool Breeding Value	Phenotypic, Fast Multiplication	Genomic Estimated Values L = 2	High Intensity	High Intensity	20.9851	0.748718	20.2364	21.7338
meanG.ProductPool	coreStrategies	15	ploidy = 2	Two-Pool GCA	One-Pool Breeding Value	Phenotypic, Slow Multiplication	Genomic Estimated Values L = 2	Low Intensity	High Intensity	22.3555	0.386815	21.9687	22.7424
meanG.ProductPool	coreStrategies	15	ploidy = 2	Two-Pool GCA	One-Pool Breeding Value	Phenotypic, Slow Multiplication	Genomic Estimated Values L = 2	High Intensity	High Intensity	21.9603	0.381665	21.5786	22.3419
meanG.ProductPool	coreStrategies	15	ploidy = 2	One-Pool Breeding Value	One-Pool Breeding Value	Phenotypic, Slow Multiplication	Genomic Estimated Values L = 2	Low Intensity	High Intensity	33.8532	NA	NA	NA
meanG.ProductPool	coreStrategies	15	ploidy = 2	One-Pool Breeding Value	One-Pool Breeding Value	Phenotypic, Slow Multiplication	Genomic Estimated Values L = 2	High Intensity	High Intensity	25.5648	NA	NA	NA
meanG.ProductPool	coreStrategies	15	ploidy = 2	Two-Pool Breeding Value	One-Pool Breeding Value	Phenotypic, Slow Multiplication	Genomic Estimated Values L = 2	Low Intensity	High Intensity	22.3902	0.445267	21.9449	22.8355
meanG.ProductPool	coreStrategies	15	ploidy = 2	Two-Pool Breeding Value	One-Pool Breeding Value	Phenotypic, Slow Multiplication	Genomic Estimated Values L = 2	High Intensity	High Intensity	21.9658	0.492068	21.4737	22.4579
meanG.ProductPool	coreStrategies	15	ploidy = 2	One-Pool Breeding Value	One-Pool Breeding Value	Phenotypic, Control nCycles	Phenotypic, Control nCycles	High Intensity	Low Intensity	17.6779	1.00919	16.6687	18.6871
meanG.ProductPool	coreStrategies	15	ploidy = 2	One-Pool Breeding Value	One-Pool Breeding Value	True Values L = 2	Phenotypic, Control nCycles	Low Intensity	Low Intensity	85.6943	NA	NA	NA
meanG.ProductPool	coreStrategies	15	ploidy = 2	One-Pool Breeding Value	One-Pool Breeding Value	True Values L = 2	Phenotypic, Control nCycles	High Intensity	Low Intensity	32.9237	NA	NA	NA
meanG.ProductPool	coreStrategies	15	ploidy = 2	Two-Pool Breeding Value	One-Pool Breeding Value	Genomic Estimated Values L = 2	Phenotypic, Control nCycles	Low Intensity	Low Intensity	17.4269	0.364867	17.0621	17.7918
meanG.ProductPool	coreStrategies	15	ploidy = 2	Two-Pool Breeding Value	One-Pool Breeding Value	Genomic Estimated Values L = 2	Phenotypic, Control nCycles	High Intensity	Low Intensity	-0.0654599	NA	NA	NA
meanG.ProductPool	coreStrategies	15	ploidy = 2	Two-Pool Breeding Value	One-Pool Breeding Value	Phenotypic, Control nCycles	Phenotypic, Control nCycles	Low Intensity	Low Intensity	18.8862	1.00312	17.8831	19.8893
meanG.ProductPool	coreStrategies	15	ploidy = 2	Two-Pool Breeding Value	One-Pool Breeding Value	Phenotypic, Control nCycles	Phenotypic, Control nCycles	High Intensity	Low Intensity	75.2796	NA	NA	NA
meanG.ProductPool	coreStrategies	15	ploidy = 2	Two-Pool Breeding Value	One-Pool Breeding Value	True Values L = 2	Phenotypic, Control nCycles	Low Intensity	Low Intensity	10.4986	0.437393	10.0612	10.936
meanG.ProductPool	coreStrategies	15	ploidy = 2	Two-Pool Breeding Value	One-Pool Breeding Value	True Values L = 2	Phenotypic, Control nCycles	High Intensity	Low Intensity	41.3165	NA	NA	NA
meanG.ProductPool	coreStrategies	15	ploidy = 2	Two-Pool GCA	One-Pool Breeding Value	Phenotypic, Fast Multiplication	Phenotypic, Control nCycles	Low Intensity	Low Intensity	21.2195	0.404668	20.8148	21.6242
meanG.ProductPool	coreStrategies	15	ploidy = 2	Two-Pool GCA	One-Pool Breeding Value	Phenotypic, Fast Multiplication	Phenotypic, Control nCycles	High Intensity	Low Intensity	20.3453	0.413076	19.9323	20.7584
meanG.ProductPool	coreStrategies	15	ploidy = 2	One-Pool Breeding Value	One-Pool Breeding Value	Phenotypic, Fast Multiplication	Phenotypic, Control nCycles	Low Intensity	Low Intensity	24.6663	NA	NA	NA
meanG.ProductPool	coreStrategies	15	ploidy = 2	One-Pool Breeding Value	One-Pool Breeding Value	Phenotypic, Fast Multiplication	Phenotypic, Control nCycles	High Intensity	Low Intensity	20.2075	1.76055	18.447	21.9681
meanG.ProductPool	coreStrategies	15	ploidy = 2	Two-Pool Breeding Value	One-Pool Breeding Value	Phenotypic, Fast Multiplication	Phenotypic, Control nCycles	Low Intensity	Low Intensity	21.0253	0.574693	20.4507	21.6
meanG.ProductPool	coreStrategies	15	ploidy = 2	Two-Pool Breeding Value	One-Pool Breeding Value	Phenotypic, Fast Multiplication	Phenotypic, Control nCycles	High Intensity	Low Intensity	18.7067	0.846691	17.86	19.5534
meanG.ProductPool	coreStrategies	15	ploidy = 2	Two-Pool GCA	One-Pool Breeding Value	Phenotypic, Slow Multiplication	Phenotypic, Control nCycles	Low Intensity	Low Intensity	21.6491	0.385069	21.264	22.0341
meanG.ProductPool	coreStrategies	15	ploidy = 2	Two-Pool GCA	One-Pool Breeding Value	Phenotypic, Slow Multiplication	Phenotypic, Control nCycles	High Intensity	Low Intensity	21.1629	0.378616	20.7843	21.5415
meanG.ProductPool	coreStrategies	15	ploidy = 2	One-Pool Breeding Value	One-Pool Breeding Value	Phenotypic, Slow Multiplication	Phenotypic, Control nCycles	Low Intensity	Low Intensity	37.8303	NA	NA	NA
meanG.ProductPool	coreStrategies	15	ploidy = 2	One-Pool Breeding Value	One-Pool Breeding Value	Phenotypic, Slow Multiplication	Phenotypic, Control nCycles	High Intensity	Low Intensity	25.5236	NA	NA	NA
meanG.ProductPool	coreStrategies	15	ploidy = 2	Two-Pool Breeding Value	One-Pool Breeding Value	Phenotypic, Slow Multiplication	Phenotypic, Control nCycles	Low Intensity	Low Intensity	21.5752	0.4551	21.1201	22.0303
meanG.ProductPool	coreStrategies	15	ploidy = 2	Two-Pool Breeding Value	One-Pool Breeding Value	Phenotypic, Slow Multiplication	Phenotypic, Control nCycles	High Intensity	Low Intensity	20.9158	0.512334	20.4035	21.4281
meanG.ProductPool	coreStrategies	15	ploidy = 2	One-Pool Breeding Value	One-Pool Breeding Value	True Values L = 2	Phenotypic, Control nCycles	Low Intensity	High Intensity	-21.2227	NA	NA	NA
meanG.ProductPool	coreStrategies	15	ploidy = 2	One-Pool Breeding Value	One-Pool Breeding Value	True Values L = 2	Phenotypic, Control nCycles	High Intensity	High Intensity	47.4129	NA	NA	NA
meanG.ProductPool	coreStrategies	15	ploidy = 2	Two-Pool Breeding Value	One-Pool Breeding Value	Genomic Estimated Values L = 2	Phenotypic, Control nCycles	Low Intensity	High Intensity	17.517	0.302832	17.2141	17.8198
meanG.ProductPool	coreStrategies	15	ploidy = 2	Two-Pool Breeding Value	One-Pool Breeding Value	Genomic Estimated Values L = 2	Phenotypic, Control nCycles	High Intensity	High Intensity	9.6279	0.386617	9.24128	10.0145
meanG.ProductPool	coreStrategies	15	ploidy = 2	Two-Pool Breeding Value	One-Pool Breeding Value	Phenotypic, Control nCycles	Phenotypic, Control nCycles	Low Intensity	High Intensity	18.2229	0.52913	17.6938	18.752
meanG.ProductPool	coreStrategies	15	ploidy = 2	Two-Pool Breeding Value	One-Pool Breeding Value	Phenotypic, Control nCycles	Phenotypic, Control nCycles	High Intensity	High Intensity	13.5916	0.872451	12.7192	14.4641
meanG.ProductPool	coreStrategies	15	ploidy = 2	Two-Pool Breeding Value	One-Pool Breeding Value	True Values L = 2	Phenotypic, Control nCycles	Low Intensity	High Intensity	13.8591	0.318659	13.5404	14.1778
meanG.ProductPool	coreStrategies	15	ploidy = 2	Two-Pool Breeding Value	One-Pool Breeding Value	True Values L = 2	Phenotypic, Control nCycles	High Intensity	High Intensity	-373.622	NA	NA	NA
meanG.ProductPool	coreStrategies	15	ploidy = 2	Two-Pool GCA	One-Pool Breeding Value	Phenotypic, Fast Multiplication	Phenotypic, Control nCycles	Low Intensity	High Intensity	20.0466	0.326814	19.7198	20.3734
meanG.ProductPool	coreStrategies	15	ploidy = 2	Two-Pool GCA	One-Pool Breeding Value	Phenotypic, Fast Multiplication	Phenotypic, Control nCycles	High Intensity	High Intensity	19.4222	0.329425	19.0927	19.7516
meanG.ProductPool	coreStrategies	15	ploidy = 2	One-Pool Breeding Value	One-Pool Breeding Value	Phenotypic, Fast Multiplication	Phenotypic, Control nCycles	Low Intensity	High Intensity	20.9652	0.592605	20.3726	21.5578
meanG.ProductPool	coreStrategies	15	ploidy = 2	One-Pool Breeding Value	One-Pool Breeding Value	Phenotypic, Fast Multiplication	Phenotypic, Control nCycles	High Intensity	High Intensity	18.5579	0.660137	17.8978	19.218
meanG.ProductPool	coreStrategies	15	ploidy = 2	Two-Pool Breeding Value	One-Pool Breeding Value	Phenotypic, Fast Multiplication	Phenotypic, Control nCycles	Low Intensity	High Intensity	19.6763	0.400128	19.2762	20.0765
meanG.ProductPool	coreStrategies	15	ploidy = 2	Two-Pool Breeding Value	One-Pool Breeding Value	Phenotypic, Fast Multiplication	Phenotypic, Control nCycles	High Intensity	High Intensity	18.1788	0.488906	17.6899	18.6677
meanG.ProductPool	coreStrategies	15	ploidy = 2	Two-Pool GCA	One-Pool Breeding Value	Phenotypic, Slow Multiplication	Phenotypic, Control nCycles	Low Intensity	High Intensity	20.3943	0.317822	20.0764	20.7121
meanG.ProductPool	coreStrategies	15	ploidy = 2	Two-Pool GCA	One-Pool Breeding Value	Phenotypic, Slow Multiplication	Phenotypic, Control nCycles	High Intensity	High Intensity	20.0553	0.313497	19.7418	20.3688
meanG.ProductPool	coreStrategies	15	ploidy = 2	One-Pool Breeding Value	One-Pool Breeding Value	Phenotypic, Slow Multiplication	Phenotypic, Control nCycles	Low Intensity	High Intensity	27.4907	NA	NA	NA
meanG.ProductPool	coreStrategies	15	ploidy = 2	One-Pool Breeding Value	One-Pool Breeding Value	Phenotypic, Slow Multiplication	Phenotypic, Control nCycles	High Intensity	High Intensity	21.9419	0.532357	21.4096	22.4743
meanG.ProductPool	coreStrategies	15	ploidy = 2	Two-Pool Breeding Value	One-Pool Breeding Value	Phenotypic, Slow Multiplication	Phenotypic, Control nCycles	Low Intensity	High Intensity	20.211	0.351404	19.8596	20.5625
meanG.ProductPool	coreStrategies	15	ploidy = 2	Two-Pool Breeding Value	One-Pool Breeding Value	Phenotypic, Slow Multiplication	Phenotypic, Control nCycles	High Intensity	High Intensity	19.6836	0.375025	19.3086	20.0586
meanG.ProductPool	coreStrategies	15	ploidy = 2	One-Pool Breeding Value	One-Pool Breeding Value	True Values L = 2	True Values L = 2	High Intensity	Low Intensity	21.5519	0.870442	20.6815	22.4223
meanG.ProductPool	coreStrategies	15	ploidy = 2	Two-Pool Breeding Value	One-Pool Breeding Value	Genomic Estimated Values L = 2	True Values L = 2	Low Intensity	Low Intensity	28.9733	NA	NA	NA
meanG.ProductPool	coreStrategies	15	ploidy = 2	Two-Pool Breeding Value	One-Pool Breeding Value	Genomic Estimated Values L = 2	True Values L = 2	High Intensity	Low Intensity	26.0608	NA	NA	NA
meanG.ProductPool	coreStrategies	15	ploidy = 2	Two-Pool Breeding Value	One-Pool Breeding Value	Phenotypic, Control nCycles	True Values L = 2	Low Intensity	Low Intensity	39.3911	NA	NA	NA
meanG.ProductPool	coreStrategies	15	ploidy = 2	Two-Pool Breeding Value	One-Pool Breeding Value	Phenotypic, Control nCycles	True Values L = 2	High Intensity	Low Intensity	88.0124	NA	NA	NA
meanG.ProductPool	coreStrategies	15	ploidy = 2	Two-Pool Breeding Value	One-Pool Breeding Value	True Values L = 2	True Values L = 2	Low Intensity	Low Intensity	28.7356	NA	NA	NA
meanG.ProductPool	coreStrategies	15	ploidy = 2	Two-Pool Breeding Value	One-Pool Breeding Value	True Values L = 2	True Values L = 2	High Intensity	Low Intensity	13.4391	1.33416	12.105	14.7733
meanG.ProductPool	coreStrategies	15	ploidy = 2	Two-Pool GCA	One-Pool Breeding Value	Phenotypic, Fast Multiplication	True Values L = 2	Low Intensity	Low Intensity	31.0617	NA	NA	NA
meanG.ProductPool	coreStrategies	15	ploidy = 2	Two-Pool GCA	One-Pool Breeding Value	Phenotypic, Fast Multiplication	True Values L = 2	High Intensity	Low Intensity	30.8973	NA	NA	NA
meanG.ProductPool	coreStrategies	15	ploidy = 2	One-Pool Breeding Value	One-Pool Breeding Value	Phenotypic, Fast Multiplication	True Values L = 2	Low Intensity	Low Intensity	42.4007	NA	NA	NA
meanG.ProductPool	coreStrategies	15	ploidy = 2	One-Pool Breeding Value	One-Pool Breeding Value	Phenotypic, Fast Multiplication	True Values L = 2	High Intensity	Low Intensity	46.7609	NA	NA	NA
meanG.ProductPool	coreStrategies	15	ploidy = 2	Two-Pool Breeding Value	One-Pool Breeding Value	Phenotypic, Fast Multiplication	True Values L = 2	Low Intensity	Low Intensity	33.7763	NA	NA	NA
meanG.ProductPool	coreStrategies	15	ploidy = 2	Two-Pool Breeding Value	One-Pool Breeding Value	Phenotypic, Fast Multiplication	True Values L = 2	High Intensity	Low Intensity	37.2753	NA	NA	NA
meanG.ProductPool	coreStrategies	15	ploidy = 2	Two-Pool GCA	One-Pool Breeding Value	Phenotypic, Slow Multiplication	True Values L = 2	Low Intensity	Low Intensity	30.8644	NA	NA	NA
meanG.ProductPool	coreStrategies	15	ploidy = 2	Two-Pool GCA	One-Pool Breeding Value	Phenotypic, Slow Multiplication	True Values L = 2	High Intensity	Low Intensity	30.5153	NA	NA	NA
meanG.ProductPool	coreStrategies	15	ploidy = 2	One-Pool Breeding Value	One-Pool Breeding Value	Phenotypic, Slow Multiplication	True Values L = 2	Low Intensity	Low Intensity	51.0948	NA	NA	NA
meanG.ProductPool	coreStrategies	15	ploidy = 2	One-Pool Breeding Value	One-Pool Breeding Value	Phenotypic, Slow Multiplication	True Values L = 2	High Intensity	Low Intensity	39.6082	NA	NA	NA
meanG.ProductPool	coreStrategies	15	ploidy = 2	Two-Pool Breeding Value	One-Pool Breeding Value	Phenotypic, Slow Multiplication	True Values L = 2	Low Intensity	Low Intensity	32.0801	NA	NA	NA
meanG.ProductPool	coreStrategies	15	ploidy = 2	Two-Pool Breeding Value	One-Pool Breeding Value	Phenotypic, Slow Multiplication	True Values L = 2	High Intensity	Low Intensity	32.7498	NA	NA	NA
meanG.ProductPool	coreStrategies	15	ploidy = 2	Two-Pool Breeding Value	One-Pool Breeding Value	Genomic Estimated Values L = 2	True Values L = 2	Low Intensity	High Intensity	25.7099	NA	NA	NA
meanG.ProductPool	coreStrategies	15	ploidy = 2	Two-Pool Breeding Value	One-Pool Breeding Value	Genomic Estimated Values L = 2	True Values L = 2	High Intensity	High Intensity	23.42	NA	NA	NA
meanG.ProductPool	coreStrategies	15	ploidy = 2	Two-Pool Breeding Value	One-Pool Breeding Value	Phenotypic, Control nCycles	True Values L = 2	Low Intensity	High Intensity	28.9105	NA	NA	NA
meanG.ProductPool	coreStrategies	15	ploidy = 2	Two-Pool Breeding Value	One-Pool Breeding Value	Phenotypic, Control nCycles	True Values L = 2	High Intensity	High Intensity	31.511	NA	NA	NA
meanG.ProductPool	coreStrategies	15	ploidy = 2	Two-Pool Breeding Value	One-Pool Breeding Value	True Values L = 2	True Values L = 2	Low Intensity	High Intensity	24.9318	NA	NA	NA
meanG.ProductPool	coreStrategies	15	ploidy = 2	Two-Pool Breeding Value	One-Pool Breeding Value	True Values L = 2	True Values L = 2	High Intensity	High Intensity	25.7882	NA	NA	NA
meanG.ProductPool	coreStrategies	15	ploidy = 2	Two-Pool GCA	One-Pool Breeding Value	Phenotypic, Fast Multiplication	True Values L = 2	Low Intensity	High Intensity	27.1185	NA	NA	NA
meanG.ProductPool	coreStrategies	15	ploidy = 2	Two-Pool GCA	One-Pool Breeding Value	Phenotypic, Fast Multiplication	True Values L = 2	High Intensity	High Intensity	26.8943	NA	NA	NA
meanG.ProductPool	coreStrategies	15	ploidy = 2	One-Pool Breeding Value	One-Pool Breeding Value	Phenotypic, Fast Multiplication	True Values L = 2	Low Intensity	High Intensity	30.4294	NA	NA	NA
meanG.ProductPool	coreStrategies	15	ploidy = 2	One-Pool Breeding Value	One-Pool Breeding Value	Phenotypic, Fast Multiplication	True Values L = 2	High Intensity	High Intensity	30.3002	NA	NA	NA
meanG.ProductPool	coreStrategies	15	ploidy = 2	Two-Pool Breeding Value	One-Pool Breeding Value	Phenotypic, Fast Multiplication	True Values L = 2	Low Intensity	High Intensity	27.9355	NA	NA	NA
meanG.ProductPool	coreStrategies	15	ploidy = 2	Two-Pool Breeding Value	One-Pool Breeding Value	Phenotypic, Fast Multiplication	True Values L = 2	High Intensity	High Intensity	28.4291	NA	NA	NA
meanG.ProductPool	coreStrategies	15	ploidy = 2	Two-Pool GCA	One-Pool Breeding Value	Phenotypic, Slow Multiplication	True Values L = 2	Low Intensity	High Intensity	27.1359	NA	NA	NA
meanG.ProductPool	coreStrategies	15	ploidy = 2	Two-Pool GCA	One-Pool Breeding Value	Phenotypic, Slow Multiplication	True Values L = 2	High Intensity	High Intensity	26.9111	NA	NA	NA
meanG.ProductPool	coreStrategies	15	ploidy = 2	One-Pool Breeding Value	One-Pool Breeding Value	Phenotypic, Slow Multiplication	True Values L = 2	Low Intensity	High Intensity	34.4753	NA	NA	NA
meanG.ProductPool	coreStrategies	15	ploidy = 2	One-Pool Breeding Value	One-Pool Breeding Value	Phenotypic, Slow Multiplication	True Values L = 2	High Intensity	High Intensity	30.2069	NA	NA	NA
meanG.ProductPool	coreStrategies	15	ploidy = 2	Two-Pool Breeding Value	One-Pool Breeding Value	Phenotypic, Slow Multiplication	True Values L = 2	Low Intensity	High Intensity	27.5329	NA	NA	NA
meanG.ProductPool	coreStrategies	15	ploidy = 2	Two-Pool Breeding Value	One-Pool Breeding Value	Phenotypic, Slow Multiplication	True Values L = 2	High Intensity	High Intensity	27.6122	NA	NA	NA
meanG.ProductPool	coreStrategies	15	ploidy = 2	Two-Pool Breeding Value	Two-Pool Breeding Value	Genomic Estimated Values L = 2	Genomic Estimated Values L = 2	High Intensity	Low Intensity	32.6084	NA	NA	NA
meanG.ProductPool	coreStrategies	15	ploidy = 2	Two-Pool Breeding Value	Two-Pool Breeding Value	Phenotypic, Control nCycles	Genomic Estimated Values L = 2	Low Intensity	Low Intensity	16.1854	0.492621	15.6928	16.6781
meanG.ProductPool	coreStrategies	15	ploidy = 2	Two-Pool Breeding Value	Two-Pool Breeding Value	Phenotypic, Control nCycles	Genomic Estimated Values L = 2	High Intensity	Low Intensity	19.4944	0.459583	19.0348	19.954
meanG.ProductPool	coreStrategies	15	ploidy = 2	Two-Pool Breeding Value	Two-Pool Breeding Value	True Values L = 2	Genomic Estimated Values L = 2	Low Intensity	Low Intensity	29.5211	NA	NA	NA
meanG.ProductPool	coreStrategies	15	ploidy = 2	Two-Pool Breeding Value	Two-Pool Breeding Value	True Values L = 2	Genomic Estimated Values L = 2	High Intensity	Low Intensity	25.678	NA	NA	NA
meanG.ProductPool	coreStrategies	15	ploidy = 2	Two-Pool GCA	Two-Pool Breeding Value	Phenotypic, Fast Multiplication	Genomic Estimated Values L = 2	Low Intensity	Low Intensity	50.4029	NA	NA	NA
meanG.ProductPool	coreStrategies	15	ploidy = 2	Two-Pool GCA	Two-Pool Breeding Value	Phenotypic, Fast Multiplication	Genomic Estimated Values L = 2	High Intensity	Low Intensity	71.4417	NA	NA	NA
meanG.ProductPool	coreStrategies	15	ploidy = 2	One-Pool Breeding Value	Two-Pool Breeding Value	Phenotypic, Fast Multiplication	Genomic Estimated Values L = 2	Low Intensity	Low Intensity	10.2755	0.362465	9.91308	10.638
meanG.ProductPool	coreStrategies	15	ploidy = 2	One-Pool Breeding Value	Two-Pool Breeding Value	Phenotypic, Fast Multiplication	Genomic Estimated Values L = 2	High Intensity	Low Intensity	16.2439	0.409359	15.8345	16.6533
meanG.ProductPool	coreStrategies	15	ploidy = 2	Two-Pool Breeding Value	Two-Pool Breeding Value	Phenotypic, Fast Multiplication	Genomic Estimated Values L = 2	Low Intensity	Low Intensity	0.000650506	NA	NA	NA
meanG.ProductPool	coreStrategies	15	ploidy = 2	Two-Pool Breeding Value	Two-Pool Breeding Value	Phenotypic, Fast Multiplication	Genomic Estimated Values L = 2	High Intensity	Low Intensity	15.9791	0.544757	15.4343	16.5238
meanG.ProductPool	coreStrategies	15	ploidy = 2	Two-Pool GCA	Two-Pool Breeding Value	Phenotypic, Slow Multiplication	Genomic Estimated Values L = 2	Low Intensity	Low Intensity	41.6427	NA	NA	NA
meanG.ProductPool	coreStrategies	15	ploidy = 2	Two-Pool GCA	Two-Pool Breeding Value	Phenotypic, Slow Multiplication	Genomic Estimated Values L = 2	High Intensity	Low Intensity	39.7475	NA	NA	NA
meanG.ProductPool	coreStrategies	15	ploidy = 2	One-Pool Breeding Value	Two-Pool Breeding Value	Phenotypic, Slow Multiplication	Genomic Estimated Values L = 2	Low Intensity	Low Intensity	-5.67205	NA	NA	NA
meanG.ProductPool	coreStrategies	15	ploidy = 2	One-Pool Breeding Value	Two-Pool Breeding Value	Phenotypic, Slow Multiplication	Genomic Estimated Values L = 2	High Intensity	Low Intensity	1.27634	0.853073	0.423267	2.12941
meanG.ProductPool	coreStrategies	15	ploidy = 2	Two-Pool Breeding Value	Two-Pool Breeding Value	Phenotypic, Slow Multiplication	Genomic Estimated Values L = 2	Low Intensity	Low Intensity	128.121	NA	NA	NA
meanG.ProductPool	coreStrategies	15	ploidy = 2	Two-Pool Breeding Value	Two-Pool Breeding Value	Phenotypic, Slow Multiplication	Genomic Estimated Values L = 2	High Intensity	Low Intensity	-18.1666	NA	NA	NA
meanG.ProductPool	coreStrategies	15	ploidy = 2	Two-Pool Breeding Value	Two-Pool Breeding Value	Phenotypic, Control nCycles	Genomic Estimated Values L = 2	Low Intensity	High Intensity	-1757.72	NA	NA	NA
meanG.ProductPool	coreStrategies	15	ploidy = 2	Two-Pool Breeding Value	Two-Pool Breeding Value	Phenotypic, Control nCycles	Genomic Estimated Values L = 2	High Intensity	High Intensity	5.50039	0.896309	4.60408	6.3967
meanG.ProductPool	coreStrategies	15	ploidy = 2	Two-Pool Breeding Value	Two-Pool Breeding Value	True Values L = 2	Genomic Estimated Values L = 2	Low Intensity	High Intensity	39.1784	NA	NA	NA
meanG.ProductPool	coreStrategies	15	ploidy = 2	Two-Pool Breeding Value	Two-Pool Breeding Value	True Values L = 2	Genomic Estimated Values L = 2	High Intensity	High Intensity	21.9388	0.741085	21.1977	22.6799
meanG.ProductPool	coreStrategies	15	ploidy = 2	Two-Pool GCA	Two-Pool Breeding Value	Phenotypic, Fast Multiplication	Genomic Estimated Values L = 2	Low Intensity	High Intensity	36.0842	NA	NA	NA
meanG.ProductPool	coreStrategies	15	ploidy = 2	Two-Pool GCA	Two-Pool Breeding Value	Phenotypic, Fast Multiplication	Genomic Estimated Values L = 2	High Intensity	High Intensity	36.352	NA	NA	NA
meanG.ProductPool	coreStrategies	15	ploidy = 2	One-Pool Breeding Value	Two-Pool Breeding Value	Phenotypic, Fast Multiplication	Genomic Estimated Values L = 2	Low Intensity	High Intensity	380.354	NA	NA	NA
meanG.ProductPool	coreStrategies	15	ploidy = 2	One-Pool Breeding Value	Two-Pool Breeding Value	Phenotypic, Fast Multiplication	Genomic Estimated Values L = 2	High Intensity	High Intensity	-36.4804	NA	NA	NA
meanG.ProductPool	coreStrategies	15	ploidy = 2	Two-Pool Breeding Value	Two-Pool Breeding Value	Phenotypic, Fast Multiplication	Genomic Estimated Values L = 2	Low Intensity	High Intensity	47.9315	NA	NA	NA
meanG.ProductPool	coreStrategies	15	ploidy = 2	Two-Pool Breeding Value	Two-Pool Breeding Value	Phenotypic, Fast Multiplication	Genomic Estimated Values L = 2	High Intensity	High Intensity	150.519	NA	NA	NA
meanG.ProductPool	coreStrategies	15	ploidy = 2	Two-Pool GCA	Two-Pool Breeding Value	Phenotypic, Slow Multiplication	Genomic Estimated Values L = 2	Low Intensity	High Intensity	35.1639	NA	NA	NA
meanG.ProductPool	coreStrategies	15	ploidy = 2	Two-Pool GCA	Two-Pool Breeding Value	Phenotypic, Slow Multiplication	Genomic Estimated Values L = 2	High Intensity	High Intensity	34.5573	NA	NA	NA
meanG.ProductPool	coreStrategies	15	ploidy = 2	One-Pool Breeding Value	Two-Pool Breeding Value	Phenotypic, Slow Multiplication	Genomic Estimated Values L = 2	Low Intensity	High Intensity	303.221	NA	NA	NA
meanG.ProductPool	coreStrategies	15	ploidy = 2	One-Pool Breeding Value	Two-Pool Breeding Value	Phenotypic, Slow Multiplication	Genomic Estimated Values L = 2	High Intensity	High Intensity	84.546	NA	NA	NA
meanG.ProductPool	coreStrategies	15	ploidy = 2	Two-Pool Breeding Value	Two-Pool Breeding Value	Phenotypic, Slow Multiplication	Genomic Estimated Values L = 2	Low Intensity	High Intensity	39.0836	NA	NA	NA
meanG.ProductPool	coreStrategies	15	ploidy = 2	Two-Pool Breeding Value	Two-Pool Breeding Value	Phenotypic, Slow Multiplication	Genomic Estimated Values L = 2	High Intensity	High Intensity	42.7692	NA	NA	NA
meanG.ProductPool	coreStrategies	15	ploidy = 2	Two-Pool Breeding Value	Two-Pool Breeding Value	Phenotypic, Control nCycles	Phenotypic, Control nCycles	High Intensity	Low Intensity	23.0936	NA	NA	NA
meanG.ProductPool	coreStrategies	15	ploidy = 2	Two-Pool Breeding Value	Two-Pool Breeding Value	True Values L = 2	Phenotypic, Control nCycles	Low Intensity	Low Intensity	-11.3957	NA	NA	NA
meanG.ProductPool	coreStrategies	15	ploidy = 2	Two-Pool Breeding Value	Two-Pool Breeding Value	True Values L = 2	Phenotypic, Control nCycles	High Intensity	Low Intensity	30.8731	NA	NA	NA
meanG.ProductPool	coreStrategies	15	ploidy = 2	Two-Pool GCA	Two-Pool Breeding Value	Phenotypic, Fast Multiplication	Phenotypic, Control nCycles	Low Intensity	Low Intensity	22.8197	0.588064	22.2316	23.4078
meanG.ProductPool	coreStrategies	15	ploidy = 2	Two-Pool GCA	Two-Pool Breeding Value	Phenotypic, Fast Multiplication	Phenotypic, Control nCycles	High Intensity	Low Intensity	21.468	0.618122	20.8499	22.0862
meanG.ProductPool	coreStrategies	15	ploidy = 2	One-Pool Breeding Value	Two-Pool Breeding Value	Phenotypic, Fast Multiplication	Phenotypic, Control nCycles	Low Intensity	Low Intensity	95.9687	NA	NA	NA
meanG.ProductPool	coreStrategies	15	ploidy = 2	One-Pool Breeding Value	Two-Pool Breeding Value	Phenotypic, Fast Multiplication	Phenotypic, Control nCycles	High Intensity	Low Intensity	16.4398	2.13481	14.305	18.5747
meanG.ProductPool	coreStrategies	15	ploidy = 2	Two-Pool Breeding Value	Two-Pool Breeding Value	Phenotypic, Fast Multiplication	Phenotypic, Control nCycles	Low Intensity	Low Intensity	23.689	NA	NA	NA
meanG.ProductPool	coreStrategies	15	ploidy = 2	Two-Pool Breeding Value	Two-Pool Breeding Value	Phenotypic, Fast Multiplication	Phenotypic, Control nCycles	High Intensity	Low Intensity	17.5468	4.89668	12.6502	22.4435
meanG.ProductPool	coreStrategies	15	ploidy = 2	Two-Pool GCA	Two-Pool Breeding Value	Phenotypic, Slow Multiplication	Phenotypic, Control nCycles	Low Intensity	Low Intensity	23.3391	NA	NA	NA
meanG.ProductPool	coreStrategies	15	ploidy = 2	Two-Pool GCA	Two-Pool Breeding Value	Phenotypic, Slow Multiplication	Phenotypic, Control nCycles	High Intensity	Low Intensity	22.5745	0.521973	22.0526	23.0965
meanG.ProductPool	coreStrategies	15	ploidy = 2	One-Pool Breeding Value	Two-Pool Breeding Value	Phenotypic, Slow Multiplication	Phenotypic, Control nCycles	Low Intensity	Low Intensity	159.96	NA	NA	NA
meanG.ProductPool	coreStrategies	15	ploidy = 2	One-Pool Breeding Value	Two-Pool Breeding Value	Phenotypic, Slow Multiplication	Phenotypic, Control nCycles	High Intensity	Low Intensity	40.3061	NA	NA	NA
meanG.ProductPool	coreStrategies	15	ploidy = 2	Two-Pool Breeding Value	Two-Pool Breeding Value	Phenotypic, Slow Multiplication	Phenotypic, Control nCycles	Low Intensity	Low Intensity	23.7091	NA	NA	NA
meanG.ProductPool	coreStrategies	15	ploidy = 2	Two-Pool Breeding Value	Two-Pool Breeding Value	Phenotypic, Slow Multiplication	Phenotypic, Control nCycles	High Intensity	Low Intensity	22.9842	NA	NA	NA
meanG.ProductPool	coreStrategies	15	ploidy = 2	Two-Pool Breeding Value	Two-Pool Breeding Value	True Values L = 2	Phenotypic, Control nCycles	Low Intensity	High Intensity	14.0668	0.504755	13.562	14.5715
meanG.ProductPool	coreStrategies	15	ploidy = 2	Two-Pool Breeding Value	Two-Pool Breeding Value	True Values L = 2	Phenotypic, Control nCycles	High Intensity	High Intensity	38.7506	NA	NA	NA
meanG.ProductPool	coreStrategies	15	ploidy = 2	Two-Pool GCA	Two-Pool Breeding Value	Phenotypic, Fast Multiplication	Phenotypic, Control nCycles	Low Intensity	High Intensity	22.9363	NA	NA	NA
meanG.ProductPool	coreStrategies	15	ploidy = 2	Two-Pool GCA	Two-Pool Breeding Value	Phenotypic, Fast Multiplication	Phenotypic, Control nCycles	High Intensity	High Intensity	22.206	0.511853	21.6942	22.7179
meanG.ProductPool	coreStrategies	15	ploidy = 2	One-Pool Breeding Value	Two-Pool Breeding Value	Phenotypic, Fast Multiplication	Phenotypic, Control nCycles	Low Intensity	High Intensity	28.179	NA	NA	NA
meanG.ProductPool	coreStrategies	15	ploidy = 2	One-Pool Breeding Value	Two-Pool Breeding Value	Phenotypic, Fast Multiplication	Phenotypic, Control nCycles	High Intensity	High Intensity	26.2905	NA	NA	NA
meanG.ProductPool	coreStrategies	15	ploidy = 2	Two-Pool Breeding Value	Two-Pool Breeding Value	Phenotypic, Fast Multiplication	Phenotypic, Control nCycles	Low Intensity	High Intensity	23.3474	NA	NA	NA
meanG.ProductPool	coreStrategies	15	ploidy = 2	Two-Pool Breeding Value	Two-Pool Breeding Value	Phenotypic, Fast Multiplication	Phenotypic, Control nCycles	High Intensity	High Intensity	22.3989	1.12245	21.2764	23.5213
meanG.ProductPool	coreStrategies	15	ploidy = 2	Two-Pool GCA	Two-Pool Breeding Value	Phenotypic, Slow Multiplication	Phenotypic, Control nCycles	Low Intensity	High Intensity	23.2414	NA	NA	NA
meanG.ProductPool	coreStrategies	15	ploidy = 2	Two-Pool GCA	Two-Pool Breeding Value	Phenotypic, Slow Multiplication	Phenotypic, Control nCycles	High Intensity	High Intensity	22.7828	0.463756	22.3191	23.2466
meanG.ProductPool	coreStrategies	15	ploidy = 2	One-Pool Breeding Value	Two-Pool Breeding Value	Phenotypic, Slow Multiplication	Phenotypic, Control nCycles	Low Intensity	High Intensity	40.2736	NA	NA	NA
meanG.ProductPool	coreStrategies	15	ploidy = 2	One-Pool Breeding Value	Two-Pool Breeding Value	Phenotypic, Slow Multiplication	Phenotypic, Control nCycles	High Intensity	High Intensity	28.1462	NA	NA	NA
meanG.ProductPool	coreStrategies	15	ploidy = 2	Two-Pool Breeding Value	Two-Pool Breeding Value	Phenotypic, Slow Multiplication	Phenotypic, Control nCycles	Low Intensity	High Intensity	23.425	NA	NA	NA
meanG.ProductPool	coreStrategies	15	ploidy = 2	Two-Pool Breeding Value	Two-Pool Breeding Value	Phenotypic, Slow Multiplication	Phenotypic, Control nCycles	High Intensity	High Intensity	23.0416	NA	NA	NA
meanG.ProductPool	coreStrategies	15	ploidy = 2	Two-Pool Breeding Value	Two-Pool Breeding Value	True Values L = 2	True Values L = 2	High Intensity	Low Intensity	24.4749	NA	NA	NA
meanG.ProductPool	coreStrategies	15	ploidy = 2	Two-Pool GCA	Two-Pool Breeding Value	Phenotypic, Fast Multiplication	True Values L = 2	Low Intensity	Low Intensity	35.0126	NA	NA	NA
meanG.ProductPool	coreStrategies	15	ploidy = 2	Two-Pool GCA	Two-Pool Breeding Value	Phenotypic, Fast Multiplication	True Values L = 2	High Intensity	Low Intensity	35.2039	NA	NA	NA
meanG.ProductPool	coreStrategies	15	ploidy = 2	One-Pool Breeding Value	Two-Pool Breeding Value	Phenotypic, Fast Multiplication	True Values L = 2	Low Intensity	Low Intensity	-40.2119	NA	NA	NA
meanG.ProductPool	coreStrategies	15	ploidy = 2	One-Pool Breeding Value	Two-Pool Breeding Value	Phenotypic, Fast Multiplication	True Values L = 2	High Intensity	Low Intensity	1.90754	1.18619	0.721352	3.09373
meanG.ProductPool	coreStrategies	15	ploidy = 2	Two-Pool Breeding Value	Two-Pool Breeding Value	Phenotypic, Fast Multiplication	True Values L = 2	Low Intensity	Low Intensity	55.6908	NA	NA	NA
meanG.ProductPool	coreStrategies	15	ploidy = 2	Two-Pool Breeding Value	Two-Pool Breeding Value	Phenotypic, Fast Multiplication	True Values L = 2	High Intensity	Low Intensity	-31.0066	NA	NA	NA
meanG.ProductPool	coreStrategies	15	ploidy = 2	Two-Pool GCA	Two-Pool Breeding Value	Phenotypic, Slow Multiplication	True Values L = 2	Low Intensity	Low Intensity	33.9699	NA	NA	NA
meanG.ProductPool	coreStrategies	15	ploidy = 2	Two-Pool GCA	Two-Pool Breeding Value	Phenotypic, Slow Multiplication	True Values L = 2	High Intensity	Low Intensity	33.158	NA	NA	NA
meanG.ProductPool	coreStrategies	15	ploidy = 2	One-Pool Breeding Value	Two-Pool Breeding Value	Phenotypic, Slow Multiplication	True Values L = 2	Low Intensity	Low Intensity	-127.982	NA	NA	NA
meanG.ProductPool	coreStrategies	15	ploidy = 2	One-Pool Breeding Value	Two-Pool Breeding Value	Phenotypic, Slow Multiplication	True Values L = 2	High Intensity	Low Intensity	340.825	NA	NA	NA
meanG.ProductPool	coreStrategies	15	ploidy = 2	Two-Pool Breeding Value	Two-Pool Breeding Value	Phenotypic, Slow Multiplication	True Values L = 2	Low Intensity	Low Intensity	39.0434	NA	NA	NA
meanG.ProductPool	coreStrategies	15	ploidy = 2	Two-Pool Breeding Value	Two-Pool Breeding Value	Phenotypic, Slow Multiplication	True Values L = 2	High Intensity	Low Intensity	45.0043	NA	NA	NA
meanG.ProductPool	coreStrategies	15	ploidy = 2	Two-Pool GCA	Two-Pool Breeding Value	Phenotypic, Fast Multiplication	True Values L = 2	Low Intensity	High Intensity	27.6165	NA	NA	NA
meanG.ProductPool	coreStrategies	15	ploidy = 2	Two-Pool GCA	Two-Pool Breeding Value	Phenotypic, Fast Multiplication	True Values L = 2	High Intensity	High Intensity	27.3274	NA	NA	NA
meanG.ProductPool	coreStrategies	15	ploidy = 2	One-Pool Breeding Value	Two-Pool Breeding Value	Phenotypic, Fast Multiplication	True Values L = 2	Low Intensity	High Intensity	33.2406	NA	NA	NA
meanG.ProductPool	coreStrategies	15	ploidy = 2	One-Pool Breeding Value	Two-Pool Breeding Value	Phenotypic, Fast Multiplication	True Values L = 2	High Intensity	High Intensity	33.6897	NA	NA	NA
meanG.ProductPool	coreStrategies	15	ploidy = 2	Two-Pool Breeding Value	Two-Pool Breeding Value	Phenotypic, Fast Multiplication	True Values L = 2	Low Intensity	High Intensity	28.9179	NA	NA	NA
meanG.ProductPool	coreStrategies	15	ploidy = 2	Two-Pool Breeding Value	Two-Pool Breeding Value	Phenotypic, Fast Multiplication	True Values L = 2	High Intensity	High Intensity	29.9775	NA	NA	NA
meanG.ProductPool	coreStrategies	15	ploidy = 2	Two-Pool GCA	Two-Pool Breeding Value	Phenotypic, Slow Multiplication	True Values L = 2	Low Intensity	High Intensity	27.6169	NA	NA	NA
meanG.ProductPool	coreStrategies	15	ploidy = 2	Two-Pool GCA	Two-Pool Breeding Value	Phenotypic, Slow Multiplication	True Values L = 2	High Intensity	High Intensity	27.3142	NA	NA	NA
meanG.ProductPool	coreStrategies	15	ploidy = 2	One-Pool Breeding Value	Two-Pool Breeding Value	Phenotypic, Slow Multiplication	True Values L = 2	Low Intensity	High Intensity	39.5679	NA	NA	NA
meanG.ProductPool	coreStrategies	15	ploidy = 2	One-Pool Breeding Value	Two-Pool Breeding Value	Phenotypic, Slow Multiplication	True Values L = 2	High Intensity	High Intensity	32.5041	NA	NA	NA
meanG.ProductPool	coreStrategies	15	ploidy = 2	Two-Pool Breeding Value	Two-Pool Breeding Value	Phenotypic, Slow Multiplication	True Values L = 2	Low Intensity	High Intensity	28.2241	NA	NA	NA
meanG.ProductPool	coreStrategies	15	ploidy = 2	Two-Pool Breeding Value	Two-Pool Breeding Value	Phenotypic, Slow Multiplication	True Values L = 2	High Intensity	High Intensity	28.3992	NA	NA	NA
meanG.ProductPool	coreStrategies	15	ploidy = 2	Two-Pool GCA	Two-Pool GCA	Phenotypic, Fast Multiplication	Phenotypic, Fast Multiplication	High Intensity	Low Intensity	33.9059	NA	NA	NA
meanG.ProductPool	coreStrategies	15	ploidy = 2	One-Pool Breeding Value	Two-Pool GCA	Phenotypic, Fast Multiplication	Phenotypic, Fast Multiplication	Low Intensity	Low Intensity	18.5136	0.386734	18.1269	18.9004
meanG.ProductPool	coreStrategies	15	ploidy = 2	One-Pool Breeding Value	Two-Pool GCA	Phenotypic, Fast Multiplication	Phenotypic, Fast Multiplication	High Intensity	Low Intensity	21.5828	0.474858	21.1079	22.0576
meanG.ProductPool	coreStrategies	15	ploidy = 2	Two-Pool Breeding Value	Two-Pool GCA	Phenotypic, Fast Multiplication	Phenotypic, Fast Multiplication	Low Intensity	Low Intensity	21.754	0.871728	20.8822	22.6257
meanG.ProductPool	coreStrategies	15	ploidy = 2	Two-Pool Breeding Value	Two-Pool GCA	Phenotypic, Fast Multiplication	Phenotypic, Fast Multiplication	High Intensity	Low Intensity	23.4457	NA	NA	NA
meanG.ProductPool	coreStrategies	15	ploidy = 2	Two-Pool GCA	Two-Pool GCA	Phenotypic, Slow Multiplication	Phenotypic, Fast Multiplication	Low Intensity	Low Intensity	27.6254	NA	NA	NA
meanG.ProductPool	coreStrategies	15	ploidy = 2	Two-Pool GCA	Two-Pool GCA	Phenotypic, Slow Multiplication	Phenotypic, Fast Multiplication	High Intensity	Low Intensity	20.2624	2.62178	17.6406	22.8841
meanG.ProductPool	coreStrategies	15	ploidy = 2	One-Pool Breeding Value	Two-Pool GCA	Phenotypic, Slow Multiplication	Phenotypic, Fast Multiplication	Low Intensity	Low Intensity	6.49426	0.230854	6.2634	6.72511
meanG.ProductPool	coreStrategies	15	ploidy = 2	One-Pool Breeding Value	Two-Pool GCA	Phenotypic, Slow Multiplication	Phenotypic, Fast Multiplication	High Intensity	Low Intensity	15.0393	0.365218	14.674	15.4045
meanG.ProductPool	coreStrategies	15	ploidy = 2	Two-Pool Breeding Value	Two-Pool GCA	Phenotypic, Slow Multiplication	Phenotypic, Fast Multiplication	Low Intensity	Low Intensity	17.1594	1.73334	15.4261	18.8927
meanG.ProductPool	coreStrategies	15	ploidy = 2	Two-Pool Breeding Value	Two-Pool GCA	Phenotypic, Slow Multiplication	Phenotypic, Fast Multiplication	High Intensity	Low Intensity	22.4811	1.1945	21.2866	23.6756
meanG.ProductPool	coreStrategies	15	ploidy = 2	One-Pool Breeding Value	Two-Pool GCA	Phenotypic, Fast Multiplication	Phenotypic, Fast Multiplication	Low Intensity	High Intensity	16.5121	0.390277	16.1219	16.9024
meanG.ProductPool	coreStrategies	15	ploidy = 2	One-Pool Breeding Value	Two-Pool GCA	Phenotypic, Fast Multiplication	Phenotypic, Fast Multiplication	High Intensity	High Intensity	20.3996	0.489602	19.91	20.8892
meanG.ProductPool	coreStrategies	15	ploidy = 2	Two-Pool Breeding Value	Two-Pool GCA	Phenotypic, Fast Multiplication	Phenotypic, Fast Multiplication	Low Intensity	High Intensity	17.8763	0.914621	16.9616	18.7909
meanG.ProductPool	coreStrategies	15	ploidy = 2	Two-Pool Breeding Value	Two-Pool GCA	Phenotypic, Fast Multiplication	Phenotypic, Fast Multiplication	High Intensity	High Intensity	21.998	0.70603	21.292	22.704
meanG.ProductPool	coreStrategies	15	ploidy = 2	Two-Pool GCA	Two-Pool GCA	Phenotypic, Slow Multiplication	Phenotypic, Fast Multiplication	Low Intensity	High Intensity	30.5949	NA	NA	NA
meanG.ProductPool	coreStrategies	15	ploidy = 2	Two-Pool GCA	Two-Pool GCA	Phenotypic, Slow Multiplication	Phenotypic, Fast Multiplication	High Intensity	High Intensity	27.1682	NA	NA	NA
meanG.ProductPool	coreStrategies	15	ploidy = 2	One-Pool Breeding Value	Two-Pool GCA	Phenotypic, Slow Multiplication	Phenotypic, Fast Multiplication	Low Intensity	High Intensity	2.69927	0.367313	2.33195	3.06658
meanG.ProductPool	coreStrategies	15	ploidy = 2	One-Pool Breeding Value	Two-Pool GCA	Phenotypic, Slow Multiplication	Phenotypic, Fast Multiplication	High Intensity	High Intensity	11.5249	0.388904	11.136	11.9138
meanG.ProductPool	coreStrategies	15	ploidy = 2	Two-Pool Breeding Value	Two-Pool GCA	Phenotypic, Slow Multiplication	Phenotypic, Fast Multiplication	Low Intensity	High Intensity	-49.9306	NA	NA	NA
meanG.ProductPool	coreStrategies	15	ploidy = 2	Two-Pool Breeding Value	Two-Pool GCA	Phenotypic, Slow Multiplication	Phenotypic, Fast Multiplication	High Intensity	High Intensity	16.7963	1.26003	15.5362	18.0563
meanG.ProductPool	coreStrategies	15	ploidy = 2	One-Pool Breeding Value	One-Pool Breeding Value	Phenotypic, Fast Multiplication	Phenotypic, Fast Multiplication	High Intensity	Low Intensity	31.3716	NA	NA	NA
meanG.ProductPool	coreStrategies	15	ploidy = 2	Two-Pool Breeding Value	One-Pool Breeding Value	Phenotypic, Fast Multiplication	Phenotypic, Fast Multiplication	Low Intensity	Low Intensity	15.574	0.673684	14.9003	16.2476
meanG.ProductPool	coreStrategies	15	ploidy = 2	Two-Pool Breeding Value	One-Pool Breeding Value	Phenotypic, Fast Multiplication	Phenotypic, Fast Multiplication	High Intensity	Low Intensity	-68.7467	NA	NA	NA
meanG.ProductPool	coreStrategies	15	ploidy = 2	Two-Pool GCA	One-Pool Breeding Value	Phenotypic, Slow Multiplication	Phenotypic, Fast Multiplication	Low Intensity	Low Intensity	19.5497	0.361402	19.1883	19.9111
meanG.ProductPool	coreStrategies	15	ploidy = 2	Two-Pool GCA	One-Pool Breeding Value	Phenotypic, Slow Multiplication	Phenotypic, Fast Multiplication	High Intensity	Low Intensity	18.6901	0.35073	18.3394	19.0409
meanG.ProductPool	coreStrategies	15	ploidy = 2	One-Pool Breeding Value	One-Pool Breeding Value	Phenotypic, Slow Multiplication	Phenotypic, Fast Multiplication	Low Intensity	Low Intensity	230.013	NA	NA	NA
meanG.ProductPool	coreStrategies	15	ploidy = 2	One-Pool Breeding Value	One-Pool Breeding Value	Phenotypic, Slow Multiplication	Phenotypic, Fast Multiplication	High Intensity	Low Intensity	28.0426	NA	NA	NA
meanG.ProductPool	coreStrategies	15	ploidy = 2	Two-Pool Breeding Value	One-Pool Breeding Value	Phenotypic, Slow Multiplication	Phenotypic, Fast Multiplication	Low Intensity	Low Intensity	18.741	0.469741	18.2713	19.2108
meanG.ProductPool	coreStrategies	15	ploidy = 2	Two-Pool Breeding Value	One-Pool Breeding Value	Phenotypic, Slow Multiplication	Phenotypic, Fast Multiplication	High Intensity	Low Intensity	16.4116	0.557024	15.8546	16.9686
meanG.ProductPool	coreStrategies	15	ploidy = 2	Two-Pool Breeding Value	One-Pool Breeding Value	Phenotypic, Fast Multiplication	Phenotypic, Fast Multiplication	Low Intensity	High Intensity	21.4856	0.796827	20.6887	22.2824
meanG.ProductPool	coreStrategies	15	ploidy = 2	Two-Pool Breeding Value	One-Pool Breeding Value	Phenotypic, Fast Multiplication	Phenotypic, Fast Multiplication	High Intensity	High Intensity	16.7787	1.49356	15.2852	18.2723
meanG.ProductPool	coreStrategies	15	ploidy = 2	Two-Pool GCA	One-Pool Breeding Value	Phenotypic, Slow Multiplication	Phenotypic, Fast Multiplication	Low Intensity	High Intensity	22.1205	0.442541	21.6779	22.563
meanG.ProductPool	coreStrategies	15	ploidy = 2	Two-Pool GCA	One-Pool Breeding Value	Phenotypic, Slow Multiplication	Phenotypic, Fast Multiplication	High Intensity	High Intensity	21.4788	0.433392	21.0454	21.9122
meanG.ProductPool	coreStrategies	15	ploidy = 2	One-Pool Breeding Value	One-Pool Breeding Value	Phenotypic, Slow Multiplication	Phenotypic, Fast Multiplication	Low Intensity	High Intensity	60.4523	NA	NA	NA
meanG.ProductPool	coreStrategies	15	ploidy = 2	One-Pool Breeding Value	One-Pool Breeding Value	Phenotypic, Slow Multiplication	Phenotypic, Fast Multiplication	High Intensity	High Intensity	29.8399	NA	NA	NA
meanG.ProductPool	coreStrategies	15	ploidy = 2	Two-Pool Breeding Value	One-Pool Breeding Value	Phenotypic, Slow Multiplication	Phenotypic, Fast Multiplication	Low Intensity	High Intensity	22.1265	0.560175	21.5663	22.6867
meanG.ProductPool	coreStrategies	15	ploidy = 2	Two-Pool Breeding Value	One-Pool Breeding Value	Phenotypic, Slow Multiplication	Phenotypic, Fast Multiplication	High Intensity	High Intensity	21.2611	0.667877	20.5932	21.929
meanG.ProductPool	coreStrategies	15	ploidy = 2	Two-Pool Breeding Value	Two-Pool Breeding Value	Phenotypic, Fast Multiplication	Phenotypic, Fast Multiplication	High Intensity	Low Intensity	25.1548	NA	NA	NA
meanG.ProductPool	coreStrategies	15	ploidy = 2	Two-Pool GCA	Two-Pool Breeding Value	Phenotypic, Slow Multiplication	Phenotypic, Fast Multiplication	Low Intensity	Low Intensity	23.0012	NA	NA	NA
meanG.ProductPool	coreStrategies	15	ploidy = 2	Two-Pool GCA	Two-Pool Breeding Value	Phenotypic, Slow Multiplication	Phenotypic, Fast Multiplication	High Intensity	Low Intensity	21.4691	0.688158	20.781	22.1573
meanG.ProductPool	coreStrategies	15	ploidy = 2	One-Pool Breeding Value	Two-Pool Breeding Value	Phenotypic, Slow Multiplication	Phenotypic, Fast Multiplication	Low Intensity	Low Intensity	-8.93155	NA	NA	NA
meanG.ProductPool	coreStrategies	15	ploidy = 2	One-Pool Breeding Value	Two-Pool Breeding Value	Phenotypic, Slow Multiplication	Phenotypic, Fast Multiplication	High Intensity	Low Intensity	2.61772	1.63403	0.983696	4.25175
meanG.ProductPool	coreStrategies	15	ploidy = 2	Two-Pool Breeding Value	Two-Pool Breeding Value	Phenotypic, Slow Multiplication	Phenotypic, Fast Multiplication	Low Intensity	Low Intensity	23.7446	NA	NA	NA
meanG.ProductPool	coreStrategies	15	ploidy = 2	Two-Pool Breeding Value	Two-Pool Breeding Value	Phenotypic, Slow Multiplication	Phenotypic, Fast Multiplication	High Intensity	Low Intensity	19.807	3.17077	16.6363	22.9778
meanG.ProductPool	coreStrategies	15	ploidy = 2	Two-Pool GCA	Two-Pool Breeding Value	Phenotypic, Slow Multiplication	Phenotypic, Fast Multiplication	Low Intensity	High Intensity	23.9446	NA	NA	NA
meanG.ProductPool	coreStrategies	15	ploidy = 2	Two-Pool GCA	Two-Pool Breeding Value	Phenotypic, Slow Multiplication	Phenotypic, Fast Multiplication	High Intensity	High Intensity	23.1081	NA	NA	NA
meanG.ProductPool	coreStrategies	15	ploidy = 2	One-Pool Breeding Value	Two-Pool Breeding Value	Phenotypic, Slow Multiplication	Phenotypic, Fast Multiplication	Low Intensity	High Intensity	58097.3	NA	NA	NA
meanG.ProductPool	coreStrategies	15	ploidy = 2	One-Pool Breeding Value	Two-Pool Breeding Value	Phenotypic, Slow Multiplication	Phenotypic, Fast Multiplication	High Intensity	High Intensity	52.2734	NA	NA	NA
meanG.ProductPool	coreStrategies	15	ploidy = 2	Two-Pool Breeding Value	Two-Pool Breeding Value	Phenotypic, Slow Multiplication	Phenotypic, Fast Multiplication	Low Intensity	High Intensity	24.5717	NA	NA	NA
meanG.ProductPool	coreStrategies	15	ploidy = 2	Two-Pool Breeding Value	Two-Pool Breeding Value	Phenotypic, Slow Multiplication	Phenotypic, Fast Multiplication	High Intensity	High Intensity	24.0022	NA	NA	NA
meanG.ProductPool	coreStrategies	15	ploidy = 2	Two-Pool GCA	Two-Pool GCA	Phenotypic, Slow Multiplication	Phenotypic, Slow Multiplication	High Intensity	Low Intensity	79.1775	NA	NA	NA
meanG.ProductPool	coreStrategies	15	ploidy = 2	One-Pool Breeding Value	Two-Pool GCA	Phenotypic, Slow Multiplication	Phenotypic, Slow Multiplication	Low Intensity	Low Intensity	9.01737	0.169339	8.84804	9.18671
meanG.ProductPool	coreStrategies	15	ploidy = 2	One-Pool Breeding Value	Two-Pool GCA	Phenotypic, Slow Multiplication	Phenotypic, Slow Multiplication	High Intensity	Low Intensity	16.9145	0.344173	16.5704	17.2587
meanG.ProductPool	coreStrategies	15	ploidy = 2	Two-Pool Breeding Value	Two-Pool GCA	Phenotypic, Slow Multiplication	Phenotypic, Slow Multiplication	Low Intensity	Low Intensity	22.0945	1.24077	20.8537	23.3353
meanG.ProductPool	coreStrategies	15	ploidy = 2	Two-Pool Breeding Value	Two-Pool GCA	Phenotypic, Slow Multiplication	Phenotypic, Slow Multiplication	High Intensity	Low Intensity	23.8717	NA	NA	NA
meanG.ProductPool	coreStrategies	15	ploidy = 2	One-Pool Breeding Value	Two-Pool GCA	Phenotypic, Slow Multiplication	Phenotypic, Slow Multiplication	Low Intensity	High Intensity	7.95454	0.187228	7.76731	8.14177
meanG.ProductPool	coreStrategies	15	ploidy = 2	One-Pool Breeding Value	Two-Pool GCA	Phenotypic, Slow Multiplication	Phenotypic, Slow Multiplication	High Intensity	High Intensity	15.7331	0.329919	15.4032	16.0631
meanG.ProductPool	coreStrategies	15	ploidy = 2	Two-Pool Breeding Value	Two-Pool GCA	Phenotypic, Slow Multiplication	Phenotypic, Slow Multiplication	Low Intensity	High Intensity	18.5199	1.06607	17.4538	19.5859
meanG.ProductPool	coreStrategies	15	ploidy = 2	Two-Pool Breeding Value	Two-Pool GCA	Phenotypic, Slow Multiplication	Phenotypic, Slow Multiplication	High Intensity	High Intensity	21.938	0.865439	21.0725	22.8034
meanG.ProductPool	coreStrategies	15	ploidy = 2	One-Pool Breeding Value	One-Pool Breeding Value	Phenotypic, Slow Multiplication	Phenotypic, Slow Multiplication	High Intensity	Low Intensity	-22.8467	NA	NA	NA
meanG.ProductPool	coreStrategies	15	ploidy = 2	Two-Pool Breeding Value	One-Pool Breeding Value	Phenotypic, Slow Multiplication	Phenotypic, Slow Multiplication	Low Intensity	Low Intensity	4.58312	0.325788	4.25733	4.90891
meanG.ProductPool	coreStrategies	15	ploidy = 2	Two-Pool Breeding Value	One-Pool Breeding Value	Phenotypic, Slow Multiplication	Phenotypic, Slow Multiplication	High Intensity	Low Intensity	-2.73487	NA	NA	NA
meanG.ProductPool	coreStrategies	15	ploidy = 2	Two-Pool Breeding Value	One-Pool Breeding Value	Phenotypic, Slow Multiplication	Phenotypic, Slow Multiplication	Low Intensity	High Intensity	14.5217	0.45285	14.0688	14.9745
meanG.ProductPool	coreStrategies	15	ploidy = 2	Two-Pool Breeding Value	One-Pool Breeding Value	Phenotypic, Slow Multiplication	Phenotypic, Slow Multiplication	High Intensity	High Intensity	8.37079	0.713006	7.65778	9.08379
meanG.ProductPool	coreStrategies	15	ploidy = 2	Two-Pool Breeding Value	Two-Pool Breeding Value	Phenotypic, Slow Multiplication	Phenotypic, Slow Multiplication	High Intensity	Low Intensity	26.2595	NA	NA	NA
meanA.ProductPool	coreStrategies	15	ploidy = 2	Two-Pool GCA	Two-Pool GCA	Genomic Estimated Values L = 2	Genomic Estimated Values L = 2	High Intensity	Low Intensity	18.8532	1.00765	17.8456	19.8608
meanA.ProductPool	coreStrategies	15	ploidy = 2	Two-Pool GCA	Two-Pool GCA	Phenotypic, Control nCycles	Genomic Estimated Values L = 2	Low Intensity	Low Intensity	18.1269	3.82467	14.3022	21.9516
meanA.ProductPool	coreStrategies	15	ploidy = 2	Two-Pool GCA	Two-Pool GCA	Phenotypic, Control nCycles	Genomic Estimated Values L = 2	High Intensity	Low Intensity	18.3773	NA	NA	NA
meanA.ProductPool	coreStrategies	15	ploidy = 2	Two-Pool GCA	Two-Pool GCA	True Values L = 2	Genomic Estimated Values L = 2	Low Intensity	Low Intensity	21.1744	1.43433	19.7401	22.6087
meanA.ProductPool	coreStrategies	15	ploidy = 2	Two-Pool GCA	Two-Pool GCA	True Values L = 2	Genomic Estimated Values L = 2	High Intensity	Low Intensity	19.8464	0.653942	19.1924	20.5003
meanA.ProductPool	coreStrategies	15	ploidy = 2	One-Pool Cross Performance	Two-Pool GCA	Genomic Estimated Values L = 2	Genomic Estimated Values L = 2	Low Intensity	Low Intensity	16.5688	1.04436	15.5244	17.6131
meanA.ProductPool	coreStrategies	15	ploidy = 2	One-Pool Cross Performance	Two-Pool GCA	Genomic Estimated Values L = 2	Genomic Estimated Values L = 2	High Intensity	Low Intensity	17.1528	0.647013	16.5058	17.7998
meanA.ProductPool	coreStrategies	15	ploidy = 2	One-Pool Cross Performance	Two-Pool GCA	True Values L = 2	Genomic Estimated Values L = 2	Low Intensity	Low Intensity	18.7141	NA	NA	NA
meanA.ProductPool	coreStrategies	15	ploidy = 2	One-Pool Cross Performance	Two-Pool GCA	True Values L = 2	Genomic Estimated Values L = 2	High Intensity	Low Intensity	18.7423	0.539927	18.2024	19.2822
meanA.ProductPool	coreStrategies	15	ploidy = 2	One-Pool Breeding Value	Two-Pool GCA	Genomic Estimated Values L = 2	Genomic Estimated Values L = 2	Low Intensity	Low Intensity	17.8749	1.1408	16.7341	19.0156
meanA.ProductPool	coreStrategies	15	ploidy = 2	One-Pool Breeding Value	Two-Pool GCA	Genomic Estimated Values L = 2	Genomic Estimated Values L = 2	High Intensity	Low Intensity	17.9469	0.693382	17.2536	18.6403
meanA.ProductPool	coreStrategies	15	ploidy = 2	One-Pool Breeding Value	Two-Pool GCA	Phenotypic, Control nCycles	Genomic Estimated Values L = 2	Low Intensity	Low Intensity	18.2428	0.923459	17.3193	19.1662
meanA.ProductPool	coreStrategies	15	ploidy = 2	One-Pool Breeding Value	Two-Pool GCA	Phenotypic, Control nCycles	Genomic Estimated Values L = 2	High Intensity	Low Intensity	18.3594	NA	NA	NA
meanA.ProductPool	coreStrategies	15	ploidy = 2	One-Pool Breeding Value	Two-Pool GCA	True Values L = 2	Genomic Estimated Values L = 2	Low Intensity	Low Intensity	20.8072	0.788593	20.0186	21.5958
meanA.ProductPool	coreStrategies	15	ploidy = 2	One-Pool Breeding Value	Two-Pool GCA	True Values L = 2	Genomic Estimated Values L = 2	High Intensity	Low Intensity	20.1655	0.605204	19.5603	20.7707
meanA.ProductPool	coreStrategies	15	ploidy = 2	Two-Pool Breeding Value	Two-Pool GCA	Genomic Estimated Values L = 2	Genomic Estimated Values L = 2	Low Intensity	Low Intensity	27.5864	NA	NA	NA
meanA.ProductPool	coreStrategies	15	ploidy = 2	Two-Pool Breeding Value	Two-Pool GCA	Genomic Estimated Values L = 2	Genomic Estimated Values L = 2	High Intensity	Low Intensity	18.0671	0.915016	17.1521	18.9821
meanA.ProductPool	coreStrategies	15	ploidy = 2	Two-Pool Breeding Value	Two-Pool GCA	Phenotypic, Control nCycles	Genomic Estimated Values L = 2	Low Intensity	Low Intensity	18.0884	NA	NA	NA
meanA.ProductPool	coreStrategies	15	ploidy = 2	Two-Pool Breeding Value	Two-Pool GCA	Phenotypic, Control nCycles	Genomic Estimated Values L = 2	High Intensity	Low Intensity	18.2534	NA	NA	NA
meanA.ProductPool	coreStrategies	15	ploidy = 2	Two-Pool Breeding Value	Two-Pool GCA	True Values L = 2	Genomic Estimated Values L = 2	Low Intensity	Low Intensity	22.1284	2.26889	19.8595	24.3973
meanA.ProductPool	coreStrategies	15	ploidy = 2	Two-Pool Breeding Value	Two-Pool GCA	True Values L = 2	Genomic Estimated Values L = 2	High Intensity	Low Intensity	19.8438	0.66388	19.1799	20.5077
meanA.ProductPool	coreStrategies	15	ploidy = 2	Two-Pool GCA	Two-Pool GCA	Phenotypic, Fast Multiplication	Genomic Estimated Values L = 2	Low Intensity	Low Intensity	18.9771	1.56931	17.4078	20.5464
meanA.ProductPool	coreStrategies	15	ploidy = 2	Two-Pool GCA	Two-Pool GCA	Phenotypic, Fast Multiplication	Genomic Estimated Values L = 2	High Intensity	Low Intensity	18.909	2.22565	16.6833	21.1346
meanA.ProductPool	coreStrategies	15	ploidy = 2	One-Pool Breeding Value	Two-Pool GCA	Phenotypic, Fast Multiplication	Genomic Estimated Values L = 2	Low Intensity	Low Intensity	17.5242	2.64535	14.8789	20.1696
meanA.ProductPool	coreStrategies	15	ploidy = 2	One-Pool Breeding Value	Two-Pool GCA	Phenotypic, Fast Multiplication	Genomic Estimated Values L = 2	High Intensity	Low Intensity	18.1039	1.29358	16.8103	19.3974
meanA.ProductPool	coreStrategies	15	ploidy = 2	Two-Pool Breeding Value	Two-Pool GCA	Phenotypic, Fast Multiplication	Genomic Estimated Values L = 2	Low Intensity	Low Intensity	25.2543	NA	NA	NA
meanA.ProductPool	coreStrategies	15	ploidy = 2	Two-Pool Breeding Value	Two-Pool GCA	Phenotypic, Fast Multiplication	Genomic Estimated Values L = 2	High Intensity	Low Intensity	17.7713	1.84984	15.9215	19.6212
meanA.ProductPool	coreStrategies	15	ploidy = 2	Two-Pool GCA	Two-Pool GCA	Phenotypic, Slow Multiplication	Genomic Estimated Values L = 2	Low Intensity	Low Intensity	18.8885	1.16919	17.7193	20.0577
meanA.ProductPool	coreStrategies	15	ploidy = 2	Two-Pool GCA	Two-Pool GCA	Phenotypic, Slow Multiplication	Genomic Estimated Values L = 2	High Intensity	Low Intensity	18.6717	1.28501	17.3867	19.9567
meanA.ProductPool	coreStrategies	15	ploidy = 2	One-Pool Breeding Value	Two-Pool GCA	Phenotypic, Slow Multiplication	Genomic Estimated Values L = 2	Low Intensity	Low Intensity	19.7914	3.70879	16.0826	23.5002
meanA.ProductPool	coreStrategies	15	ploidy = 2	One-Pool Breeding Value	Two-Pool GCA	Phenotypic, Slow Multiplication	Genomic Estimated Values L = 2	High Intensity	Low Intensity	39.7586	NA	NA	NA
meanA.ProductPool	coreStrategies	15	ploidy = 2	Two-Pool Breeding Value	Two-Pool GCA	Phenotypic, Slow Multiplication	Genomic Estimated Values L = 2	Low Intensity	Low Intensity	19.2268	2.10702	17.1197	21.3338
meanA.ProductPool	coreStrategies	15	ploidy = 2	Two-Pool Breeding Value	Two-Pool GCA	Phenotypic, Slow Multiplication	Genomic Estimated Values L = 2	High Intensity	Low Intensity	19.5087	5.03465	14.474	24.5433
meanA.ProductPool	coreStrategies	15	ploidy = 2	Two-Pool GCA	Two-Pool GCA	Phenotypic, Control nCycles	Genomic Estimated Values L = 2	Low Intensity	High Intensity	19.0399	1.3214	17.7185	20.3613
meanA.ProductPool	coreStrategies	15	ploidy = 2	Two-Pool GCA	Two-Pool GCA	Phenotypic, Control nCycles	Genomic Estimated Values L = 2	High Intensity	High Intensity	20.0964	4.46538	15.631	24.5618
meanA.ProductPool	coreStrategies	15	ploidy = 2	Two-Pool GCA	Two-Pool GCA	True Values L = 2	Genomic Estimated Values L = 2	Low Intensity	High Intensity	10.0301	3.65498	6.37516	13.6851
meanA.ProductPool	coreStrategies	15	ploidy = 2	Two-Pool GCA	Two-Pool GCA	True Values L = 2	Genomic Estimated Values L = 2	High Intensity	High Intensity	20.5652	1.29181	19.2733	21.857
meanA.ProductPool	coreStrategies	15	ploidy = 2	One-Pool Cross Performance	Two-Pool GCA	Genomic Estimated Values L = 2	Genomic Estimated Values L = 2	Low Intensity	High Intensity	25.7105	NA	NA	NA
meanA.ProductPool	coreStrategies	15	ploidy = 2	One-Pool Cross Performance	Two-Pool GCA	Genomic Estimated Values L = 2	Genomic Estimated Values L = 2	High Intensity	High Intensity	14.1593	1.66692	12.4924	15.8263
meanA.ProductPool	coreStrategies	15	ploidy = 2	One-Pool Cross Performance	Two-Pool GCA	True Values L = 2	Genomic Estimated Values L = 2	Low Intensity	High Intensity	18.545	1.65566	16.8894	20.2007
meanA.ProductPool	coreStrategies	15	ploidy = 2	One-Pool Cross Performance	Two-Pool GCA	True Values L = 2	Genomic Estimated Values L = 2	High Intensity	High Intensity	18.6885	NA	NA	NA
meanA.ProductPool	coreStrategies	15	ploidy = 2	One-Pool Breeding Value	Two-Pool GCA	Genomic Estimated Values L = 2	Genomic Estimated Values L = 2	Low Intensity	High Intensity	21.9232	5.74137	16.1818	27.6645
meanA.ProductPool	coreStrategies	15	ploidy = 2	One-Pool Breeding Value	Two-Pool GCA	Genomic Estimated Values L = 2	Genomic Estimated Values L = 2	High Intensity	High Intensity	16.3923	1.90902	14.4832	18.3013
meanA.ProductPool	coreStrategies	15	ploidy = 2	One-Pool Breeding Value	Two-Pool GCA	Phenotypic, Control nCycles	Genomic Estimated Values L = 2	Low Intensity	High Intensity	9.31067	11.905	-2.59437	21.2157
meanA.ProductPool	coreStrategies	15	ploidy = 2	One-Pool Breeding Value	Two-Pool GCA	Phenotypic, Control nCycles	Genomic Estimated Values L = 2	High Intensity	High Intensity	17.6551	1.80592	15.8492	19.461
meanA.ProductPool	coreStrategies	15	ploidy = 2	One-Pool Breeding Value	Two-Pool GCA	True Values L = 2	Genomic Estimated Values L = 2	Low Intensity	High Intensity	23.0652	NA	NA	NA
meanA.ProductPool	coreStrategies	15	ploidy = 2	One-Pool Breeding Value	Two-Pool GCA	True Values L = 2	Genomic Estimated Values L = 2	High Intensity	High Intensity	20.7884	0.992563	19.7958	21.7809
meanA.ProductPool	coreStrategies	15	ploidy = 2	Two-Pool Breeding Value	Two-Pool GCA	Genomic Estimated Values L = 2	Genomic Estimated Values L = 2	Low Intensity	High Intensity	19.1702	0.993325	18.1768	20.1635
meanA.ProductPool	coreStrategies	15	ploidy = 2	Two-Pool Breeding Value	Two-Pool GCA	Genomic Estimated Values L = 2	Genomic Estimated Values L = 2	High Intensity	High Intensity	3.40484	21.798	-18.3931	25.2028
meanA.ProductPool	coreStrategies	15	ploidy = 2	Two-Pool Breeding Value	Two-Pool GCA	Phenotypic, Control nCycles	Genomic Estimated Values L = 2	Low Intensity	High Intensity	19.6414	2.35045	17.291	21.9919
meanA.ProductPool	coreStrategies	15	ploidy = 2	Two-Pool Breeding Value	Two-Pool GCA	Phenotypic, Control nCycles	Genomic Estimated Values L = 2	High Intensity	High Intensity	16.0024	3.86396	12.1384	19.8663
meanA.ProductPool	coreStrategies	15	ploidy = 2	Two-Pool Breeding Value	Two-Pool GCA	True Values L = 2	Genomic Estimated Values L = 2	Low Intensity	High Intensity	15.7401	1.68855	14.0515	17.4287
meanA.ProductPool	coreStrategies	15	ploidy = 2	Two-Pool Breeding Value	Two-Pool GCA	True Values L = 2	Genomic Estimated Values L = 2	High Intensity	High Intensity	20.6321	1.38151	19.2506	22.0136
meanA.ProductPool	coreStrategies	15	ploidy = 2	Two-Pool GCA	Two-Pool GCA	Phenotypic, Fast Multiplication	Genomic Estimated Values L = 2	Low Intensity	High Intensity	18.8931	0.65987	18.2333	19.553
meanA.ProductPool	coreStrategies	15	ploidy = 2	Two-Pool GCA	Two-Pool GCA	Phenotypic, Fast Multiplication	Genomic Estimated Values L = 2	High Intensity	High Intensity	18.8673	0.731308	18.136	19.5986
meanA.ProductPool	coreStrategies	15	ploidy = 2	One-Pool Breeding Value	Two-Pool GCA	Phenotypic, Fast Multiplication	Genomic Estimated Values L = 2	Low Intensity	High Intensity	19.3893	1.52759	17.8617	20.9168
meanA.ProductPool	coreStrategies	15	ploidy = 2	One-Pool Breeding Value	Two-Pool GCA	Phenotypic, Fast Multiplication	Genomic Estimated Values L = 2	High Intensity	High Intensity	20.4737	3.99454	16.4792	24.4683
meanA.ProductPool	coreStrategies	15	ploidy = 2	Two-Pool Breeding Value	Two-Pool GCA	Phenotypic, Fast Multiplication	Genomic Estimated Values L = 2	Low Intensity	High Intensity	19.0818	0.985412	18.0964	20.0672
meanA.ProductPool	coreStrategies	15	ploidy = 2	Two-Pool Breeding Value	Two-Pool GCA	Phenotypic, Fast Multiplication	Genomic Estimated Values L = 2	High Intensity	High Intensity	19.6867	2.01884	17.6679	21.7055
meanA.ProductPool	coreStrategies	15	ploidy = 2	Two-Pool GCA	Two-Pool GCA	Phenotypic, Slow Multiplication	Genomic Estimated Values L = 2	Low Intensity	High Intensity	18.8667	0.592242	18.2745	19.4589
meanA.ProductPool	coreStrategies	15	ploidy = 2	Two-Pool GCA	Two-Pool GCA	Phenotypic, Slow Multiplication	Genomic Estimated Values L = 2	High Intensity	High Intensity	18.7879	0.614832	18.1731	19.4027
meanA.ProductPool	coreStrategies	15	ploidy = 2	One-Pool Breeding Value	Two-Pool GCA	Phenotypic, Slow Multiplication	Genomic Estimated Values L = 2	Low Intensity	High Intensity	19.0209	0.81678	18.2042	19.8377
meanA.ProductPool	coreStrategies	15	ploidy = 2	One-Pool Breeding Value	Two-Pool GCA	Phenotypic, Slow Multiplication	Genomic Estimated Values L = 2	High Intensity	High Intensity	19.1703	1.01708	18.1532	20.1873
meanA.ProductPool	coreStrategies	15	ploidy = 2	Two-Pool Breeding Value	Two-Pool GCA	Phenotypic, Slow Multiplication	Genomic Estimated Values L = 2	Low Intensity	High Intensity	18.9527	0.72026	18.2324	19.673
meanA.ProductPool	coreStrategies	15	ploidy = 2	Two-Pool Breeding Value	Two-Pool GCA	Phenotypic, Slow Multiplication	Genomic Estimated Values L = 2	High Intensity	High Intensity	18.944	0.863655	18.0803	19.8077
meanA.ProductPool	coreStrategies	15	ploidy = 2	Two-Pool GCA	Two-Pool GCA	Phenotypic, Control nCycles	Phenotypic, Control nCycles	High Intensity	Low Intensity	18.4761	1.82341	16.6527	20.2995
meanA.ProductPool	coreStrategies	15	ploidy = 2	Two-Pool GCA	Two-Pool GCA	True Values L = 2	Phenotypic, Control nCycles	Low Intensity	Low Intensity	22.2359	2.14061	20.0953	24.3765
meanA.ProductPool	coreStrategies	15	ploidy = 2	Two-Pool GCA	Two-Pool GCA	True Values L = 2	Phenotypic, Control nCycles	High Intensity	Low Intensity	20.0079	0.733828	19.2741	20.7417
meanA.ProductPool	coreStrategies	15	ploidy = 2	One-Pool Cross Performance	Two-Pool GCA	Genomic Estimated Values L = 2	Phenotypic, Control nCycles	Low Intensity	Low Intensity	15.9846	1.42541	14.5592	17.41
meanA.ProductPool	coreStrategies	15	ploidy = 2	One-Pool Cross Performance	Two-Pool GCA	Genomic Estimated Values L = 2	Phenotypic, Control nCycles	High Intensity	Low Intensity	17.0067	0.75283	16.2539	17.7595
meanA.ProductPool	coreStrategies	15	ploidy = 2	One-Pool Cross Performance	Two-Pool GCA	True Values L = 2	Phenotypic, Control nCycles	Low Intensity	Low Intensity	18.7883	0.779174	18.0092	19.5675
meanA.ProductPool	coreStrategies	15	ploidy = 2	One-Pool Cross Performance	Two-Pool GCA	True Values L = 2	Phenotypic, Control nCycles	High Intensity	Low Intensity	18.7864	0.58671	18.1997	19.3731
meanA.ProductPool	coreStrategies	15	ploidy = 2	One-Pool Breeding Value	Two-Pool GCA	Genomic Estimated Values L = 2	Phenotypic, Control nCycles	Low Intensity	Low Intensity	17.7818	1.60472	16.177	19.3865
meanA.ProductPool	coreStrategies	15	ploidy = 2	One-Pool Breeding Value	Two-Pool GCA	Genomic Estimated Values L = 2	Phenotypic, Control nCycles	High Intensity	Low Intensity	17.9202	0.811925	17.1083	18.7322
meanA.ProductPool	coreStrategies	15	ploidy = 2	One-Pool Breeding Value	Two-Pool GCA	Phenotypic, Control nCycles	Phenotypic, Control nCycles	Low Intensity	Low Intensity	18.2702	NA	NA	NA
meanA.ProductPool	coreStrategies	15	ploidy = 2	One-Pool Breeding Value	Two-Pool GCA	Phenotypic, Control nCycles	Phenotypic, Control nCycles	High Intensity	Low Intensity	18.3912	0.810456	17.5807	19.2017
meanA.ProductPool	coreStrategies	15	ploidy = 2	One-Pool Breeding Value	Two-Pool GCA	True Values L = 2	Phenotypic, Control nCycles	Low Intensity	Low Intensity	21.1373	0.922254	20.2151	22.0596
meanA.ProductPool	coreStrategies	15	ploidy = 2	One-Pool Breeding Value	Two-Pool GCA	True Values L = 2	Phenotypic, Control nCycles	High Intensity	Low Intensity	20.3092	0.661052	19.6481	20.9702
meanA.ProductPool	coreStrategies	15	ploidy = 2	Two-Pool Breeding Value	Two-Pool GCA	Genomic Estimated Values L = 2	Phenotypic, Control nCycles	Low Intensity	Low Intensity	19.5979	3.59071	16.0072	23.1886
meanA.ProductPool	coreStrategies	15	ploidy = 2	Two-Pool Breeding Value	Two-Pool GCA	Genomic Estimated Values L = 2	Phenotypic, Control nCycles	High Intensity	Low Intensity	18.0527	1.16652	16.8862	19.2192
meanA.ProductPool	coreStrategies	15	ploidy = 2	Two-Pool Breeding Value	Two-Pool GCA	Phenotypic, Control nCycles	Phenotypic, Control nCycles	Low Intensity	Low Intensity	18.0624	2.89169	15.1708	20.9541
meanA.ProductPool	coreStrategies	15	ploidy = 2	Two-Pool Breeding Value	Two-Pool GCA	Phenotypic, Control nCycles	Phenotypic, Control nCycles	High Intensity	Low Intensity	18.2778	NA	NA	NA
meanA.ProductPool	coreStrategies	15	ploidy = 2	Two-Pool Breeding Value	Two-Pool GCA	True Values L = 2	Phenotypic, Control nCycles	Low Intensity	Low Intensity	25.0225	NA	NA	NA
meanA.ProductPool	coreStrategies	15	ploidy = 2	Two-Pool Breeding Value	Two-Pool GCA	True Values L = 2	Phenotypic, Control nCycles	High Intensity	Low Intensity	20.0149	0.750221	19.2647	20.7651
meanA.ProductPool	coreStrategies	15	ploidy = 2	Two-Pool GCA	Two-Pool GCA	Phenotypic, Fast Multiplication	Phenotypic, Control nCycles	Low Intensity	Low Intensity	18.7214	1.13497	17.5865	19.8564
meanA.ProductPool	coreStrategies	15	ploidy = 2	Two-Pool GCA	Two-Pool GCA	Phenotypic, Fast Multiplication	Phenotypic, Control nCycles	High Intensity	Low Intensity	18.6137	1.42731	17.1864	20.0411
meanA.ProductPool	coreStrategies	15	ploidy = 2	One-Pool Breeding Value	Two-Pool GCA	Phenotypic, Fast Multiplication	Phenotypic, Control nCycles	Low Intensity	Low Intensity	16.0372	8.58913	7.44807	24.6263
meanA.ProductPool	coreStrategies	15	ploidy = 2	One-Pool Breeding Value	Two-Pool GCA	Phenotypic, Fast Multiplication	Phenotypic, Control nCycles	High Intensity	Low Intensity	18.094	NA	NA	NA
meanA.ProductPool	coreStrategies	15	ploidy = 2	Two-Pool Breeding Value	Two-Pool GCA	Phenotypic, Fast Multiplication	Phenotypic, Control nCycles	Low Intensity	Low Intensity	19.2198	3.49228	15.7275	22.7121
meanA.ProductPool	coreStrategies	15	ploidy = 2	Two-Pool Breeding Value	Two-Pool GCA	Phenotypic, Fast Multiplication	Phenotypic, Control nCycles	High Intensity	Low Intensity	17.456	3.54362	13.9124	20.9996
meanA.ProductPool	coreStrategies	15	ploidy = 2	Two-Pool GCA	Two-Pool GCA	Phenotypic, Slow Multiplication	Phenotypic, Control nCycles	Low Intensity	Low Intensity	18.6997	0.91595	17.7838	19.6157
meanA.ProductPool	coreStrategies	15	ploidy = 2	Two-Pool GCA	Two-Pool GCA	Phenotypic, Slow Multiplication	Phenotypic, Control nCycles	High Intensity	Low Intensity	18.5264	0.983299	17.5431	19.5097
meanA.ProductPool	coreStrategies	15	ploidy = 2	One-Pool Breeding Value	Two-Pool GCA	Phenotypic, Slow Multiplication	Phenotypic, Control nCycles	Low Intensity	Low Intensity	18.9851	1.89816	17.087	20.8833
meanA.ProductPool	coreStrategies	15	ploidy = 2	One-Pool Breeding Value	Two-Pool GCA	Phenotypic, Slow Multiplication	Phenotypic, Control nCycles	High Intensity	Low Intensity	19.6416	3.97794	15.6637	23.6196
meanA.ProductPool	coreStrategies	15	ploidy = 2	Two-Pool Breeding Value	Two-Pool GCA	Phenotypic, Slow Multiplication	Phenotypic, Control nCycles	Low Intensity	Low Intensity	18.8305	1.37911	17.4514	20.2096
meanA.ProductPool	coreStrategies	15	ploidy = 2	Two-Pool Breeding Value	Two-Pool GCA	Phenotypic, Slow Multiplication	Phenotypic, Control nCycles	High Intensity	Low Intensity	18.7351	2.19927	16.5358	20.9343
meanA.ProductPool	coreStrategies	15	ploidy = 2	Two-Pool GCA	Two-Pool GCA	True Values L = 2	Phenotypic, Control nCycles	Low Intensity	High Intensity	50.6877	NA	NA	NA
meanA.ProductPool	coreStrategies	15	ploidy = 2	Two-Pool GCA	Two-Pool GCA	True Values L = 2	Phenotypic, Control nCycles	High Intensity	High Intensity	20.4869	1.04199	19.4449	21.5289
meanA.ProductPool	coreStrategies	15	ploidy = 2	One-Pool Cross Performance	Two-Pool GCA	Genomic Estimated Values L = 2	Phenotypic, Control nCycles	Low Intensity	High Intensity	-31.9956	NA	NA	NA
meanA.ProductPool	coreStrategies	15	ploidy = 2	One-Pool Cross Performance	Two-Pool GCA	Genomic Estimated Values L = 2	Phenotypic, Control nCycles	High Intensity	High Intensity	16.1047	1.22065	14.884	17.3253
meanA.ProductPool	coreStrategies	15	ploidy = 2	One-Pool Cross Performance	Two-Pool GCA	True Values L = 2	Phenotypic, Control nCycles	Low Intensity	High Intensity	18.9356	1.2306	17.705	20.1662
meanA.ProductPool	coreStrategies	15	ploidy = 2	One-Pool Cross Performance	Two-Pool GCA	True Values L = 2	Phenotypic, Control nCycles	High Intensity	High Intensity	18.8553	0.746037	18.1092	19.6013
meanA.ProductPool	coreStrategies	15	ploidy = 2	One-Pool Breeding Value	Two-Pool GCA	Genomic Estimated Values L = 2	Phenotypic, Control nCycles	Low Intensity	High Intensity	7.53872	22.1054	-14.5666	29.6441
meanA.ProductPool	coreStrategies	15	ploidy = 2	One-Pool Breeding Value	Two-Pool GCA	Genomic Estimated Values L = 2	Phenotypic, Control nCycles	High Intensity	High Intensity	17.5849	1.35773	16.2272	18.9427
meanA.ProductPool	coreStrategies	15	ploidy = 2	One-Pool Breeding Value	Two-Pool GCA	Phenotypic, Control nCycles	Phenotypic, Control nCycles	Low Intensity	High Intensity	17.9608	3.12904	14.8318	21.0899
meanA.ProductPool	coreStrategies	15	ploidy = 2	One-Pool Breeding Value	Two-Pool GCA	Phenotypic, Control nCycles	Phenotypic, Control nCycles	High Intensity	High Intensity	18.3462	NA	NA	NA
meanA.ProductPool	coreStrategies	15	ploidy = 2	One-Pool Breeding Value	Two-Pool GCA	True Values L = 2	Phenotypic, Control nCycles	Low Intensity	High Intensity	22.3457	1.53715	20.8085	23.8828
meanA.ProductPool	coreStrategies	15	ploidy = 2	One-Pool Breeding Value	Two-Pool GCA	True Values L = 2	Phenotypic, Control nCycles	High Intensity	High Intensity	20.708	0.855156	19.8528	21.5632
meanA.ProductPool	coreStrategies	15	ploidy = 2	Two-Pool Breeding Value	Two-Pool GCA	Genomic Estimated Values L = 2	Phenotypic, Control nCycles	Low Intensity	High Intensity	18.8332	1.23403	17.5991	20.0672
meanA.ProductPool	coreStrategies	15	ploidy = 2	Two-Pool Breeding Value	Two-Pool GCA	Genomic Estimated Values L = 2	Phenotypic, Control nCycles	High Intensity	High Intensity	17.3882	3.10913	14.279	20.4973
meanA.ProductPool	coreStrategies	15	ploidy = 2	Two-Pool Breeding Value	Two-Pool GCA	Phenotypic, Control nCycles	Phenotypic, Control nCycles	Low Intensity	High Intensity	19.0574	4.85868	14.1987	23.916
meanA.ProductPool	coreStrategies	15	ploidy = 2	Two-Pool Breeding Value	Two-Pool GCA	Phenotypic, Control nCycles	Phenotypic, Control nCycles	High Intensity	High Intensity	18.0885	2.11074	15.9778	20.1992
meanA.ProductPool	coreStrategies	15	ploidy = 2	Two-Pool Breeding Value	Two-Pool GCA	True Values L = 2	Phenotypic, Control nCycles	Low Intensity	High Intensity	10.6272	2.83871	7.78853	13.4659
meanA.ProductPool	coreStrategies	15	ploidy = 2	Two-Pool Breeding Value	Two-Pool GCA	True Values L = 2	Phenotypic, Control nCycles	High Intensity	High Intensity	20.5354	1.09273	19.4427	21.6281
meanA.ProductPool	coreStrategies	15	ploidy = 2	Two-Pool GCA	Two-Pool GCA	Phenotypic, Fast Multiplication	Phenotypic, Control nCycles	Low Intensity	High Intensity	18.6153	0.738736	17.8765	19.354
meanA.ProductPool	coreStrategies	15	ploidy = 2	Two-Pool GCA	Two-Pool GCA	Phenotypic, Fast Multiplication	Phenotypic, Control nCycles	High Intensity	High Intensity	18.5464	0.836958	17.7095	19.3834
meanA.ProductPool	coreStrategies	15	ploidy = 2	One-Pool Breeding Value	Two-Pool GCA	Phenotypic, Fast Multiplication	Phenotypic, Control nCycles	Low Intensity	High Intensity	18.94	2.26985	16.6702	21.2099
meanA.ProductPool	coreStrategies	15	ploidy = 2	One-Pool Breeding Value	Two-Pool GCA	Phenotypic, Fast Multiplication	Phenotypic, Control nCycles	High Intensity	High Intensity	23.1266	NA	NA	NA
meanA.ProductPool	coreStrategies	15	ploidy = 2	Two-Pool Breeding Value	Two-Pool GCA	Phenotypic, Fast Multiplication	Phenotypic, Control nCycles	Low Intensity	High Intensity	18.7124	1.22113	17.4913	19.9335
meanA.ProductPool	coreStrategies	15	ploidy = 2	Two-Pool Breeding Value	Two-Pool GCA	Phenotypic, Fast Multiplication	Phenotypic, Control nCycles	High Intensity	High Intensity	19.2929	3.62478	15.6681	22.9177
meanA.ProductPool	coreStrategies	15	ploidy = 2	Two-Pool GCA	Two-Pool GCA	Phenotypic, Slow Multiplication	Phenotypic, Control nCycles	Low Intensity	High Intensity	18.6134	0.649425	17.964	19.2628
meanA.ProductPool	coreStrategies	15	ploidy = 2	Two-Pool GCA	Two-Pool GCA	Phenotypic, Slow Multiplication	Phenotypic, Control nCycles	High Intensity	High Intensity	18.5061	0.678729	17.8274	19.1848
meanA.ProductPool	coreStrategies	15	ploidy = 2	One-Pool Breeding Value	Two-Pool GCA	Phenotypic, Slow Multiplication	Phenotypic, Control nCycles	Low Intensity	High Intensity	18.7045	0.960613	17.7439	19.6651
meanA.ProductPool	coreStrategies	15	ploidy = 2	One-Pool Breeding Value	Two-Pool GCA	Phenotypic, Slow Multiplication	Phenotypic, Control nCycles	High Intensity	High Intensity	18.8232	1.27313	17.55	20.0963
meanA.ProductPool	coreStrategies	15	ploidy = 2	Two-Pool Breeding Value	Two-Pool GCA	Phenotypic, Slow Multiplication	Phenotypic, Control nCycles	Low Intensity	High Intensity	18.6613	0.821739	17.8395	19.483
meanA.ProductPool	coreStrategies	15	ploidy = 2	Two-Pool Breeding Value	Two-Pool GCA	Phenotypic, Slow Multiplication	Phenotypic, Control nCycles	High Intensity	High Intensity	18.5831	1.0294	17.5537	19.6125
meanA.ProductPool	coreStrategies	15	ploidy = 2	Two-Pool GCA	Two-Pool GCA	True Values L = 2	True Values L = 2	High Intensity	Low Intensity	19.1851	1.00125	18.1838	20.1863
meanA.ProductPool	coreStrategies	15	ploidy = 2	One-Pool Cross Performance	Two-Pool GCA	Genomic Estimated Values L = 2	True Values L = 2	Low Intensity	Low Intensity	104.208	NA	NA	NA
meanA.ProductPool	coreStrategies	15	ploidy = 2	One-Pool Cross Performance	Two-Pool GCA	Genomic Estimated Values L = 2	True Values L = 2	High Intensity	Low Intensity	13.0515	1.1266	11.9249	14.1781
meanA.ProductPool	coreStrategies	15	ploidy = 2	One-Pool Cross Performance	Two-Pool GCA	True Values L = 2	True Values L = 2	Low Intensity	Low Intensity	16.8248	1.14011	15.6847	17.9649
meanA.ProductPool	coreStrategies	15	ploidy = 2	One-Pool Cross Performance	Two-Pool GCA	True Values L = 2	True Values L = 2	High Intensity	Low Intensity	17.8934	0.722149	17.1713	18.6156
meanA.ProductPool	coreStrategies	15	ploidy = 2	One-Pool Breeding Value	Two-Pool GCA	Genomic Estimated Values L = 2	True Values L = 2	Low Intensity	Low Intensity	96.1295	NA	NA	NA
meanA.ProductPool	coreStrategies	15	ploidy = 2	One-Pool Breeding Value	Two-Pool GCA	Genomic Estimated Values L = 2	True Values L = 2	High Intensity	Low Intensity	14.7174	1.22655	13.4909	15.944
meanA.ProductPool	coreStrategies	15	ploidy = 2	One-Pool Breeding Value	Two-Pool GCA	Phenotypic, Control nCycles	True Values L = 2	Low Intensity	Low Intensity	9.85239	2.81205	7.04034	12.6644
meanA.ProductPool	coreStrategies	15	ploidy = 2	One-Pool Breeding Value	Two-Pool GCA	Phenotypic, Control nCycles	True Values L = 2	High Intensity	Low Intensity	15.9086	1.20088	14.7078	17.1095
meanA.ProductPool	coreStrategies	15	ploidy = 2	One-Pool Breeding Value	Two-Pool GCA	True Values L = 2	True Values L = 2	Low Intensity	Low Intensity	20.5365	1.46673	19.0698	22.0032
meanA.ProductPool	coreStrategies	15	ploidy = 2	One-Pool Breeding Value	Two-Pool GCA	True Values L = 2	True Values L = 2	High Intensity	Low Intensity	19.8205	0.833704	18.9868	20.6543
meanA.ProductPool	coreStrategies	15	ploidy = 2	Two-Pool Breeding Value	Two-Pool GCA	Genomic Estimated Values L = 2	True Values L = 2	Low Intensity	Low Intensity	21.4656	1.39596	20.0696	22.8615
meanA.ProductPool	coreStrategies	15	ploidy = 2	Two-Pool Breeding Value	Two-Pool GCA	Genomic Estimated Values L = 2	True Values L = 2	High Intensity	Low Intensity	8.67386	3.0663	5.60756	11.7402
meanA.ProductPool	coreStrategies	15	ploidy = 2	Two-Pool Breeding Value	Two-Pool GCA	Phenotypic, Control nCycles	True Values L = 2	Low Intensity	Low Intensity	26.6863	NA	NA	NA
meanA.ProductPool	coreStrategies	15	ploidy = 2	Two-Pool Breeding Value	Two-Pool GCA	Phenotypic, Control nCycles	True Values L = 2	High Intensity	Low Intensity	13.3821	1.80271	11.5794	15.1848
meanA.ProductPool	coreStrategies	15	ploidy = 2	Two-Pool Breeding Value	Two-Pool GCA	True Values L = 2	True Values L = 2	Low Intensity	Low Intensity	19.6472	NA	NA	NA
meanA.ProductPool	coreStrategies	15	ploidy = 2	Two-Pool Breeding Value	Two-Pool GCA	True Values L = 2	True Values L = 2	High Intensity	Low Intensity	19.1247	1.04635	18.0783	20.171
meanA.ProductPool	coreStrategies	15	ploidy = 2	Two-Pool GCA	Two-Pool GCA	Phenotypic, Fast Multiplication	True Values L = 2	Low Intensity	Low Intensity	20.3498	0.813094	19.5367	21.1629
meanA.ProductPool	coreStrategies	15	ploidy = 2	Two-Pool GCA	Two-Pool GCA	Phenotypic, Fast Multiplication	True Values L = 2	High Intensity	Low Intensity	20.4976	0.928439	19.5692	21.426
meanA.ProductPool	coreStrategies	15	ploidy = 2	One-Pool Breeding Value	Two-Pool GCA	Phenotypic, Fast Multiplication	True Values L = 2	Low Intensity	Low Intensity	23.2548	NA	NA	NA
meanA.ProductPool	coreStrategies	15	ploidy = 2	One-Pool Breeding Value	Two-Pool GCA	Phenotypic, Fast Multiplication	True Values L = 2	High Intensity	Low Intensity	40.6313	NA	NA	NA
meanA.ProductPool	coreStrategies	15	ploidy = 2	Two-Pool Breeding Value	Two-Pool GCA	Phenotypic, Fast Multiplication	True Values L = 2	Low Intensity	Low Intensity	21.3567	1.38347	19.9733	22.7402
meanA.ProductPool	coreStrategies	15	ploidy = 2	Two-Pool Breeding Value	Two-Pool GCA	Phenotypic, Fast Multiplication	True Values L = 2	High Intensity	Low Intensity	25.3278	NA	NA	NA
meanA.ProductPool	coreStrategies	15	ploidy = 2	Two-Pool GCA	Two-Pool GCA	Phenotypic, Slow Multiplication	True Values L = 2	Low Intensity	Low Intensity	20.1697	0.710687	19.4591	20.8804
meanA.ProductPool	coreStrategies	15	ploidy = 2	Two-Pool GCA	Two-Pool GCA	Phenotypic, Slow Multiplication	True Values L = 2	High Intensity	Low Intensity	20.1351	0.744804	19.3903	20.8799
meanA.ProductPool	coreStrategies	15	ploidy = 2	One-Pool Breeding Value	Two-Pool GCA	Phenotypic, Slow Multiplication	True Values L = 2	Low Intensity	Low Intensity	20.8761	1.07255	19.8035	21.9487
meanA.ProductPool	coreStrategies	15	ploidy = 2	One-Pool Breeding Value	Two-Pool GCA	Phenotypic, Slow Multiplication	True Values L = 2	High Intensity	Low Intensity	21.529	1.44359	20.0854	22.9726
meanA.ProductPool	coreStrategies	15	ploidy = 2	Two-Pool Breeding Value	Two-Pool GCA	Phenotypic, Slow Multiplication	True Values L = 2	Low Intensity	Low Intensity	20.562	0.909464	19.6525	21.4715
meanA.ProductPool	coreStrategies	15	ploidy = 2	Two-Pool Breeding Value	Two-Pool GCA	Phenotypic, Slow Multiplication	True Values L = 2	High Intensity	Low Intensity	20.8932	1.15488	19.7383	22.0481
meanA.ProductPool	coreStrategies	15	ploidy = 2	One-Pool Cross Performance	Two-Pool GCA	Genomic Estimated Values L = 2	True Values L = 2	Low Intensity	High Intensity	21.3532	1.11666	20.2366	22.4699
meanA.ProductPool	coreStrategies	15	ploidy = 2	One-Pool Cross Performance	Two-Pool GCA	Genomic Estimated Values L = 2	True Values L = 2	High Intensity	High Intensity	25.0373	NA	NA	NA
meanA.ProductPool	coreStrategies	15	ploidy = 2	One-Pool Cross Performance	Two-Pool GCA	True Values L = 2	True Values L = 2	Low Intensity	High Intensity	23.5381	NA	NA	NA
meanA.ProductPool	coreStrategies	15	ploidy = 2	One-Pool Cross Performance	Two-Pool GCA	True Values L = 2	True Values L = 2	High Intensity	High Intensity	14.8659	2.29506	12.5709	17.161
meanA.ProductPool	coreStrategies	15	ploidy = 2	One-Pool Breeding Value	Two-Pool GCA	Genomic Estimated Values L = 2	True Values L = 2	Low Intensity	High Intensity	20.7673	1.08036	19.687	21.8477
meanA.ProductPool	coreStrategies	15	ploidy = 2	One-Pool Breeding Value	Two-Pool GCA	Genomic Estimated Values L = 2	True Values L = 2	High Intensity	High Intensity	23.6105	NA	NA	NA
meanA.ProductPool	coreStrategies	15	ploidy = 2	One-Pool Breeding Value	Two-Pool GCA	Phenotypic, Control nCycles	True Values L = 2	Low Intensity	High Intensity	21.1508	1.42806	19.7227	22.5789
meanA.ProductPool	coreStrategies	15	ploidy = 2	One-Pool Breeding Value	Two-Pool GCA	Phenotypic, Control nCycles	True Values L = 2	High Intensity	High Intensity	23.5627	NA	NA	NA
meanA.ProductPool	coreStrategies	15	ploidy = 2	One-Pool Breeding Value	Two-Pool GCA	True Values L = 2	True Values L = 2	Low Intensity	High Intensity	16.3745	2.86169	13.5128	19.2362
meanA.ProductPool	coreStrategies	15	ploidy = 2	One-Pool Breeding Value	Two-Pool GCA	True Values L = 2	True Values L = 2	High Intensity	High Intensity	21.2135	NA	NA	NA
meanA.ProductPool	coreStrategies	15	ploidy = 2	Two-Pool Breeding Value	Two-Pool GCA	Genomic Estimated Values L = 2	True Values L = 2	Low Intensity	High Intensity	19.9668	0.649194	19.3177	20.616
meanA.ProductPool	coreStrategies	15	ploidy = 2	Two-Pool Breeding Value	Two-Pool GCA	Genomic Estimated Values L = 2	True Values L = 2	High Intensity	High Intensity	21.2579	1.41642	19.8415	22.6743
meanA.ProductPool	coreStrategies	15	ploidy = 2	Two-Pool Breeding Value	Two-Pool GCA	Phenotypic, Control nCycles	True Values L = 2	Low Intensity	High Intensity	20.3224	0.895476	19.427	21.2179
meanA.ProductPool	coreStrategies	15	ploidy = 2	Two-Pool Breeding Value	Two-Pool GCA	Phenotypic, Control nCycles	True Values L = 2	High Intensity	High Intensity	21.6552	1.78706	19.8682	23.4423
meanA.ProductPool	coreStrategies	15	ploidy = 2	Two-Pool Breeding Value	Two-Pool GCA	True Values L = 2	True Values L = 2	Low Intensity	High Intensity	19.2593	0.817602	18.4417	20.0769
meanA.ProductPool	coreStrategies	15	ploidy = 2	Two-Pool Breeding Value	Two-Pool GCA	True Values L = 2	True Values L = 2	High Intensity	High Intensity	19.8926	NA	NA	NA
meanA.ProductPool	coreStrategies	15	ploidy = 2	Two-Pool GCA	Two-Pool GCA	Phenotypic, Fast Multiplication	True Values L = 2	Low Intensity	High Intensity	19.7017	0.530142	19.1715	20.2318
meanA.ProductPool	coreStrategies	15	ploidy = 2	Two-Pool GCA	Two-Pool GCA	Phenotypic, Fast Multiplication	True Values L = 2	High Intensity	High Intensity	19.7301	0.559855	19.1702	20.2899
meanA.ProductPool	coreStrategies	15	ploidy = 2	One-Pool Breeding Value	Two-Pool GCA	Phenotypic, Fast Multiplication	True Values L = 2	Low Intensity	High Intensity	20.1651	0.775143	19.3899	20.9402
meanA.ProductPool	coreStrategies	15	ploidy = 2	One-Pool Breeding Value	Two-Pool GCA	Phenotypic, Fast Multiplication	True Values L = 2	High Intensity	High Intensity	20.5481	1.01955	19.5286	21.5677
meanA.ProductPool	coreStrategies	15	ploidy = 2	Two-Pool Breeding Value	Two-Pool GCA	Phenotypic, Fast Multiplication	True Values L = 2	Low Intensity	High Intensity	19.9292	0.646941	19.2822	20.5761
meanA.ProductPool	coreStrategies	15	ploidy = 2	Two-Pool Breeding Value	Two-Pool GCA	Phenotypic, Fast Multiplication	True Values L = 2	High Intensity	High Intensity	20.3102	0.853368	19.4569	21.1636
meanA.ProductPool	coreStrategies	15	ploidy = 2	Two-Pool GCA	Two-Pool GCA	Phenotypic, Slow Multiplication	True Values L = 2	Low Intensity	High Intensity	19.6483	0.499743	19.1486	20.148
meanA.ProductPool	coreStrategies	15	ploidy = 2	Two-Pool GCA	Two-Pool GCA	Phenotypic, Slow Multiplication	True Values L = 2	High Intensity	High Intensity	19.622	0.510215	19.1118	20.1322
meanA.ProductPool	coreStrategies	15	ploidy = 2	One-Pool Breeding Value	Two-Pool GCA	Phenotypic, Slow Multiplication	True Values L = 2	Low Intensity	High Intensity	19.8418	0.591851	19.2499	20.4336
meanA.ProductPool	coreStrategies	15	ploidy = 2	One-Pool Breeding Value	Two-Pool GCA	Phenotypic, Slow Multiplication	True Values L = 2	High Intensity	High Intensity	19.9743	0.656179	19.3181	20.6305
meanA.ProductPool	coreStrategies	15	ploidy = 2	Two-Pool Breeding Value	Two-Pool GCA	Phenotypic, Slow Multiplication	True Values L = 2	Low Intensity	High Intensity	19.7644	0.555349	19.209	20.3197
meanA.ProductPool	coreStrategies	15	ploidy = 2	Two-Pool Breeding Value	Two-Pool GCA	Phenotypic, Slow Multiplication	True Values L = 2	High Intensity	High Intensity	19.825	0.608254	19.2167	20.4333
meanA.ProductPool	coreStrategies	15	ploidy = 2	One-Pool Cross Performance	One-Pool Cross Performance	Genomic Estimated Values L = 2	Genomic Estimated Values L = 2	High Intensity	Low Intensity	17.6884	1.40014	16.2883	19.0886
meanA.ProductPool	coreStrategies	15	ploidy = 2	One-Pool Cross Performance	One-Pool Cross Performance	True Values L = 2	Genomic Estimated Values L = 2	Low Intensity	Low Intensity	20.2145	1.37033	18.8442	21.5848
meanA.ProductPool	coreStrategies	15	ploidy = 2	One-Pool Cross Performance	One-Pool Cross Performance	True Values L = 2	Genomic Estimated Values L = 2	High Intensity	Low Intensity	19.4481	0.783777	18.6644	20.2319
meanA.ProductPool	coreStrategies	15	ploidy = 2	One-Pool Breeding Value	One-Pool Cross Performance	Genomic Estimated Values L = 2	Genomic Estimated Values L = 2	Low Intensity	Low Intensity	137	NA	NA	NA
meanA.ProductPool	coreStrategies	15	ploidy = 2	One-Pool Breeding Value	One-Pool Cross Performance	Genomic Estimated Values L = 2	Genomic Estimated Values L = 2	High Intensity	Low Intensity	19.1883	1.56066	17.6276	20.7489
meanA.ProductPool	coreStrategies	15	ploidy = 2	One-Pool Breeding Value	One-Pool Cross Performance	Phenotypic, Control nCycles	Genomic Estimated Values L = 2	Low Intensity	Low Intensity	22.1886	4.5071	17.6815	26.6957
meanA.ProductPool	coreStrategies	15	ploidy = 2	One-Pool Breeding Value	One-Pool Cross Performance	Phenotypic, Control nCycles	Genomic Estimated Values L = 2	High Intensity	Low Intensity	19.7719	1.48487	18.287	21.2568
meanA.ProductPool	coreStrategies	15	ploidy = 2	One-Pool Breeding Value	One-Pool Cross Performance	True Values L = 2	Genomic Estimated Values L = 2	Low Intensity	Low Intensity	23.6579	NA	NA	NA
meanA.ProductPool	coreStrategies	15	ploidy = 2	One-Pool Breeding Value	One-Pool Cross Performance	True Values L = 2	Genomic Estimated Values L = 2	High Intensity	Low Intensity	21.3102	0.89692	20.4133	22.2071
meanA.ProductPool	coreStrategies	15	ploidy = 2	Two-Pool Breeding Value	One-Pool Cross Performance	Genomic Estimated Values L = 2	Genomic Estimated Values L = 2	Low Intensity	Low Intensity	17.0955	1.03272	16.0628	18.1282
meanA.ProductPool	coreStrategies	15	ploidy = 2	Two-Pool Breeding Value	One-Pool Cross Performance	Genomic Estimated Values L = 2	Genomic Estimated Values L = 2	High Intensity	Low Intensity	21.7702	4.55979	17.2104	26.33
meanA.ProductPool	coreStrategies	15	ploidy = 2	Two-Pool Breeding Value	One-Pool Cross Performance	Phenotypic, Control nCycles	Genomic Estimated Values L = 2	Low Intensity	Low Intensity	13.3888	2.9181	10.4707	16.3069
meanA.ProductPool	coreStrategies	15	ploidy = 2	Two-Pool Breeding Value	One-Pool Cross Performance	Phenotypic, Control nCycles	Genomic Estimated Values L = 2	High Intensity	Low Intensity	20.7009	2.64834	18.0525	23.3492
meanA.ProductPool	coreStrategies	15	ploidy = 2	Two-Pool Breeding Value	One-Pool Cross Performance	True Values L = 2	Genomic Estimated Values L = 2	Low Intensity	Low Intensity	6.25915	3.04171	3.21744	9.30087
meanA.ProductPool	coreStrategies	15	ploidy = 2	Two-Pool Breeding Value	One-Pool Cross Performance	True Values L = 2	Genomic Estimated Values L = 2	High Intensity	Low Intensity	21.4745	1.17769	20.2968	22.6522
meanA.ProductPool	coreStrategies	15	ploidy = 2	Two-Pool GCA	One-Pool Cross Performance	Phenotypic, Fast Multiplication	Genomic Estimated Values L = 2	Low Intensity	Low Intensity	17.5032	0.654161	16.8491	18.1574
meanA.ProductPool	coreStrategies	15	ploidy = 2	Two-Pool GCA	One-Pool Cross Performance	Phenotypic, Fast Multiplication	Genomic Estimated Values L = 2	High Intensity	Low Intensity	17.2946	0.731716	16.5629	18.0264
meanA.ProductPool	coreStrategies	15	ploidy = 2	One-Pool Breeding Value	One-Pool Cross Performance	Phenotypic, Fast Multiplication	Genomic Estimated Values L = 2	Low Intensity	Low Intensity	15.9752	1.69929	14.2759	17.6745
meanA.ProductPool	coreStrategies	15	ploidy = 2	One-Pool Breeding Value	One-Pool Cross Performance	Phenotypic, Fast Multiplication	Genomic Estimated Values L = 2	High Intensity	Low Intensity	0.737582	NA	NA	NA
meanA.ProductPool	coreStrategies	15	ploidy = 2	Two-Pool Breeding Value	One-Pool Cross Performance	Phenotypic, Fast Multiplication	Genomic Estimated Values L = 2	Low Intensity	Low Intensity	16.9775	1.022	15.9555	17.9995
meanA.ProductPool	coreStrategies	15	ploidy = 2	Two-Pool Breeding Value	One-Pool Cross Performance	Phenotypic, Fast Multiplication	Genomic Estimated Values L = 2	High Intensity	Low Intensity	14.9071	2.3942	12.5129	17.3013
meanA.ProductPool	coreStrategies	15	ploidy = 2	Two-Pool GCA	One-Pool Cross Performance	Phenotypic, Slow Multiplication	Genomic Estimated Values L = 2	Low Intensity	Low Intensity	17.6192	0.581103	17.0381	18.2003
meanA.ProductPool	coreStrategies	15	ploidy = 2	Two-Pool GCA	One-Pool Cross Performance	Phenotypic, Slow Multiplication	Genomic Estimated Values L = 2	High Intensity	Low Intensity	17.4697	NA	NA	NA
meanA.ProductPool	coreStrategies	15	ploidy = 2	One-Pool Breeding Value	One-Pool Cross Performance	Phenotypic, Slow Multiplication	Genomic Estimated Values L = 2	Low Intensity	Low Intensity	17.2937	0.827785	16.4659	18.1215
meanA.ProductPool	coreStrategies	15	ploidy = 2	One-Pool Breeding Value	One-Pool Cross Performance	Phenotypic, Slow Multiplication	Genomic Estimated Values L = 2	High Intensity	Low Intensity	17.0353	1.06056	15.9747	18.0958
meanA.ProductPool	coreStrategies	15	ploidy = 2	Two-Pool Breeding Value	One-Pool Cross Performance	Phenotypic, Slow Multiplication	Genomic Estimated Values L = 2	Low Intensity	Low Intensity	17.4357	0.720164	16.7156	18.1559
meanA.ProductPool	coreStrategies	15	ploidy = 2	Two-Pool Breeding Value	One-Pool Cross Performance	Phenotypic, Slow Multiplication	Genomic Estimated Values L = 2	High Intensity	Low Intensity	17.0877	0.880517	16.2072	17.9682
meanA.ProductPool	coreStrategies	15	ploidy = 2	One-Pool Cross Performance	One-Pool Cross Performance	True Values L = 2	Genomic Estimated Values L = 2	Low Intensity	High Intensity	28.3285	NA	NA	NA
meanA.ProductPool	coreStrategies	15	ploidy = 2	One-Pool Cross Performance	One-Pool Cross Performance	True Values L = 2	Genomic Estimated Values L = 2	High Intensity	High Intensity	20.4128	1.3951	19.0177	21.8079
meanA.ProductPool	coreStrategies	15	ploidy = 2	One-Pool Breeding Value	One-Pool Cross Performance	Genomic Estimated Values L = 2	Genomic Estimated Values L = 2	Low Intensity	High Intensity	16.4766	1.29868	15.1779	17.7752
meanA.ProductPool	coreStrategies	15	ploidy = 2	One-Pool Breeding Value	One-Pool Cross Performance	Genomic Estimated Values L = 2	Genomic Estimated Values L = 2	High Intensity	High Intensity	101.576	NA	NA	NA
meanA.ProductPool	coreStrategies	15	ploidy = 2	One-Pool Breeding Value	One-Pool Cross Performance	Phenotypic, Control nCycles	Genomic Estimated Values L = 2	Low Intensity	High Intensity	14.8225	1.99863	12.8239	16.8211
meanA.ProductPool	coreStrategies	15	ploidy = 2	One-Pool Breeding Value	One-Pool Cross Performance	Phenotypic, Control nCycles	Genomic Estimated Values L = 2	High Intensity	High Intensity	32.5813	NA	NA	NA
meanA.ProductPool	coreStrategies	15	ploidy = 2	One-Pool Breeding Value	One-Pool Cross Performance	True Values L = 2	Genomic Estimated Values L = 2	Low Intensity	High Intensity	40.0767	NA	NA	NA
meanA.ProductPool	coreStrategies	15	ploidy = 2	One-Pool Breeding Value	One-Pool Cross Performance	True Values L = 2	Genomic Estimated Values L = 2	High Intensity	High Intensity	23.2351	NA	NA	NA
meanA.ProductPool	coreStrategies	15	ploidy = 2	Two-Pool Breeding Value	One-Pool Cross Performance	Genomic Estimated Values L = 2	Genomic Estimated Values L = 2	Low Intensity	High Intensity	17.3975	0.643099	16.7544	18.0406
meanA.ProductPool	coreStrategies	15	ploidy = 2	Two-Pool Breeding Value	One-Pool Cross Performance	Genomic Estimated Values L = 2	Genomic Estimated Values L = 2	High Intensity	High Intensity	15.2802	1.9871	13.2931	17.2673
meanA.ProductPool	coreStrategies	15	ploidy = 2	Two-Pool Breeding Value	One-Pool Cross Performance	Phenotypic, Control nCycles	Genomic Estimated Values L = 2	Low Intensity	High Intensity	16.705	0.987812	15.7172	17.6928
meanA.ProductPool	coreStrategies	15	ploidy = 2	Two-Pool Breeding Value	One-Pool Cross Performance	Phenotypic, Control nCycles	Genomic Estimated Values L = 2	High Intensity	High Intensity	12.5311	3.07494	9.4562	15.6061
meanA.ProductPool	coreStrategies	15	ploidy = 2	Two-Pool Breeding Value	One-Pool Cross Performance	True Values L = 2	Genomic Estimated Values L = 2	Low Intensity	High Intensity	14.9092	0.85053	14.0587	15.7598
meanA.ProductPool	coreStrategies	15	ploidy = 2	Two-Pool Breeding Value	One-Pool Cross Performance	True Values L = 2	Genomic Estimated Values L = 2	High Intensity	High Intensity	25.9716	NA	NA	NA
meanA.ProductPool	coreStrategies	15	ploidy = 2	Two-Pool GCA	One-Pool Cross Performance	Phenotypic, Fast Multiplication	Genomic Estimated Values L = 2	Low Intensity	High Intensity	17.5774	0.497711	17.0796	18.0751
meanA.ProductPool	coreStrategies	15	ploidy = 2	Two-Pool GCA	One-Pool Cross Performance	Phenotypic, Fast Multiplication	Genomic Estimated Values L = 2	High Intensity	High Intensity	17.4637	0.531942	16.9317	17.9956
meanA.ProductPool	coreStrategies	15	ploidy = 2	One-Pool Breeding Value	One-Pool Cross Performance	Phenotypic, Fast Multiplication	Genomic Estimated Values L = 2	Low Intensity	High Intensity	17.0694	0.811469	16.258	17.8809
meanA.ProductPool	coreStrategies	15	ploidy = 2	One-Pool Breeding Value	One-Pool Cross Performance	Phenotypic, Fast Multiplication	Genomic Estimated Values L = 2	High Intensity	High Intensity	16.4173	1.18783	15.2295	17.6052
meanA.ProductPool	coreStrategies	15	ploidy = 2	Two-Pool Breeding Value	One-Pool Cross Performance	Phenotypic, Fast Multiplication	Genomic Estimated Values L = 2	Low Intensity	High Intensity	17.3398	0.63954	16.7002	17.9793
meanA.ProductPool	coreStrategies	15	ploidy = 2	Two-Pool Breeding Value	One-Pool Cross Performance	Phenotypic, Fast Multiplication	Genomic Estimated Values L = 2	High Intensity	High Intensity	16.9152	0.925369	15.9898	17.8406
meanA.ProductPool	coreStrategies	15	ploidy = 2	Two-Pool GCA	One-Pool Cross Performance	Phenotypic, Slow Multiplication	Genomic Estimated Values L = 2	Low Intensity	High Intensity	17.6451	0.462661	17.1824	18.1077
meanA.ProductPool	coreStrategies	15	ploidy = 2	Two-Pool GCA	One-Pool Cross Performance	Phenotypic, Slow Multiplication	Genomic Estimated Values L = 2	High Intensity	High Intensity	17.5537	0.474477	17.0792	18.0282
meanA.ProductPool	coreStrategies	15	ploidy = 2	One-Pool Breeding Value	One-Pool Cross Performance	Phenotypic, Slow Multiplication	Genomic Estimated Values L = 2	Low Intensity	High Intensity	17.4745	0.57051	16.904	18.045
meanA.ProductPool	coreStrategies	15	ploidy = 2	One-Pool Breeding Value	One-Pool Cross Performance	Phenotypic, Slow Multiplication	Genomic Estimated Values L = 2	High Intensity	High Intensity	17.3727	0.651933	16.7207	18.0246
meanA.ProductPool	coreStrategies	15	ploidy = 2	Two-Pool Breeding Value	One-Pool Cross Performance	Phenotypic, Slow Multiplication	Genomic Estimated Values L = 2	Low Intensity	High Intensity	17.5428	NA	NA	NA
meanA.ProductPool	coreStrategies	15	ploidy = 2	Two-Pool Breeding Value	One-Pool Cross Performance	Phenotypic, Slow Multiplication	Genomic Estimated Values L = 2	High Intensity	High Intensity	17.3719	0.590954	16.781	17.9629
meanA.ProductPool	coreStrategies	15	ploidy = 2	One-Pool Cross Performance	One-Pool Cross Performance	True Values L = 2	True Values L = 2	High Intensity	Low Intensity	18.7839	1.54647	17.2374	20.3303
meanA.ProductPool	coreStrategies	15	ploidy = 2	One-Pool Breeding Value	One-Pool Cross Performance	Genomic Estimated Values L = 2	True Values L = 2	Low Intensity	Low Intensity	19.3121	1.2983	18.0138	20.6104
meanA.ProductPool	coreStrategies	15	ploidy = 2	One-Pool Breeding Value	One-Pool Cross Performance	Genomic Estimated Values L = 2	True Values L = 2	High Intensity	Low Intensity	23.7793	NA	NA	NA
meanA.ProductPool	coreStrategies	15	ploidy = 2	One-Pool Breeding Value	One-Pool Cross Performance	Phenotypic, Control nCycles	True Values L = 2	Low Intensity	Low Intensity	19.3817	1.9416	17.4401	21.3233
meanA.ProductPool	coreStrategies	15	ploidy = 2	One-Pool Breeding Value	One-Pool Cross Performance	Phenotypic, Control nCycles	True Values L = 2	High Intensity	Low Intensity	23.6758	NA	NA	NA
meanA.ProductPool	coreStrategies	15	ploidy = 2	One-Pool Breeding Value	One-Pool Cross Performance	True Values L = 2	True Values L = 2	Low Intensity	Low Intensity	110.072	NA	NA	NA
meanA.ProductPool	coreStrategies	15	ploidy = 2	One-Pool Breeding Value	One-Pool Cross Performance	True Values L = 2	True Values L = 2	High Intensity	Low Intensity	22.2252	1.92918	20.2961	24.1544
meanA.ProductPool	coreStrategies	15	ploidy = 2	Two-Pool Breeding Value	One-Pool Cross Performance	Genomic Estimated Values L = 2	True Values L = 2	Low Intensity	Low Intensity	18.8937	0.669914	18.2238	19.5636
meanA.ProductPool	coreStrategies	15	ploidy = 2	Two-Pool Breeding Value	One-Pool Cross Performance	Genomic Estimated Values L = 2	True Values L = 2	High Intensity	Low Intensity	19.6005	1.92381	17.6767	21.5243
meanA.ProductPool	coreStrategies	15	ploidy = 2	Two-Pool Breeding Value	One-Pool Cross Performance	Phenotypic, Control nCycles	True Values L = 2	Low Intensity	Low Intensity	18.9556	1.00631	17.9493	19.9619
meanA.ProductPool	coreStrategies	15	ploidy = 2	Two-Pool Breeding Value	One-Pool Cross Performance	Phenotypic, Control nCycles	True Values L = 2	High Intensity	Low Intensity	19.763	2.79997	16.963	22.563
meanA.ProductPool	coreStrategies	15	ploidy = 2	Two-Pool Breeding Value	One-Pool Cross Performance	True Values L = 2	True Values L = 2	Low Intensity	Low Intensity	17.4681	0.883389	16.5847	18.3515
meanA.ProductPool	coreStrategies	15	ploidy = 2	Two-Pool Breeding Value	One-Pool Cross Performance	True Values L = 2	True Values L = 2	High Intensity	Low Intensity	24.5887	NA	NA	NA
meanA.ProductPool	coreStrategies	15	ploidy = 2	Two-Pool GCA	One-Pool Cross Performance	Phenotypic, Fast Multiplication	True Values L = 2	Low Intensity	Low Intensity	18.7685	NA	NA	NA
meanA.ProductPool	coreStrategies	15	ploidy = 2	Two-Pool GCA	One-Pool Cross Performance	Phenotypic, Fast Multiplication	True Values L = 2	High Intensity	Low Intensity	18.7445	NA	NA	NA
meanA.ProductPool	coreStrategies	15	ploidy = 2	One-Pool Breeding Value	One-Pool Cross Performance	Phenotypic, Fast Multiplication	True Values L = 2	Low Intensity	Low Intensity	18.9369	0.835648	18.1012	19.7725
meanA.ProductPool	coreStrategies	15	ploidy = 2	One-Pool Breeding Value	One-Pool Cross Performance	Phenotypic, Fast Multiplication	True Values L = 2	High Intensity	Low Intensity	19.0805	1.19653	17.884	20.2771
meanA.ProductPool	coreStrategies	15	ploidy = 2	Two-Pool Breeding Value	One-Pool Cross Performance	Phenotypic, Fast Multiplication	True Values L = 2	Low Intensity	Low Intensity	18.8444	NA	NA	NA
meanA.ProductPool	coreStrategies	15	ploidy = 2	Two-Pool Breeding Value	One-Pool Cross Performance	Phenotypic, Fast Multiplication	True Values L = 2	High Intensity	Low Intensity	19.0098	0.945638	18.0642	19.9554
meanA.ProductPool	coreStrategies	15	ploidy = 2	Two-Pool GCA	One-Pool Cross Performance	Phenotypic, Slow Multiplication	True Values L = 2	Low Intensity	Low Intensity	18.7584	0.489228	18.2692	19.2476
meanA.ProductPool	coreStrategies	15	ploidy = 2	Two-Pool GCA	One-Pool Cross Performance	Phenotypic, Slow Multiplication	True Values L = 2	High Intensity	Low Intensity	18.7041	0.501289	18.2028	19.2054
meanA.ProductPool	coreStrategies	15	ploidy = 2	One-Pool Breeding Value	One-Pool Cross Performance	Phenotypic, Slow Multiplication	True Values L = 2	Low Intensity	Low Intensity	18.8291	0.598146	18.2309	19.4272
meanA.ProductPool	coreStrategies	15	ploidy = 2	One-Pool Breeding Value	One-Pool Cross Performance	Phenotypic, Slow Multiplication	True Values L = 2	High Intensity	Low Intensity	18.8904	0.67873	18.2117	19.5692
meanA.ProductPool	coreStrategies	15	ploidy = 2	Two-Pool Breeding Value	One-Pool Cross Performance	Phenotypic, Slow Multiplication	True Values L = 2	Low Intensity	Low Intensity	18.7993	0.554276	18.245	19.3535
meanA.ProductPool	coreStrategies	15	ploidy = 2	Two-Pool Breeding Value	One-Pool Cross Performance	Phenotypic, Slow Multiplication	True Values L = 2	High Intensity	Low Intensity	18.7785	NA	NA	NA
meanA.ProductPool	coreStrategies	15	ploidy = 2	One-Pool Breeding Value	One-Pool Cross Performance	Genomic Estimated Values L = 2	True Values L = 2	Low Intensity	High Intensity	19.0281	0.764208	18.2639	19.7923
meanA.ProductPool	coreStrategies	15	ploidy = 2	One-Pool Breeding Value	One-Pool Cross Performance	Genomic Estimated Values L = 2	True Values L = 2	High Intensity	High Intensity	19.5947	NA	NA	NA
meanA.ProductPool	coreStrategies	15	ploidy = 2	One-Pool Breeding Value	One-Pool Cross Performance	Phenotypic, Control nCycles	True Values L = 2	Low Intensity	High Intensity	19.0103	0.910887	18.0994	19.9212
meanA.ProductPool	coreStrategies	15	ploidy = 2	One-Pool Breeding Value	One-Pool Cross Performance	Phenotypic, Control nCycles	True Values L = 2	High Intensity	High Intensity	19.2216	NA	NA	NA
meanA.ProductPool	coreStrategies	15	ploidy = 2	One-Pool Breeding Value	One-Pool Cross Performance	True Values L = 2	True Values L = 2	Low Intensity	High Intensity	15.5179	1.28399	14.2339	16.8019
meanA.ProductPool	coreStrategies	15	ploidy = 2	One-Pool Breeding Value	One-Pool Cross Performance	True Values L = 2	True Values L = 2	High Intensity	High Intensity	112.774	NA	NA	NA
meanA.ProductPool	coreStrategies	15	ploidy = 2	Two-Pool Breeding Value	One-Pool Cross Performance	Genomic Estimated Values L = 2	True Values L = 2	Low Intensity	High Intensity	18.8498	0.537492	18.3123	19.3873
meanA.ProductPool	coreStrategies	15	ploidy = 2	Two-Pool Breeding Value	One-Pool Cross Performance	Genomic Estimated Values L = 2	True Values L = 2	High Intensity	High Intensity	19.0969	0.906797	18.1901	20.0037
meanA.ProductPool	coreStrategies	15	ploidy = 2	Two-Pool Breeding Value	One-Pool Cross Performance	Phenotypic, Control nCycles	True Values L = 2	Low Intensity	High Intensity	18.8723	0.674418	18.1979	19.5468
meanA.ProductPool	coreStrategies	15	ploidy = 2	Two-Pool Breeding Value	One-Pool Cross Performance	Phenotypic, Control nCycles	True Values L = 2	High Intensity	High Intensity	19.0875	1.03923	18.0483	20.1267
meanA.ProductPool	coreStrategies	15	ploidy = 2	Two-Pool Breeding Value	One-Pool Cross Performance	True Values L = 2	True Values L = 2	Low Intensity	High Intensity	18.1009	0.630154	17.4708	18.7311
meanA.ProductPool	coreStrategies	15	ploidy = 2	Two-Pool Breeding Value	One-Pool Cross Performance	True Values L = 2	True Values L = 2	High Intensity	High Intensity	15.6484	2.00213	13.6463	17.6505
meanA.ProductPool	coreStrategies	15	ploidy = 2	Two-Pool GCA	One-Pool Cross Performance	Phenotypic, Fast Multiplication	True Values L = 2	Low Intensity	High Intensity	18.7739	0.462189	18.3117	19.2361
meanA.ProductPool	coreStrategies	15	ploidy = 2	Two-Pool GCA	One-Pool Cross Performance	Phenotypic, Fast Multiplication	True Values L = 2	High Intensity	High Intensity	18.7589	NA	NA	NA
meanA.ProductPool	coreStrategies	15	ploidy = 2	One-Pool Breeding Value	One-Pool Cross Performance	Phenotypic, Fast Multiplication	True Values L = 2	Low Intensity	High Intensity	18.8686	0.610154	18.2584	19.4787
meanA.ProductPool	coreStrategies	15	ploidy = 2	One-Pool Breeding Value	One-Pool Cross Performance	Phenotypic, Fast Multiplication	True Values L = 2	High Intensity	High Intensity	18.926	0.735976	18.1901	19.662
meanA.ProductPool	coreStrategies	15	ploidy = 2	Two-Pool Breeding Value	One-Pool Cross Performance	Phenotypic, Fast Multiplication	True Values L = 2	Low Intensity	High Intensity	18.8202	0.536009	18.2842	19.3562
meanA.ProductPool	coreStrategies	15	ploidy = 2	Two-Pool Breeding Value	One-Pool Cross Performance	Phenotypic, Fast Multiplication	True Values L = 2	High Intensity	High Intensity	18.9033	0.652525	18.2508	19.5558
meanA.ProductPool	coreStrategies	15	ploidy = 2	Two-Pool GCA	One-Pool Cross Performance	Phenotypic, Slow Multiplication	True Values L = 2	Low Intensity	High Intensity	18.767	0.441839	18.3251	19.2088
meanA.ProductPool	coreStrategies	15	ploidy = 2	Two-Pool GCA	One-Pool Cross Performance	Phenotypic, Slow Multiplication	True Values L = 2	High Intensity	High Intensity	18.7314	NA	NA	NA
meanA.ProductPool	coreStrategies	15	ploidy = 2	One-Pool Breeding Value	One-Pool Cross Performance	Phenotypic, Slow Multiplication	True Values L = 2	Low Intensity	High Intensity	18.812	0.502047	18.3099	19.314
meanA.ProductPool	coreStrategies	15	ploidy = 2	One-Pool Breeding Value	One-Pool Cross Performance	Phenotypic, Slow Multiplication	True Values L = 2	High Intensity	High Intensity	18.8476	0.541677	18.3059	19.3892
meanA.ProductPool	coreStrategies	15	ploidy = 2	Two-Pool Breeding Value	One-Pool Cross Performance	Phenotypic, Slow Multiplication	True Values L = 2	Low Intensity	High Intensity	18.7937	0.478727	18.315	19.2724
meanA.ProductPool	coreStrategies	15	ploidy = 2	Two-Pool Breeding Value	One-Pool Cross Performance	Phenotypic, Slow Multiplication	True Values L = 2	High Intensity	High Intensity	18.7806	0.512222	18.2683	19.2928
meanA.ProductPool	coreStrategies	15	ploidy = 2	One-Pool Breeding Value	One-Pool Breeding Value	Genomic Estimated Values L = 2	Genomic Estimated Values L = 2	High Intensity	Low Intensity	18.0132	1.45093	16.5623	19.4642
meanA.ProductPool	coreStrategies	15	ploidy = 2	One-Pool Breeding Value	One-Pool Breeding Value	Phenotypic, Control nCycles	Genomic Estimated Values L = 2	Low Intensity	Low Intensity	19.1427	3.76481	15.3779	22.9075
meanA.ProductPool	coreStrategies	15	ploidy = 2	One-Pool Breeding Value	One-Pool Breeding Value	Phenotypic, Control nCycles	Genomic Estimated Values L = 2	High Intensity	Low Intensity	18.7492	NA	NA	NA
meanA.ProductPool	coreStrategies	15	ploidy = 2	One-Pool Breeding Value	One-Pool Breeding Value	True Values L = 2	Genomic Estimated Values L = 2	Low Intensity	Low Intensity	22.8159	1.62503	21.1908	24.4409
meanA.ProductPool	coreStrategies	15	ploidy = 2	One-Pool Breeding Value	One-Pool Breeding Value	True Values L = 2	Genomic Estimated Values L = 2	High Intensity	Low Intensity	20.9051	0.876768	20.0283	21.7819
meanA.ProductPool	coreStrategies	15	ploidy = 2	Two-Pool Breeding Value	One-Pool Breeding Value	Genomic Estimated Values L = 2	Genomic Estimated Values L = 2	Low Intensity	Low Intensity	18.3343	1.12362	17.2107	19.458
meanA.ProductPool	coreStrategies	15	ploidy = 2	Two-Pool Breeding Value	One-Pool Breeding Value	Genomic Estimated Values L = 2	Genomic Estimated Values L = 2	High Intensity	Low Intensity	18.5608	3.75838	14.8024	22.3192
meanA.ProductPool	coreStrategies	15	ploidy = 2	Two-Pool Breeding Value	One-Pool Breeding Value	Phenotypic, Control nCycles	Genomic Estimated Values L = 2	Low Intensity	Low Intensity	17.4426	3.6769	13.7657	21.1195
meanA.ProductPool	coreStrategies	15	ploidy = 2	Two-Pool Breeding Value	One-Pool Breeding Value	Phenotypic, Control nCycles	Genomic Estimated Values L = 2	High Intensity	Low Intensity	18.8184	2.36219	16.4563	21.1806
meanA.ProductPool	coreStrategies	15	ploidy = 2	Two-Pool Breeding Value	One-Pool Breeding Value	True Values L = 2	Genomic Estimated Values L = 2	Low Intensity	Low Intensity	10.2266	2.4557	7.7709	12.6823
meanA.ProductPool	coreStrategies	15	ploidy = 2	Two-Pool Breeding Value	One-Pool Breeding Value	True Values L = 2	Genomic Estimated Values L = 2	High Intensity	Low Intensity	20.8403	1.13647	19.7039	21.9768
meanA.ProductPool	coreStrategies	15	ploidy = 2	Two-Pool GCA	One-Pool Breeding Value	Phenotypic, Fast Multiplication	Genomic Estimated Values L = 2	Low Intensity	Low Intensity	18.2997	0.692022	17.6077	18.9917
meanA.ProductPool	coreStrategies	15	ploidy = 2	Two-Pool GCA	One-Pool Breeding Value	Phenotypic, Fast Multiplication	Genomic Estimated Values L = 2	High Intensity	Low Intensity	18.1932	0.77913	17.4141	18.9723
meanA.ProductPool	coreStrategies	15	ploidy = 2	One-Pool Breeding Value	One-Pool Breeding Value	Phenotypic, Fast Multiplication	Genomic Estimated Values L = 2	Low Intensity	Low Intensity	18.0889	NA	NA	NA
meanA.ProductPool	coreStrategies	15	ploidy = 2	One-Pool Breeding Value	One-Pool Breeding Value	Phenotypic, Fast Multiplication	Genomic Estimated Values L = 2	High Intensity	Low Intensity	15.7738	NA	NA	NA
meanA.ProductPool	coreStrategies	15	ploidy = 2	Two-Pool Breeding Value	One-Pool Breeding Value	Phenotypic, Fast Multiplication	Genomic Estimated Values L = 2	Low Intensity	Low Intensity	18.2185	1.1121	17.1064	19.3306
meanA.ProductPool	coreStrategies	15	ploidy = 2	Two-Pool Breeding Value	One-Pool Breeding Value	Phenotypic, Fast Multiplication	Genomic Estimated Values L = 2	High Intensity	Low Intensity	18.0142	2.91345	15.1008	20.9277
meanA.ProductPool	coreStrategies	15	ploidy = 2	Two-Pool GCA	One-Pool Breeding Value	Phenotypic, Slow Multiplication	Genomic Estimated Values L = 2	Low Intensity	Low Intensity	18.3311	0.611473	17.7196	18.9426
meanA.ProductPool	coreStrategies	15	ploidy = 2	Two-Pool GCA	One-Pool Breeding Value	Phenotypic, Slow Multiplication	Genomic Estimated Values L = 2	High Intensity	Low Intensity	18.2141	0.637989	17.5761	18.8521
meanA.ProductPool	coreStrategies	15	ploidy = 2	One-Pool Breeding Value	One-Pool Breeding Value	Phenotypic, Slow Multiplication	Genomic Estimated Values L = 2	Low Intensity	Low Intensity	18.3024	0.887642	17.4147	19.19
meanA.ProductPool	coreStrategies	15	ploidy = 2	One-Pool Breeding Value	One-Pool Breeding Value	Phenotypic, Slow Multiplication	Genomic Estimated Values L = 2	High Intensity	Low Intensity	18.3104	1.15657	17.1539	19.467
meanA.ProductPool	coreStrategies	15	ploidy = 2	Two-Pool Breeding Value	One-Pool Breeding Value	Phenotypic, Slow Multiplication	Genomic Estimated Values L = 2	Low Intensity	Low Intensity	18.3126	0.765771	17.5468	19.0784
meanA.ProductPool	coreStrategies	15	ploidy = 2	Two-Pool Breeding Value	One-Pool Breeding Value	Phenotypic, Slow Multiplication	Genomic Estimated Values L = 2	High Intensity	Low Intensity	18.1607	0.947946	17.2127	19.1086
meanA.ProductPool	coreStrategies	15	ploidy = 2	One-Pool Breeding Value	One-Pool Breeding Value	Phenotypic, Control nCycles	Genomic Estimated Values L = 2	Low Intensity	High Intensity	17.3328	NA	NA	NA
meanA.ProductPool	coreStrategies	15	ploidy = 2	One-Pool Breeding Value	One-Pool Breeding Value	Phenotypic, Control nCycles	Genomic Estimated Values L = 2	High Intensity	High Intensity	23.8859	NA	NA	NA
meanA.ProductPool	coreStrategies	15	ploidy = 2	One-Pool Breeding Value	One-Pool Breeding Value	True Values L = 2	Genomic Estimated Values L = 2	Low Intensity	High Intensity	36.835	NA	NA	NA
meanA.ProductPool	coreStrategies	15	ploidy = 2	One-Pool Breeding Value	One-Pool Breeding Value	True Values L = 2	Genomic Estimated Values L = 2	High Intensity	High Intensity	22.4697	1.61472	20.855	24.0844
meanA.ProductPool	coreStrategies	15	ploidy = 2	Two-Pool Breeding Value	One-Pool Breeding Value	Genomic Estimated Values L = 2	Genomic Estimated Values L = 2	Low Intensity	High Intensity	18.171	0.688335	17.4826	18.8593
meanA.ProductPool	coreStrategies	15	ploidy = 2	Two-Pool Breeding Value	One-Pool Breeding Value	Genomic Estimated Values L = 2	Genomic Estimated Values L = 2	High Intensity	High Intensity	17.7078	NA	NA	NA
meanA.ProductPool	coreStrategies	15	ploidy = 2	Two-Pool Breeding Value	One-Pool Breeding Value	Phenotypic, Control nCycles	Genomic Estimated Values L = 2	Low Intensity	High Intensity	17.8802	1.08059	16.7996	18.9607
meanA.ProductPool	coreStrategies	15	ploidy = 2	Two-Pool Breeding Value	One-Pool Breeding Value	Phenotypic, Control nCycles	Genomic Estimated Values L = 2	High Intensity	High Intensity	16.7205	3.78755	12.9329	20.508
meanA.ProductPool	coreStrategies	15	ploidy = 2	Two-Pool Breeding Value	One-Pool Breeding Value	True Values L = 2	Genomic Estimated Values L = 2	Low Intensity	High Intensity	16.0871	0.924967	15.1621	17.0121
meanA.ProductPool	coreStrategies	15	ploidy = 2	Two-Pool Breeding Value	One-Pool Breeding Value	True Values L = 2	Genomic Estimated Values L = 2	High Intensity	High Intensity	24.3007	NA	NA	NA
meanA.ProductPool	coreStrategies	15	ploidy = 2	Two-Pool GCA	One-Pool Breeding Value	Phenotypic, Fast Multiplication	Genomic Estimated Values L = 2	Low Intensity	High Intensity	18.1849	0.527977	17.657	18.7129
meanA.ProductPool	coreStrategies	15	ploidy = 2	Two-Pool GCA	One-Pool Breeding Value	Phenotypic, Fast Multiplication	Genomic Estimated Values L = 2	High Intensity	High Intensity	18.1159	NA	NA	NA
meanA.ProductPool	coreStrategies	15	ploidy = 2	One-Pool Breeding Value	One-Pool Breeding Value	Phenotypic, Fast Multiplication	Genomic Estimated Values L = 2	Low Intensity	High Intensity	18.0407	0.878012	17.1627	18.9187
meanA.ProductPool	coreStrategies	15	ploidy = 2	One-Pool Breeding Value	One-Pool Breeding Value	Phenotypic, Fast Multiplication	Genomic Estimated Values L = 2	High Intensity	High Intensity	17.8276	1.31663	16.511	19.1442
meanA.ProductPool	coreStrategies	15	ploidy = 2	Two-Pool Breeding Value	One-Pool Breeding Value	Phenotypic, Fast Multiplication	Genomic Estimated Values L = 2	Low Intensity	High Intensity	18.114	NA	NA	NA
meanA.ProductPool	coreStrategies	15	ploidy = 2	Two-Pool Breeding Value	One-Pool Breeding Value	Phenotypic, Fast Multiplication	Genomic Estimated Values L = 2	High Intensity	High Intensity	18.0135	NA	NA	NA
meanA.ProductPool	coreStrategies	15	ploidy = 2	Two-Pool GCA	One-Pool Breeding Value	Phenotypic, Slow Multiplication	Genomic Estimated Values L = 2	Low Intensity	High Intensity	18.2122	0.489779	17.7224	18.7019
meanA.ProductPool	coreStrategies	15	ploidy = 2	Two-Pool GCA	One-Pool Breeding Value	Phenotypic, Slow Multiplication	Genomic Estimated Values L = 2	High Intensity	High Intensity	18.1369	0.502684	17.6342	18.6396
meanA.ProductPool	coreStrategies	15	ploidy = 2	One-Pool Breeding Value	One-Pool Breeding Value	Phenotypic, Slow Multiplication	Genomic Estimated Values L = 2	Low Intensity	High Intensity	18.17	NA	NA	NA
meanA.ProductPool	coreStrategies	15	ploidy = 2	One-Pool Breeding Value	One-Pool Breeding Value	Phenotypic, Slow Multiplication	Genomic Estimated Values L = 2	High Intensity	High Intensity	18.1571	NA	NA	NA
meanA.ProductPool	coreStrategies	15	ploidy = 2	Two-Pool Breeding Value	One-Pool Breeding Value	Phenotypic, Slow Multiplication	Genomic Estimated Values L = 2	Low Intensity	High Intensity	18.1857	0.56014	17.6256	18.7459
meanA.ProductPool	coreStrategies	15	ploidy = 2	Two-Pool Breeding Value	One-Pool Breeding Value	Phenotypic, Slow Multiplication	Genomic Estimated Values L = 2	High Intensity	High Intensity	18.091	0.630657	17.4603	18.7216
meanA.ProductPool	coreStrategies	15	ploidy = 2	One-Pool Breeding Value	One-Pool Breeding Value	Phenotypic, Control nCycles	Phenotypic, Control nCycles	High Intensity	Low Intensity	18.5564	NA	NA	NA
meanA.ProductPool	coreStrategies	15	ploidy = 2	One-Pool Breeding Value	One-Pool Breeding Value	True Values L = 2	Phenotypic, Control nCycles	Low Intensity	Low Intensity	24.2445	NA	NA	NA
meanA.ProductPool	coreStrategies	15	ploidy = 2	One-Pool Breeding Value	One-Pool Breeding Value	True Values L = 2	Phenotypic, Control nCycles	High Intensity	Low Intensity	21.1731	1.06062	20.1125	22.2337
meanA.ProductPool	coreStrategies	15	ploidy = 2	Two-Pool Breeding Value	One-Pool Breeding Value	Genomic Estimated Values L = 2	Phenotypic, Control nCycles	Low Intensity	Low Intensity	18.5609	0.912742	17.6482	19.4737
meanA.ProductPool	coreStrategies	15	ploidy = 2	Two-Pool Breeding Value	One-Pool Breeding Value	Genomic Estimated Values L = 2	Phenotypic, Control nCycles	High Intensity	Low Intensity	30.8095	NA	NA	NA
meanA.ProductPool	coreStrategies	15	ploidy = 2	Two-Pool Breeding Value	One-Pool Breeding Value	Phenotypic, Control nCycles	Phenotypic, Control nCycles	Low Intensity	Low Intensity	18.3824	NA	NA	NA
meanA.ProductPool	coreStrategies	15	ploidy = 2	Two-Pool Breeding Value	One-Pool Breeding Value	Phenotypic, Control nCycles	Phenotypic, Control nCycles	High Intensity	Low Intensity	18.311	NA	NA	NA
meanA.ProductPool	coreStrategies	15	ploidy = 2	Two-Pool Breeding Value	One-Pool Breeding Value	True Values L = 2	Phenotypic, Control nCycles	Low Intensity	Low Intensity	14.9838	1.4458	13.538	16.4297
meanA.ProductPool	coreStrategies	15	ploidy = 2	Two-Pool Breeding Value	One-Pool Breeding Value	True Values L = 2	Phenotypic, Control nCycles	High Intensity	Low Intensity	21.2832	1.54278	19.7404	22.826
meanA.ProductPool	coreStrategies	15	ploidy = 2	Two-Pool GCA	One-Pool Breeding Value	Phenotypic, Fast Multiplication	Phenotypic, Control nCycles	Low Intensity	Low Intensity	18.469	0.627005	17.842	19.096
meanA.ProductPool	coreStrategies	15	ploidy = 2	Two-Pool GCA	One-Pool Breeding Value	Phenotypic, Fast Multiplication	Phenotypic, Control nCycles	High Intensity	Low Intensity	18.4026	0.689468	17.7131	19.0921
meanA.ProductPool	coreStrategies	15	ploidy = 2	One-Pool Breeding Value	One-Pool Breeding Value	Phenotypic, Fast Multiplication	Phenotypic, Control nCycles	Low Intensity	Low Intensity	18.5072	NA	NA	NA
meanA.ProductPool	coreStrategies	15	ploidy = 2	One-Pool Breeding Value	One-Pool Breeding Value	Phenotypic, Fast Multiplication	Phenotypic, Control nCycles	High Intensity	Low Intensity	18.4898	2.90576	15.584	21.3955
meanA.ProductPool	coreStrategies	15	ploidy = 2	Two-Pool Breeding Value	One-Pool Breeding Value	Phenotypic, Fast Multiplication	Phenotypic, Control nCycles	Low Intensity	Low Intensity	18.4777	0.905806	17.5719	19.3835
meanA.ProductPool	coreStrategies	15	ploidy = 2	Two-Pool Breeding Value	One-Pool Breeding Value	Phenotypic, Fast Multiplication	Phenotypic, Control nCycles	High Intensity	Low Intensity	18.5668	1.69606	16.8707	20.2628
meanA.ProductPool	coreStrategies	15	ploidy = 2	Two-Pool GCA	One-Pool Breeding Value	Phenotypic, Slow Multiplication	Phenotypic, Control nCycles	Low Intensity	Low Intensity	18.4801	0.566867	17.9132	19.0469
meanA.ProductPool	coreStrategies	15	ploidy = 2	Two-Pool GCA	One-Pool Breeding Value	Phenotypic, Slow Multiplication	Phenotypic, Control nCycles	High Intensity	Low Intensity	18.3907	0.586942	17.8037	18.9776
meanA.ProductPool	coreStrategies	15	ploidy = 2	One-Pool Breeding Value	One-Pool Breeding Value	Phenotypic, Slow Multiplication	Phenotypic, Control nCycles	Low Intensity	Low Intensity	18.5049	0.76339	17.7415	19.2683
meanA.ProductPool	coreStrategies	15	ploidy = 2	One-Pool Breeding Value	One-Pool Breeding Value	Phenotypic, Slow Multiplication	Phenotypic, Control nCycles	High Intensity	Low Intensity	18.5485	0.932374	17.6161	19.4809
meanA.ProductPool	coreStrategies	15	ploidy = 2	Two-Pool Breeding Value	One-Pool Breeding Value	Phenotypic, Slow Multiplication	Phenotypic, Control nCycles	Low Intensity	Low Intensity	18.4924	0.679995	17.8124	19.1724
meanA.ProductPool	coreStrategies	15	ploidy = 2	Two-Pool Breeding Value	One-Pool Breeding Value	Phenotypic, Slow Multiplication	Phenotypic, Control nCycles	High Intensity	Low Intensity	18.4084	0.803408	17.605	19.2118
meanA.ProductPool	coreStrategies	15	ploidy = 2	One-Pool Breeding Value	One-Pool Breeding Value	True Values L = 2	Phenotypic, Control nCycles	Low Intensity	High Intensity	46.1444	NA	NA	NA
meanA.ProductPool	coreStrategies	15	ploidy = 2	One-Pool Breeding Value	One-Pool Breeding Value	True Values L = 2	Phenotypic, Control nCycles	High Intensity	High Intensity	22.3507	1.76939	20.5813	24.1201
meanA.ProductPool	coreStrategies	15	ploidy = 2	Two-Pool Breeding Value	One-Pool Breeding Value	Genomic Estimated Values L = 2	Phenotypic, Control nCycles	Low Intensity	High Intensity	18.5593	0.692421	17.8669	19.2517
meanA.ProductPool	coreStrategies	15	ploidy = 2	Two-Pool Breeding Value	One-Pool Breeding Value	Genomic Estimated Values L = 2	Phenotypic, Control nCycles	High Intensity	High Intensity	18.8351	NA	NA	NA
meanA.ProductPool	coreStrategies	15	ploidy = 2	Two-Pool Breeding Value	One-Pool Breeding Value	Phenotypic, Control nCycles	Phenotypic, Control nCycles	Low Intensity	High Intensity	18.4747	NA	NA	NA
meanA.ProductPool	coreStrategies	15	ploidy = 2	Two-Pool Breeding Value	One-Pool Breeding Value	Phenotypic, Control nCycles	Phenotypic, Control nCycles	High Intensity	High Intensity	18.6683	NA	NA	NA
meanA.ProductPool	coreStrategies	15	ploidy = 2	Two-Pool Breeding Value	One-Pool Breeding Value	True Values L = 2	Phenotypic, Control nCycles	Low Intensity	High Intensity	16.8462	0.920316	15.9259	17.7665
meanA.ProductPool	coreStrategies	15	ploidy = 2	Two-Pool Breeding Value	One-Pool Breeding Value	True Values L = 2	Phenotypic, Control nCycles	High Intensity	High Intensity	24.3889	NA	NA	NA
meanA.ProductPool	coreStrategies	15	ploidy = 2	Two-Pool GCA	One-Pool Breeding Value	Phenotypic, Fast Multiplication	Phenotypic, Control nCycles	Low Intensity	High Intensity	18.4944	0.537182	17.9572	19.0316
meanA.ProductPool	coreStrategies	15	ploidy = 2	Two-Pool GCA	One-Pool Breeding Value	Phenotypic, Fast Multiplication	Phenotypic, Control nCycles	High Intensity	High Intensity	18.4504	0.574144	17.8762	19.0245
meanA.ProductPool	coreStrategies	15	ploidy = 2	One-Pool Breeding Value	One-Pool Breeding Value	Phenotypic, Fast Multiplication	Phenotypic, Control nCycles	Low Intensity	High Intensity	18.5292	0.872534	17.6567	19.4018
meanA.ProductPool	coreStrategies	15	ploidy = 2	One-Pool Breeding Value	One-Pool Breeding Value	Phenotypic, Fast Multiplication	Phenotypic, Control nCycles	High Intensity	High Intensity	18.5312	1.27602	17.2552	19.8072
meanA.ProductPool	coreStrategies	15	ploidy = 2	Two-Pool Breeding Value	One-Pool Breeding Value	Phenotypic, Fast Multiplication	Phenotypic, Control nCycles	Low Intensity	High Intensity	18.5064	NA	NA	NA
meanA.ProductPool	coreStrategies	15	ploidy = 2	Two-Pool Breeding Value	One-Pool Breeding Value	Phenotypic, Fast Multiplication	Phenotypic, Control nCycles	High Intensity	High Intensity	18.5616	0.993945	17.5676	19.5555
meanA.ProductPool	coreStrategies	15	ploidy = 2	Two-Pool GCA	One-Pool Breeding Value	Phenotypic, Slow Multiplication	Phenotypic, Control nCycles	Low Intensity	High Intensity	18.5009	0.499783	18.0011	19.0007
meanA.ProductPool	coreStrategies	15	ploidy = 2	Two-Pool GCA	One-Pool Breeding Value	Phenotypic, Slow Multiplication	Phenotypic, Control nCycles	High Intensity	High Intensity	18.437	0.512445	17.9246	18.9494
meanA.ProductPool	coreStrategies	15	ploidy = 2	One-Pool Breeding Value	One-Pool Breeding Value	Phenotypic, Slow Multiplication	Phenotypic, Control nCycles	Low Intensity	High Intensity	18.5219	NA	NA	NA
meanA.ProductPool	coreStrategies	15	ploidy = 2	One-Pool Breeding Value	One-Pool Breeding Value	Phenotypic, Slow Multiplication	Phenotypic, Control nCycles	High Intensity	High Intensity	18.5514	0.701913	17.8495	19.2533
meanA.ProductPool	coreStrategies	15	ploidy = 2	Two-Pool Breeding Value	One-Pool Breeding Value	Phenotypic, Slow Multiplication	Phenotypic, Control nCycles	Low Intensity	High Intensity	18.512	0.56866	17.9433	19.0807
meanA.ProductPool	coreStrategies	15	ploidy = 2	Two-Pool Breeding Value	One-Pool Breeding Value	Phenotypic, Slow Multiplication	Phenotypic, Control nCycles	High Intensity	High Intensity	18.4587	NA	NA	NA
meanA.ProductPool	coreStrategies	15	ploidy = 2	One-Pool Breeding Value	One-Pool Breeding Value	True Values L = 2	True Values L = 2	High Intensity	Low Intensity	19.2014	1.6426	17.5588	20.844
meanA.ProductPool	coreStrategies	15	ploidy = 2	Two-Pool Breeding Value	One-Pool Breeding Value	Genomic Estimated Values L = 2	True Values L = 2	Low Intensity	Low Intensity	20.9414	0.780011	20.1614	21.7214
meanA.ProductPool	coreStrategies	15	ploidy = 2	Two-Pool Breeding Value	One-Pool Breeding Value	Genomic Estimated Values L = 2	True Values L = 2	High Intensity	Low Intensity	24.3636	NA	NA	NA
meanA.ProductPool	coreStrategies	15	ploidy = 2	Two-Pool Breeding Value	One-Pool Breeding Value	Phenotypic, Control nCycles	True Values L = 2	Low Intensity	Low Intensity	21.8235	1.2222	20.6013	23.0457
meanA.ProductPool	coreStrategies	15	ploidy = 2	Two-Pool Breeding Value	One-Pool Breeding Value	Phenotypic, Control nCycles	True Values L = 2	High Intensity	Low Intensity	26.2069	NA	NA	NA
meanA.ProductPool	coreStrategies	15	ploidy = 2	Two-Pool Breeding Value	One-Pool Breeding Value	True Values L = 2	True Values L = 2	Low Intensity	Low Intensity	20.3401	NA	NA	NA
meanA.ProductPool	coreStrategies	15	ploidy = 2	Two-Pool Breeding Value	One-Pool Breeding Value	True Values L = 2	True Values L = 2	High Intensity	Low Intensity	15.2498	3.40688	11.843	18.6567
meanA.ProductPool	coreStrategies	15	ploidy = 2	Two-Pool GCA	One-Pool Breeding Value	Phenotypic, Fast Multiplication	True Values L = 2	Low Intensity	Low Intensity	20.4354	0.598788	19.8366	21.0342
meanA.ProductPool	coreStrategies	15	ploidy = 2	Two-Pool GCA	One-Pool Breeding Value	Phenotypic, Fast Multiplication	True Values L = 2	High Intensity	Low Intensity	20.5166	0.642378	19.8742	21.1589
meanA.ProductPool	coreStrategies	15	ploidy = 2	One-Pool Breeding Value	One-Pool Breeding Value	Phenotypic, Fast Multiplication	True Values L = 2	Low Intensity	Low Intensity	21.4052	0.994575	20.4106	22.3998
meanA.ProductPool	coreStrategies	15	ploidy = 2	One-Pool Breeding Value	One-Pool Breeding Value	Phenotypic, Fast Multiplication	True Values L = 2	High Intensity	Low Intensity	22.3717	1.48373	20.888	23.8554
meanA.ProductPool	coreStrategies	15	ploidy = 2	Two-Pool Breeding Value	One-Pool Breeding Value	Phenotypic, Fast Multiplication	True Values L = 2	Low Intensity	Low Intensity	20.8938	0.776661	20.1172	21.6705
meanA.ProductPool	coreStrategies	15	ploidy = 2	Two-Pool Breeding Value	One-Pool Breeding Value	Phenotypic, Fast Multiplication	True Values L = 2	High Intensity	Low Intensity	21.7309	1.13971	20.5912	22.8706
meanA.ProductPool	coreStrategies	15	ploidy = 2	Two-Pool GCA	One-Pool Breeding Value	Phenotypic, Slow Multiplication	True Values L = 2	Low Intensity	Low Intensity	20.3281	0.555515	19.7726	20.8836
meanA.ProductPool	coreStrategies	15	ploidy = 2	Two-Pool GCA	One-Pool Breeding Value	Phenotypic, Slow Multiplication	True Values L = 2	High Intensity	Low Intensity	20.3127	0.570452	19.7422	20.8831
meanA.ProductPool	coreStrategies	15	ploidy = 2	One-Pool Breeding Value	One-Pool Breeding Value	Phenotypic, Slow Multiplication	True Values L = 2	Low Intensity	Low Intensity	20.7011	0.690351	20.0107	21.3914
meanA.ProductPool	coreStrategies	15	ploidy = 2	One-Pool Breeding Value	One-Pool Breeding Value	Phenotypic, Slow Multiplication	True Values L = 2	High Intensity	Low Intensity	20.9624	0.791321	20.1711	21.7537
meanA.ProductPool	coreStrategies	15	ploidy = 2	Two-Pool Breeding Value	One-Pool Breeding Value	Phenotypic, Slow Multiplication	True Values L = 2	Low Intensity	Low Intensity	20.5497	0.635523	19.9142	21.1852
meanA.ProductPool	coreStrategies	15	ploidy = 2	Two-Pool Breeding Value	One-Pool Breeding Value	Phenotypic, Slow Multiplication	True Values L = 2	High Intensity	Low Intensity	20.7042	0.715752	19.9884	21.4199
meanA.ProductPool	coreStrategies	15	ploidy = 2	Two-Pool Breeding Value	One-Pool Breeding Value	Genomic Estimated Values L = 2	True Values L = 2	Low Intensity	High Intensity	20.2544	0.60164	19.6528	20.856
meanA.ProductPool	coreStrategies	15	ploidy = 2	Two-Pool Breeding Value	One-Pool Breeding Value	Genomic Estimated Values L = 2	True Values L = 2	High Intensity	High Intensity	21.2422	1.05455	20.1877	22.2968
meanA.ProductPool	coreStrategies	15	ploidy = 2	Two-Pool Breeding Value	One-Pool Breeding Value	Phenotypic, Control nCycles	True Values L = 2	Low Intensity	High Intensity	20.5711	0.766681	19.8044	21.3378
meanA.ProductPool	coreStrategies	15	ploidy = 2	Two-Pool Breeding Value	One-Pool Breeding Value	Phenotypic, Control nCycles	True Values L = 2	High Intensity	High Intensity	21.4812	1.22416	20.257	22.7053
meanA.ProductPool	coreStrategies	15	ploidy = 2	Two-Pool Breeding Value	One-Pool Breeding Value	True Values L = 2	True Values L = 2	Low Intensity	High Intensity	19.8004	NA	NA	NA
meanA.ProductPool	coreStrategies	15	ploidy = 2	Two-Pool Breeding Value	One-Pool Breeding Value	True Values L = 2	True Values L = 2	High Intensity	High Intensity	21.0192	2.82663	18.1926	23.8459
meanA.ProductPool	coreStrategies	15	ploidy = 2	Two-Pool GCA	One-Pool Breeding Value	Phenotypic, Fast Multiplication	True Values L = 2	Low Intensity	High Intensity	20.0078	0.512618	19.4951	20.5204
meanA.ProductPool	coreStrategies	15	ploidy = 2	Two-Pool GCA	One-Pool Breeding Value	Phenotypic, Fast Multiplication	True Values L = 2	High Intensity	High Intensity	20.0425	0.535609	19.5069	20.5781
meanA.ProductPool	coreStrategies	15	ploidy = 2	One-Pool Breeding Value	One-Pool Breeding Value	Phenotypic, Fast Multiplication	True Values L = 2	Low Intensity	High Intensity	20.4348	0.688907	19.7459	21.1237
meanA.ProductPool	coreStrategies	15	ploidy = 2	One-Pool Breeding Value	One-Pool Breeding Value	Phenotypic, Fast Multiplication	True Values L = 2	High Intensity	High Intensity	20.7473	0.841946	19.9053	21.5892
meanA.ProductPool	coreStrategies	15	ploidy = 2	Two-Pool Breeding Value	One-Pool Breeding Value	Phenotypic, Fast Multiplication	True Values L = 2	Low Intensity	High Intensity	20.2255	0.60008	19.6254	20.8256
meanA.ProductPool	coreStrategies	15	ploidy = 2	Two-Pool Breeding Value	One-Pool Breeding Value	Phenotypic, Fast Multiplication	True Values L = 2	High Intensity	High Intensity	20.5555	0.739986	19.8155	21.2954
meanA.ProductPool	coreStrategies	15	ploidy = 2	Two-Pool GCA	One-Pool Breeding Value	Phenotypic, Slow Multiplication	True Values L = 2	Low Intensity	High Intensity	19.9529	0.488775	19.4641	20.4416
meanA.ProductPool	coreStrategies	15	ploidy = 2	Two-Pool GCA	One-Pool Breeding Value	Phenotypic, Slow Multiplication	True Values L = 2	High Intensity	High Intensity	19.9366	0.497032	19.4396	20.4337
meanA.ProductPool	coreStrategies	15	ploidy = 2	One-Pool Breeding Value	One-Pool Breeding Value	Phenotypic, Slow Multiplication	True Values L = 2	Low Intensity	High Intensity	20.141	0.559795	19.5812	20.7008
meanA.ProductPool	coreStrategies	15	ploidy = 2	One-Pool Breeding Value	One-Pool Breeding Value	Phenotypic, Slow Multiplication	True Values L = 2	High Intensity	High Intensity	20.2622	0.606664	19.6555	20.8688
meanA.ProductPool	coreStrategies	15	ploidy = 2	Two-Pool Breeding Value	One-Pool Breeding Value	Phenotypic, Slow Multiplication	True Values L = 2	Low Intensity	High Intensity	20.0673	NA	NA	NA
meanA.ProductPool	coreStrategies	15	ploidy = 2	Two-Pool Breeding Value	One-Pool Breeding Value	Phenotypic, Slow Multiplication	True Values L = 2	High Intensity	High Intensity	20.1332	0.571832	19.5614	20.705
meanA.ProductPool	coreStrategies	15	ploidy = 2	Two-Pool Breeding Value	Two-Pool Breeding Value	Genomic Estimated Values L = 2	Genomic Estimated Values L = 2	High Intensity	Low Intensity	18.3956	0.90468	17.4909	19.3003
meanA.ProductPool	coreStrategies	15	ploidy = 2	Two-Pool Breeding Value	Two-Pool Breeding Value	Phenotypic, Control nCycles	Genomic Estimated Values L = 2	Low Intensity	Low Intensity	18.7445	1.62846	17.1161	20.373
meanA.ProductPool	coreStrategies	15	ploidy = 2	Two-Pool Breeding Value	Two-Pool Breeding Value	Phenotypic, Control nCycles	Genomic Estimated Values L = 2	High Intensity	Low Intensity	18.523	NA	NA	NA
meanA.ProductPool	coreStrategies	15	ploidy = 2	Two-Pool Breeding Value	Two-Pool Breeding Value	True Values L = 2	Genomic Estimated Values L = 2	Low Intensity	Low Intensity	22.5199	2.1595	20.3604	24.6794
meanA.ProductPool	coreStrategies	15	ploidy = 2	Two-Pool Breeding Value	Two-Pool Breeding Value	True Values L = 2	Genomic Estimated Values L = 2	High Intensity	Low Intensity	19.9709	0.658793	19.3121	20.6297
meanA.ProductPool	coreStrategies	15	ploidy = 2	Two-Pool GCA	Two-Pool Breeding Value	Phenotypic, Fast Multiplication	Genomic Estimated Values L = 2	Low Intensity	Low Intensity	18.2367	1.61461	16.6221	19.8513
meanA.ProductPool	coreStrategies	15	ploidy = 2	Two-Pool GCA	Two-Pool Breeding Value	Phenotypic, Fast Multiplication	Genomic Estimated Values L = 2	High Intensity	Low Intensity	17.8183	NA	NA	NA
meanA.ProductPool	coreStrategies	15	ploidy = 2	One-Pool Breeding Value	Two-Pool Breeding Value	Phenotypic, Fast Multiplication	Genomic Estimated Values L = 2	Low Intensity	Low Intensity	18.6899	NA	NA	NA
meanA.ProductPool	coreStrategies	15	ploidy = 2	One-Pool Breeding Value	Two-Pool Breeding Value	Phenotypic, Fast Multiplication	Genomic Estimated Values L = 2	High Intensity	Low Intensity	18.5989	1.27075	17.3281	19.8696
meanA.ProductPool	coreStrategies	15	ploidy = 2	Two-Pool Breeding Value	Two-Pool Breeding Value	Phenotypic, Fast Multiplication	Genomic Estimated Values L = 2	Low Intensity	Low Intensity	166.766	NA	NA	NA
meanA.ProductPool	coreStrategies	15	ploidy = 2	Two-Pool Breeding Value	Two-Pool Breeding Value	Phenotypic, Fast Multiplication	Genomic Estimated Values L = 2	High Intensity	Low Intensity	18.5531	1.80188	16.7513	20.355
meanA.ProductPool	coreStrategies	15	ploidy = 2	Two-Pool GCA	Two-Pool Breeding Value	Phenotypic, Slow Multiplication	Genomic Estimated Values L = 2	Low Intensity	Low Intensity	18.3267	1.19457	17.1321	19.5213
meanA.ProductPool	coreStrategies	15	ploidy = 2	Two-Pool GCA	Two-Pool Breeding Value	Phenotypic, Slow Multiplication	Genomic Estimated Values L = 2	High Intensity	Low Intensity	18.0317	1.31414	16.7175	19.3458
meanA.ProductPool	coreStrategies	15	ploidy = 2	One-Pool Breeding Value	Two-Pool Breeding Value	Phenotypic, Slow Multiplication	Genomic Estimated Values L = 2	Low Intensity	Low Intensity	18.161	3.9865	14.1745	22.1475
meanA.ProductPool	coreStrategies	15	ploidy = 2	One-Pool Breeding Value	Two-Pool Breeding Value	Phenotypic, Slow Multiplication	Genomic Estimated Values L = 2	High Intensity	Low Intensity	19.1656	NA	NA	NA
meanA.ProductPool	coreStrategies	15	ploidy = 2	Two-Pool Breeding Value	Two-Pool Breeding Value	Phenotypic, Slow Multiplication	Genomic Estimated Values L = 2	Low Intensity	Low Intensity	18.2594	2.19117	16.0682	20.4505
meanA.ProductPool	coreStrategies	15	ploidy = 2	Two-Pool Breeding Value	Two-Pool Breeding Value	Phenotypic, Slow Multiplication	Genomic Estimated Values L = 2	High Intensity	Low Intensity	17.038	5.49432	11.5436	22.5323
meanA.ProductPool	coreStrategies	15	ploidy = 2	Two-Pool Breeding Value	Two-Pool Breeding Value	Phenotypic, Control nCycles	Genomic Estimated Values L = 2	Low Intensity	High Intensity	18.0473	NA	NA	NA
meanA.ProductPool	coreStrategies	15	ploidy = 2	Two-Pool Breeding Value	Two-Pool Breeding Value	Phenotypic, Control nCycles	Genomic Estimated Values L = 2	High Intensity	High Intensity	19.1759	NA	NA	NA
meanA.ProductPool	coreStrategies	15	ploidy = 2	Two-Pool Breeding Value	Two-Pool Breeding Value	True Values L = 2	Genomic Estimated Values L = 2	Low Intensity	High Intensity	14.5723	1.43311	13.1392	16.0054
meanA.ProductPool	coreStrategies	15	ploidy = 2	Two-Pool Breeding Value	Two-Pool Breeding Value	True Values L = 2	Genomic Estimated Values L = 2	High Intensity	High Intensity	21.3999	1.52891	19.8709	22.9288
meanA.ProductPool	coreStrategies	15	ploidy = 2	Two-Pool GCA	Two-Pool Breeding Value	Phenotypic, Fast Multiplication	Genomic Estimated Values L = 2	Low Intensity	High Intensity	18.3501	0.620716	17.7294	18.9708
meanA.ProductPool	coreStrategies	15	ploidy = 2	Two-Pool GCA	Two-Pool Breeding Value	Phenotypic, Fast Multiplication	Genomic Estimated Values L = 2	High Intensity	High Intensity	18.2712	0.682662	17.5886	18.9539
meanA.ProductPool	coreStrategies	15	ploidy = 2	One-Pool Breeding Value	Two-Pool Breeding Value	Phenotypic, Fast Multiplication	Genomic Estimated Values L = 2	Low Intensity	High Intensity	18.2707	NA	NA	NA
meanA.ProductPool	coreStrategies	15	ploidy = 2	One-Pool Breeding Value	Two-Pool Breeding Value	Phenotypic, Fast Multiplication	Genomic Estimated Values L = 2	High Intensity	High Intensity	17.9991	NA	NA	NA
meanA.ProductPool	coreStrategies	15	ploidy = 2	Two-Pool Breeding Value	Two-Pool Breeding Value	Phenotypic, Fast Multiplication	Genomic Estimated Values L = 2	Low Intensity	High Intensity	18.3112	0.897681	17.4135	19.2089
meanA.ProductPool	coreStrategies	15	ploidy = 2	Two-Pool Breeding Value	Two-Pool Breeding Value	Phenotypic, Fast Multiplication	Genomic Estimated Values L = 2	High Intensity	High Intensity	18.2752	1.68467	16.5905	19.9599
meanA.ProductPool	coreStrategies	15	ploidy = 2	Two-Pool GCA	Two-Pool Breeding Value	Phenotypic, Slow Multiplication	Genomic Estimated Values L = 2	Low Intensity	High Intensity	18.3716	0.560993	17.8106	18.9326
meanA.ProductPool	coreStrategies	15	ploidy = 2	Two-Pool GCA	Two-Pool Breeding Value	Phenotypic, Slow Multiplication	Genomic Estimated Values L = 2	High Intensity	High Intensity	18.2775	0.580918	17.6966	18.8584
meanA.ProductPool	coreStrategies	15	ploidy = 2	One-Pool Breeding Value	Two-Pool Breeding Value	Phenotypic, Slow Multiplication	Genomic Estimated Values L = 2	Low Intensity	High Intensity	18.3624	0.756083	17.6063	19.1185
meanA.ProductPool	coreStrategies	15	ploidy = 2	One-Pool Breeding Value	Two-Pool Breeding Value	Phenotypic, Slow Multiplication	Genomic Estimated Values L = 2	High Intensity	High Intensity	18.3796	0.924185	17.4554	19.3038
meanA.ProductPool	coreStrategies	15	ploidy = 2	Two-Pool Breeding Value	Two-Pool Breeding Value	Phenotypic, Slow Multiplication	Genomic Estimated Values L = 2	Low Intensity	High Intensity	18.3643	0.673292	17.691	19.0376
meanA.ProductPool	coreStrategies	15	ploidy = 2	Two-Pool Breeding Value	Two-Pool Breeding Value	Phenotypic, Slow Multiplication	Genomic Estimated Values L = 2	High Intensity	High Intensity	18.258	0.795901	17.4621	19.0539
meanA.ProductPool	coreStrategies	15	ploidy = 2	Two-Pool Breeding Value	Two-Pool Breeding Value	Phenotypic, Control nCycles	Phenotypic, Control nCycles	High Intensity	Low Intensity	18.3638	NA	NA	NA
meanA.ProductPool	coreStrategies	15	ploidy = 2	Two-Pool Breeding Value	Two-Pool Breeding Value	True Values L = 2	Phenotypic, Control nCycles	Low Intensity	Low Intensity	-79.1995	NA	NA	NA
meanA.ProductPool	coreStrategies	15	ploidy = 2	Two-Pool Breeding Value	Two-Pool Breeding Value	True Values L = 2	Phenotypic, Control nCycles	High Intensity	Low Intensity	20.3532	0.928022	19.4252	21.2812
meanA.ProductPool	coreStrategies	15	ploidy = 2	Two-Pool GCA	Two-Pool Breeding Value	Phenotypic, Fast Multiplication	Phenotypic, Control nCycles	Low Intensity	Low Intensity	18.5183	0.847305	17.671	19.3656
meanA.ProductPool	coreStrategies	15	ploidy = 2	Two-Pool GCA	Two-Pool Breeding Value	Phenotypic, Fast Multiplication	Phenotypic, Control nCycles	High Intensity	Low Intensity	18.416	0.986632	17.4294	19.4026
meanA.ProductPool	coreStrategies	15	ploidy = 2	One-Pool Breeding Value	Two-Pool Breeding Value	Phenotypic, Fast Multiplication	Phenotypic, Control nCycles	Low Intensity	Low Intensity	18.8251	NA	NA	NA
meanA.ProductPool	coreStrategies	15	ploidy = 2	One-Pool Breeding Value	Two-Pool Breeding Value	Phenotypic, Fast Multiplication	Phenotypic, Control nCycles	High Intensity	Low Intensity	18.1483	5.5334	12.6149	23.6817
meanA.ProductPool	coreStrategies	15	ploidy = 2	Two-Pool Breeding Value	Two-Pool Breeding Value	Phenotypic, Fast Multiplication	Phenotypic, Control nCycles	Low Intensity	Low Intensity	18.5758	1.60591	16.9699	20.1817
meanA.ProductPool	coreStrategies	15	ploidy = 2	Two-Pool Breeding Value	Two-Pool Breeding Value	Phenotypic, Fast Multiplication	Phenotypic, Control nCycles	High Intensity	Low Intensity	19.9946	14.5285	5.46607	34.5231
meanA.ProductPool	coreStrategies	15	ploidy = 2	Two-Pool GCA	Two-Pool Breeding Value	Phenotypic, Slow Multiplication	Phenotypic, Control nCycles	Low Intensity	Low Intensity	18.5286	0.727052	17.8015	19.2556
meanA.ProductPool	coreStrategies	15	ploidy = 2	Two-Pool GCA	Two-Pool Breeding Value	Phenotypic, Slow Multiplication	Phenotypic, Control nCycles	High Intensity	Low Intensity	18.395	0.765721	17.6293	19.1607
meanA.ProductPool	coreStrategies	15	ploidy = 2	One-Pool Breeding Value	Two-Pool Breeding Value	Phenotypic, Slow Multiplication	Phenotypic, Control nCycles	Low Intensity	Low Intensity	18.5996	1.17343	17.4262	19.7731
meanA.ProductPool	coreStrategies	15	ploidy = 2	One-Pool Breeding Value	Two-Pool Breeding Value	Phenotypic, Slow Multiplication	Phenotypic, Control nCycles	High Intensity	Low Intensity	18.7266	1.69975	17.0268	20.4263
meanA.ProductPool	coreStrategies	15	ploidy = 2	Two-Pool Breeding Value	Two-Pool Breeding Value	Phenotypic, Slow Multiplication	Phenotypic, Control nCycles	Low Intensity	Low Intensity	18.5632	0.96484	17.5983	19.528
meanA.ProductPool	coreStrategies	15	ploidy = 2	Two-Pool Breeding Value	Two-Pool Breeding Value	Phenotypic, Slow Multiplication	Phenotypic, Control nCycles	High Intensity	Low Intensity	18.4301	1.27968	17.1504	19.7098
meanA.ProductPool	coreStrategies	15	ploidy = 2	Two-Pool Breeding Value	Two-Pool Breeding Value	True Values L = 2	Phenotypic, Control nCycles	Low Intensity	High Intensity	15.8298	1.2049	14.6249	17.0347
meanA.ProductPool	coreStrategies	15	ploidy = 2	Two-Pool Breeding Value	Two-Pool Breeding Value	True Values L = 2	Phenotypic, Control nCycles	High Intensity	High Intensity	21.8779	1.98219	19.8957	23.86
meanA.ProductPool	coreStrategies	15	ploidy = 2	Two-Pool GCA	Two-Pool Breeding Value	Phenotypic, Fast Multiplication	Phenotypic, Control nCycles	Low Intensity	High Intensity	18.451	0.593243	17.8578	19.0442
meanA.ProductPool	coreStrategies	15	ploidy = 2	Two-Pool GCA	Two-Pool Breeding Value	Phenotypic, Fast Multiplication	Phenotypic, Control nCycles	High Intensity	High Intensity	18.3913	0.644959	17.7463	19.0363
meanA.ProductPool	coreStrategies	15	ploidy = 2	One-Pool Breeding Value	Two-Pool Breeding Value	Phenotypic, Fast Multiplication	Phenotypic, Control nCycles	Low Intensity	High Intensity	18.4675	1.12662	17.3409	19.5941
meanA.ProductPool	coreStrategies	15	ploidy = 2	One-Pool Breeding Value	Two-Pool Breeding Value	Phenotypic, Fast Multiplication	Phenotypic, Control nCycles	High Intensity	High Intensity	18.429	NA	NA	NA
meanA.ProductPool	coreStrategies	15	ploidy = 2	Two-Pool Breeding Value	Two-Pool Breeding Value	Phenotypic, Fast Multiplication	Phenotypic, Control nCycles	Low Intensity	High Intensity	18.4524	0.816312	17.6361	19.2687
meanA.ProductPool	coreStrategies	15	ploidy = 2	Two-Pool Breeding Value	Two-Pool Breeding Value	Phenotypic, Fast Multiplication	Phenotypic, Control nCycles	High Intensity	High Intensity	18.5058	1.35968	17.1461	19.8655
meanA.ProductPool	coreStrategies	15	ploidy = 2	Two-Pool GCA	Two-Pool Breeding Value	Phenotypic, Slow Multiplication	Phenotypic, Control nCycles	Low Intensity	High Intensity	18.4623	0.542449	17.9199	19.0048
meanA.ProductPool	coreStrategies	15	ploidy = 2	Two-Pool GCA	Two-Pool Breeding Value	Phenotypic, Slow Multiplication	Phenotypic, Control nCycles	High Intensity	High Intensity	18.382	0.559494	17.8225	18.9415
meanA.ProductPool	coreStrategies	15	ploidy = 2	One-Pool Breeding Value	Two-Pool Breeding Value	Phenotypic, Slow Multiplication	Phenotypic, Control nCycles	Low Intensity	High Intensity	18.479	0.704777	17.7743	19.1838
meanA.ProductPool	coreStrategies	15	ploidy = 2	One-Pool Breeding Value	Two-Pool Breeding Value	Phenotypic, Slow Multiplication	Phenotypic, Control nCycles	High Intensity	High Intensity	18.5118	0.83663	17.6752	19.3484
meanA.ProductPool	coreStrategies	15	ploidy = 2	Two-Pool Breeding Value	Two-Pool Breeding Value	Phenotypic, Slow Multiplication	Phenotypic, Control nCycles	Low Intensity	High Intensity	18.4703	0.637192	17.8331	19.1075
meanA.ProductPool	coreStrategies	15	ploidy = 2	Two-Pool Breeding Value	Two-Pool Breeding Value	Phenotypic, Slow Multiplication	Phenotypic, Control nCycles	High Intensity	High Intensity	18.3948	0.736683	17.6582	19.1315
meanA.ProductPool	coreStrategies	15	ploidy = 2	Two-Pool Breeding Value	Two-Pool Breeding Value	True Values L = 2	True Values L = 2	High Intensity	Low Intensity	19.2146	0.841839	18.3727	20.0564
meanA.ProductPool	coreStrategies	15	ploidy = 2	Two-Pool GCA	Two-Pool Breeding Value	Phenotypic, Fast Multiplication	True Values L = 2	Low Intensity	Low Intensity	20.5719	0.984918	19.587	21.5568
meanA.ProductPool	coreStrategies	15	ploidy = 2	Two-Pool GCA	Two-Pool Breeding Value	Phenotypic, Fast Multiplication	True Values L = 2	High Intensity	Low Intensity	20.8115	1.17898	19.6326	21.9905
meanA.ProductPool	coreStrategies	15	ploidy = 2	One-Pool Breeding Value	Two-Pool Breeding Value	Phenotypic, Fast Multiplication	True Values L = 2	Low Intensity	Low Intensity	28.7487	NA	NA	NA
meanA.ProductPool	coreStrategies	15	ploidy = 2	One-Pool Breeding Value	Two-Pool Breeding Value	Phenotypic, Fast Multiplication	True Values L = 2	High Intensity	Low Intensity	8.12246	3.66166	4.4608	11.7841
meanA.ProductPool	coreStrategies	15	ploidy = 2	Two-Pool Breeding Value	Two-Pool Breeding Value	Phenotypic, Fast Multiplication	True Values L = 2	Low Intensity	Low Intensity	22.3492	2.13221	20.217	24.4814
meanA.ProductPool	coreStrategies	15	ploidy = 2	Two-Pool Breeding Value	Two-Pool Breeding Value	Phenotypic, Fast Multiplication	True Values L = 2	High Intensity	Low Intensity	58.4859	NA	NA	NA
meanA.ProductPool	coreStrategies	15	ploidy = 2	Two-Pool GCA	Two-Pool Breeding Value	Phenotypic, Slow Multiplication	True Values L = 2	Low Intensity	Low Intensity	20.3133	0.826822	19.4865	21.1401
meanA.ProductPool	coreStrategies	15	ploidy = 2	Two-Pool GCA	Two-Pool Breeding Value	Phenotypic, Slow Multiplication	True Values L = 2	High Intensity	Low Intensity	20.2767	0.878182	19.3985	21.1549
meanA.ProductPool	coreStrategies	15	ploidy = 2	One-Pool Breeding Value	Two-Pool Breeding Value	Phenotypic, Slow Multiplication	True Values L = 2	Low Intensity	Low Intensity	21.4067	1.44668	19.96	22.8534
meanA.ProductPool	coreStrategies	15	ploidy = 2	One-Pool Breeding Value	Two-Pool Breeding Value	Phenotypic, Slow Multiplication	True Values L = 2	High Intensity	Low Intensity	22.6685	2.28237	20.3861	24.9508
meanA.ProductPool	coreStrategies	15	ploidy = 2	Two-Pool Breeding Value	Two-Pool Breeding Value	Phenotypic, Slow Multiplication	True Values L = 2	Low Intensity	Low Intensity	20.8895	1.14582	19.7436	22.0353
meanA.ProductPool	coreStrategies	15	ploidy = 2	Two-Pool Breeding Value	Two-Pool Breeding Value	Phenotypic, Slow Multiplication	True Values L = 2	High Intensity	Low Intensity	21.4784	1.6097	19.8687	23.0881
meanA.ProductPool	coreStrategies	15	ploidy = 2	Two-Pool GCA	Two-Pool Breeding Value	Phenotypic, Fast Multiplication	True Values L = 2	Low Intensity	High Intensity	19.6929	NA	NA	NA
meanA.ProductPool	coreStrategies	15	ploidy = 2	Two-Pool GCA	Two-Pool Breeding Value	Phenotypic, Fast Multiplication	True Values L = 2	High Intensity	High Intensity	19.7222	0.563594	19.1586	20.2858
meanA.ProductPool	coreStrategies	15	ploidy = 2	One-Pool Breeding Value	Two-Pool Breeding Value	Phenotypic, Fast Multiplication	True Values L = 2	Low Intensity	High Intensity	20.1824	0.795248	19.3871	20.9776
meanA.ProductPool	coreStrategies	15	ploidy = 2	One-Pool Breeding Value	Two-Pool Breeding Value	Phenotypic, Fast Multiplication	True Values L = 2	High Intensity	High Intensity	20.6003	1.06724	19.533	21.6675
meanA.ProductPool	coreStrategies	15	ploidy = 2	Two-Pool Breeding Value	Two-Pool Breeding Value	Phenotypic, Fast Multiplication	True Values L = 2	Low Intensity	High Intensity	19.9312	0.656363	19.2748	20.5875
meanA.ProductPool	coreStrategies	15	ploidy = 2	Two-Pool Breeding Value	Two-Pool Breeding Value	Phenotypic, Fast Multiplication	True Values L = 2	High Intensity	High Intensity	20.3389	0.881296	19.4576	21.2202
meanA.ProductPool	coreStrategies	15	ploidy = 2	Two-Pool GCA	Two-Pool Breeding Value	Phenotypic, Slow Multiplication	True Values L = 2	Low Intensity	High Intensity	19.6377	0.50034	19.1373	20.138
meanA.ProductPool	coreStrategies	15	ploidy = 2	Two-Pool GCA	Two-Pool Breeding Value	Phenotypic, Slow Multiplication	True Values L = 2	High Intensity	High Intensity	19.61	0.511342	19.0987	20.1214
meanA.ProductPool	coreStrategies	15	ploidy = 2	One-Pool Breeding Value	Two-Pool Breeding Value	Phenotypic, Slow Multiplication	True Values L = 2	Low Intensity	High Intensity	19.8392	0.597486	19.2417	20.4367
meanA.ProductPool	coreStrategies	15	ploidy = 2	One-Pool Breeding Value	Two-Pool Breeding Value	Phenotypic, Slow Multiplication	True Values L = 2	High Intensity	High Intensity	19.9788	0.66629	19.3125	20.6451
meanA.ProductPool	coreStrategies	15	ploidy = 2	Two-Pool Breeding Value	Two-Pool Breeding Value	Phenotypic, Slow Multiplication	True Values L = 2	Low Intensity	High Intensity	19.7583	0.558824	19.1994	20.3171
meanA.ProductPool	coreStrategies	15	ploidy = 2	Two-Pool Breeding Value	Two-Pool Breeding Value	Phenotypic, Slow Multiplication	True Values L = 2	High Intensity	High Intensity	19.8215	0.615021	19.2065	20.4365
meanA.ProductPool	coreStrategies	15	ploidy = 2	Two-Pool GCA	Two-Pool GCA	Phenotypic, Fast Multiplication	Phenotypic, Fast Multiplication	High Intensity	Low Intensity	19.1433	5.14878	13.9945	24.2921
meanA.ProductPool	coreStrategies	15	ploidy = 2	One-Pool Breeding Value	Two-Pool GCA	Phenotypic, Fast Multiplication	Phenotypic, Fast Multiplication	Low Intensity	Low Intensity	18.4298	1.00785	17.422	19.4377
meanA.ProductPool	coreStrategies	15	ploidy = 2	One-Pool Breeding Value	Two-Pool GCA	Phenotypic, Fast Multiplication	Phenotypic, Fast Multiplication	High Intensity	Low Intensity	18.4621	0.749762	17.7123	19.2118
meanA.ProductPool	coreStrategies	15	ploidy = 2	Two-Pool Breeding Value	Two-Pool GCA	Phenotypic, Fast Multiplication	Phenotypic, Fast Multiplication	Low Intensity	Low Intensity	18.4469	1.63036	16.8166	20.0773
meanA.ProductPool	coreStrategies	15	ploidy = 2	Two-Pool Breeding Value	Two-Pool GCA	Phenotypic, Fast Multiplication	Phenotypic, Fast Multiplication	High Intensity	Low Intensity	18.401	0.87992	17.5211	19.2809
meanA.ProductPool	coreStrategies	15	ploidy = 2	Two-Pool GCA	Two-Pool GCA	Phenotypic, Slow Multiplication	Phenotypic, Fast Multiplication	Low Intensity	Low Intensity	18.5981	4.54265	14.0555	23.1408
meanA.ProductPool	coreStrategies	15	ploidy = 2	Two-Pool GCA	Two-Pool GCA	Phenotypic, Slow Multiplication	Phenotypic, Fast Multiplication	High Intensity	Low Intensity	16.9954	NA	NA	NA
meanA.ProductPool	coreStrategies	15	ploidy = 2	One-Pool Breeding Value	Two-Pool GCA	Phenotypic, Slow Multiplication	Phenotypic, Fast Multiplication	Low Intensity	Low Intensity	18.2896	2.62532	15.6643	20.9149
meanA.ProductPool	coreStrategies	15	ploidy = 2	One-Pool Breeding Value	Two-Pool GCA	Phenotypic, Slow Multiplication	Phenotypic, Fast Multiplication	High Intensity	Low Intensity	18.2816	1.54709	16.7346	19.8287
meanA.ProductPool	coreStrategies	15	ploidy = 2	Two-Pool Breeding Value	Two-Pool GCA	Phenotypic, Slow Multiplication	Phenotypic, Fast Multiplication	Low Intensity	Low Intensity	18.1712	5.8739	12.2973	24.0451
meanA.ProductPool	coreStrategies	15	ploidy = 2	Two-Pool Breeding Value	Two-Pool GCA	Phenotypic, Slow Multiplication	Phenotypic, Fast Multiplication	High Intensity	Low Intensity	18.7056	2.27457	16.431	20.9802
meanA.ProductPool	coreStrategies	15	ploidy = 2	One-Pool Breeding Value	Two-Pool GCA	Phenotypic, Fast Multiplication	Phenotypic, Fast Multiplication	Low Intensity	High Intensity	18.2719	1.22831	17.0435	19.5002
meanA.ProductPool	coreStrategies	15	ploidy = 2	One-Pool Breeding Value	Two-Pool GCA	Phenotypic, Fast Multiplication	Phenotypic, Fast Multiplication	High Intensity	High Intensity	18.3698	0.851861	17.5179	19.2217
meanA.ProductPool	coreStrategies	15	ploidy = 2	Two-Pool Breeding Value	Two-Pool GCA	Phenotypic, Fast Multiplication	Phenotypic, Fast Multiplication	Low Intensity	High Intensity	18.1261	2.35163	15.7745	20.4778
meanA.ProductPool	coreStrategies	15	ploidy = 2	Two-Pool Breeding Value	Two-Pool GCA	Phenotypic, Fast Multiplication	Phenotypic, Fast Multiplication	High Intensity	High Intensity	18.2681	1.03631	17.2318	19.3044
meanA.ProductPool	coreStrategies	15	ploidy = 2	Two-Pool GCA	Two-Pool GCA	Phenotypic, Slow Multiplication	Phenotypic, Fast Multiplication	Low Intensity	High Intensity	18.8641	2.40274	16.4613	21.2668
meanA.ProductPool	coreStrategies	15	ploidy = 2	Two-Pool GCA	Two-Pool GCA	Phenotypic, Slow Multiplication	Phenotypic, Fast Multiplication	High Intensity	High Intensity	18.316	2.94674	15.3692	21.2627
meanA.ProductPool	coreStrategies	15	ploidy = 2	One-Pool Breeding Value	Two-Pool GCA	Phenotypic, Slow Multiplication	Phenotypic, Fast Multiplication	Low Intensity	High Intensity	17.3022	5.33081	11.9714	22.633
meanA.ProductPool	coreStrategies	15	ploidy = 2	One-Pool Breeding Value	Two-Pool GCA	Phenotypic, Slow Multiplication	Phenotypic, Fast Multiplication	High Intensity	High Intensity	17.9114	NA	NA	NA
meanA.ProductPool	coreStrategies	15	ploidy = 2	Two-Pool Breeding Value	Two-Pool GCA	Phenotypic, Slow Multiplication	Phenotypic, Fast Multiplication	Low Intensity	High Intensity	23.378	NA	NA	NA
meanA.ProductPool	coreStrategies	15	ploidy = 2	Two-Pool Breeding Value	Two-Pool GCA	Phenotypic, Slow Multiplication	Phenotypic, Fast Multiplication	High Intensity	High Intensity	18.3626	4.00159	14.361	22.3642
meanA.ProductPool	coreStrategies	15	ploidy = 2	One-Pool Breeding Value	One-Pool Breeding Value	Phenotypic, Fast Multiplication	Phenotypic, Fast Multiplication	High Intensity	Low Intensity	18.5241	2.4062	16.1179	20.9304
meanA.ProductPool	coreStrategies	15	ploidy = 2	Two-Pool Breeding Value	One-Pool Breeding Value	Phenotypic, Fast Multiplication	Phenotypic, Fast Multiplication	Low Intensity	Low Intensity	18.4067	2.49037	15.9163	20.8971
meanA.ProductPool	coreStrategies	15	ploidy = 2	Two-Pool Breeding Value	One-Pool Breeding Value	Phenotypic, Fast Multiplication	Phenotypic, Fast Multiplication	High Intensity	Low Intensity	18.2521	NA	NA	NA
meanA.ProductPool	coreStrategies	15	ploidy = 2	Two-Pool GCA	One-Pool Breeding Value	Phenotypic, Slow Multiplication	Phenotypic, Fast Multiplication	Low Intensity	Low Intensity	18.4567	0.832703	17.624	19.2894
meanA.ProductPool	coreStrategies	15	ploidy = 2	Two-Pool GCA	One-Pool Breeding Value	Phenotypic, Slow Multiplication	Phenotypic, Fast Multiplication	High Intensity	Low Intensity	18.2835	0.88741	17.3961	19.171
meanA.ProductPool	coreStrategies	15	ploidy = 2	One-Pool Breeding Value	One-Pool Breeding Value	Phenotypic, Slow Multiplication	Phenotypic, Fast Multiplication	Low Intensity	Low Intensity	18.5014	1.55797	16.9434	20.0594
meanA.ProductPool	coreStrategies	15	ploidy = 2	One-Pool Breeding Value	One-Pool Breeding Value	Phenotypic, Slow Multiplication	Phenotypic, Fast Multiplication	High Intensity	Low Intensity	18.655	2.7334	15.9216	21.3884
meanA.ProductPool	coreStrategies	15	ploidy = 2	Two-Pool Breeding Value	One-Pool Breeding Value	Phenotypic, Slow Multiplication	Phenotypic, Fast Multiplication	Low Intensity	Low Intensity	18.4745	1.19304	17.2815	19.6676
meanA.ProductPool	coreStrategies	15	ploidy = 2	Two-Pool Breeding Value	One-Pool Breeding Value	Phenotypic, Slow Multiplication	Phenotypic, Fast Multiplication	High Intensity	Low Intensity	18.2361	NA	NA	NA
meanA.ProductPool	coreStrategies	15	ploidy = 2	Two-Pool Breeding Value	One-Pool Breeding Value	Phenotypic, Fast Multiplication	Phenotypic, Fast Multiplication	Low Intensity	High Intensity	18.4713	1.25682	17.2145	19.7281
meanA.ProductPool	coreStrategies	15	ploidy = 2	Two-Pool Breeding Value	One-Pool Breeding Value	Phenotypic, Fast Multiplication	Phenotypic, Fast Multiplication	High Intensity	High Intensity	18.6858	3.99539	14.6904	22.6812
meanA.ProductPool	coreStrategies	15	ploidy = 2	Two-Pool GCA	One-Pool Breeding Value	Phenotypic, Slow Multiplication	Phenotypic, Fast Multiplication	Low Intensity	High Intensity	18.4772	0.657376	17.8198	19.1346
meanA.ProductPool	coreStrategies	15	ploidy = 2	Two-Pool GCA	One-Pool Breeding Value	Phenotypic, Slow Multiplication	Phenotypic, Fast Multiplication	High Intensity	High Intensity	18.3601	0.687563	17.6725	19.0476
meanA.ProductPool	coreStrategies	15	ploidy = 2	One-Pool Breeding Value	One-Pool Breeding Value	Phenotypic, Slow Multiplication	Phenotypic, Fast Multiplication	Low Intensity	High Intensity	18.5114	0.981477	17.5299	19.4929
meanA.ProductPool	coreStrategies	15	ploidy = 2	One-Pool Breeding Value	One-Pool Breeding Value	Phenotypic, Slow Multiplication	Phenotypic, Fast Multiplication	High Intensity	High Intensity	18.5808	1.31245	17.2684	19.8933
meanA.ProductPool	coreStrategies	15	ploidy = 2	Two-Pool Breeding Value	One-Pool Breeding Value	Phenotypic, Slow Multiplication	Phenotypic, Fast Multiplication	Low Intensity	High Intensity	18.4933	0.836116	17.6572	19.3294
meanA.ProductPool	coreStrategies	15	ploidy = 2	Two-Pool Breeding Value	One-Pool Breeding Value	Phenotypic, Slow Multiplication	Phenotypic, Fast Multiplication	High Intensity	High Intensity	18.3713	1.0535	17.3178	19.4248
meanA.ProductPool	coreStrategies	15	ploidy = 2	Two-Pool Breeding Value	Two-Pool Breeding Value	Phenotypic, Fast Multiplication	Phenotypic, Fast Multiplication	High Intensity	Low Intensity	18.3583	1.77352	16.5848	20.1318
meanA.ProductPool	coreStrategies	15	ploidy = 2	Two-Pool GCA	Two-Pool Breeding Value	Phenotypic, Slow Multiplication	Phenotypic, Fast Multiplication	Low Intensity	Low Intensity	18.4845	1.20183	17.2827	19.6864
meanA.ProductPool	coreStrategies	15	ploidy = 2	Two-Pool GCA	Two-Pool Breeding Value	Phenotypic, Slow Multiplication	Phenotypic, Fast Multiplication	High Intensity	Low Intensity	18.2075	1.32385	16.8836	19.5313
meanA.ProductPool	coreStrategies	15	ploidy = 2	One-Pool Breeding Value	Two-Pool Breeding Value	Phenotypic, Slow Multiplication	Phenotypic, Fast Multiplication	Low Intensity	Low Intensity	18.6714	4.10656	14.5649	22.778
meanA.ProductPool	coreStrategies	15	ploidy = 2	One-Pool Breeding Value	Two-Pool Breeding Value	Phenotypic, Slow Multiplication	Phenotypic, Fast Multiplication	High Intensity	Low Intensity	14.9323	NA	NA	NA
meanA.ProductPool	coreStrategies	15	ploidy = 2	Two-Pool Breeding Value	Two-Pool Breeding Value	Phenotypic, Slow Multiplication	Phenotypic, Fast Multiplication	Low Intensity	Low Intensity	18.542	2.22325	16.3188	20.7653
meanA.ProductPool	coreStrategies	15	ploidy = 2	Two-Pool Breeding Value	Two-Pool Breeding Value	Phenotypic, Slow Multiplication	Phenotypic, Fast Multiplication	High Intensity	Low Intensity	17.7889	NA	NA	NA
meanA.ProductPool	coreStrategies	15	ploidy = 2	Two-Pool GCA	Two-Pool Breeding Value	Phenotypic, Slow Multiplication	Phenotypic, Fast Multiplication	Low Intensity	High Intensity	18.4281	0.74755	17.6805	19.1756
meanA.ProductPool	coreStrategies	15	ploidy = 2	Two-Pool GCA	Two-Pool Breeding Value	Phenotypic, Slow Multiplication	Phenotypic, Fast Multiplication	High Intensity	High Intensity	18.2789	0.789785	17.4891	19.0687
meanA.ProductPool	coreStrategies	15	ploidy = 2	One-Pool Breeding Value	Two-Pool Breeding Value	Phenotypic, Slow Multiplication	Phenotypic, Fast Multiplication	Low Intensity	High Intensity	18.445	1.25184	17.1931	19.6968
meanA.ProductPool	coreStrategies	15	ploidy = 2	One-Pool Breeding Value	Two-Pool Breeding Value	Phenotypic, Slow Multiplication	Phenotypic, Fast Multiplication	High Intensity	High Intensity	18.5229	1.89165	16.6312	20.4145
meanA.ProductPool	coreStrategies	15	ploidy = 2	Two-Pool Breeding Value	Two-Pool Breeding Value	Phenotypic, Slow Multiplication	Phenotypic, Fast Multiplication	Low Intensity	High Intensity	18.4334	1.01178	17.4216	19.4451
meanA.ProductPool	coreStrategies	15	ploidy = 2	Two-Pool Breeding Value	Two-Pool Breeding Value	Phenotypic, Slow Multiplication	Phenotypic, Fast Multiplication	High Intensity	High Intensity	18.2401	NA	NA	NA
meanA.ProductPool	coreStrategies	15	ploidy = 2	Two-Pool GCA	Two-Pool GCA	Phenotypic, Slow Multiplication	Phenotypic, Slow Multiplication	High Intensity	Low Intensity	20.9697	13.1488	7.82091	34.1184
meanA.ProductPool	coreStrategies	15	ploidy = 2	One-Pool Breeding Value	Two-Pool GCA	Phenotypic, Slow Multiplication	Phenotypic, Slow Multiplication	Low Intensity	Low Intensity	18.4007	1.65359	16.7472	20.0543
meanA.ProductPool	coreStrategies	15	ploidy = 2	One-Pool Breeding Value	Two-Pool GCA	Phenotypic, Slow Multiplication	Phenotypic, Slow Multiplication	High Intensity	Low Intensity	18.3576	1.15756	17.2	19.5151
meanA.ProductPool	coreStrategies	15	ploidy = 2	Two-Pool Breeding Value	Two-Pool GCA	Phenotypic, Slow Multiplication	Phenotypic, Slow Multiplication	Low Intensity	Low Intensity	18.4118	2.54627	15.8655	20.958
meanA.ProductPool	coreStrategies	15	ploidy = 2	Two-Pool Breeding Value	Two-Pool GCA	Phenotypic, Slow Multiplication	Phenotypic, Slow Multiplication	High Intensity	Low Intensity	18.6717	1.51827	17.1534	20.1899
meanA.ProductPool	coreStrategies	15	ploidy = 2	One-Pool Breeding Value	Two-Pool GCA	Phenotypic, Slow Multiplication	Phenotypic, Slow Multiplication	Low Intensity	High Intensity	17.9641	1.89707	16.0671	19.8612
meanA.ProductPool	coreStrategies	15	ploidy = 2	One-Pool Breeding Value	Two-Pool GCA	Phenotypic, Slow Multiplication	Phenotypic, Slow Multiplication	High Intensity	High Intensity	18.0778	1.26954	16.8083	19.3474
meanA.ProductPool	coreStrategies	15	ploidy = 2	Two-Pool Breeding Value	Two-Pool GCA	Phenotypic, Slow Multiplication	Phenotypic, Slow Multiplication	Low Intensity	High Intensity	17.6596	NA	NA	NA
meanA.ProductPool	coreStrategies	15	ploidy = 2	Two-Pool Breeding Value	Two-Pool GCA	Phenotypic, Slow Multiplication	Phenotypic, Slow Multiplication	High Intensity	High Intensity	18.3365	1.71764	16.6188	20.0541
meanA.ProductPool	coreStrategies	15	ploidy = 2	One-Pool Breeding Value	One-Pool Breeding Value	Phenotypic, Slow Multiplication	Phenotypic, Slow Multiplication	High Intensity	Low Intensity	18.2715	3.58891	14.6826	21.8604
meanA.ProductPool	coreStrategies	15	ploidy = 2	Two-Pool Breeding Value	One-Pool Breeding Value	Phenotypic, Slow Multiplication	Phenotypic, Slow Multiplication	Low Intensity	Low Intensity	18.3812	4.72288	13.6583	23.1041
meanA.ProductPool	coreStrategies	15	ploidy = 2	Two-Pool Breeding Value	One-Pool Breeding Value	Phenotypic, Slow Multiplication	Phenotypic, Slow Multiplication	High Intensity	Low Intensity	20.5899	14.6872	5.90274	35.2771
meanA.ProductPool	coreStrategies	15	ploidy = 2	Two-Pool Breeding Value	One-Pool Breeding Value	Phenotypic, Slow Multiplication	Phenotypic, Slow Multiplication	Low Intensity	High Intensity	18.3174	2.06688	16.2505	20.3843
meanA.ProductPool	coreStrategies	15	ploidy = 2	Two-Pool Breeding Value	One-Pool Breeding Value	Phenotypic, Slow Multiplication	Phenotypic, Slow Multiplication	High Intensity	High Intensity	17.3637	4.78031	12.5834	22.144
meanA.ProductPool	coreStrategies	15	ploidy = 2	Two-Pool Breeding Value	Two-Pool Breeding Value	Phenotypic, Slow Multiplication	Phenotypic, Slow Multiplication	High Intensity	Low Intensity	19.0027	3.64185	15.3609	22.6445
meanD.ProductPool	coreStrategies	15	ploidy = 2	Two-Pool GCA	Two-Pool GCA	Genomic Estimated Values L = 2	Genomic Estimated Values L = 2	High Intensity	Low Intensity	-14.845	NA	NA	NA
meanD.ProductPool	coreStrategies	15	ploidy = 2	Two-Pool GCA	Two-Pool GCA	Phenotypic, Control nCycles	Genomic Estimated Values L = 2	Low Intensity	Low Intensity	23.3657	NA	NA	NA
meanD.ProductPool	coreStrategies	15	ploidy = 2	Two-Pool GCA	Two-Pool GCA	Phenotypic, Control nCycles	Genomic Estimated Values L = 2	High Intensity	Low Intensity	-47.478	NA	NA	NA
meanD.ProductPool	coreStrategies	15	ploidy = 2	Two-Pool GCA	Two-Pool GCA	True Values L = 2	Genomic Estimated Values L = 2	Low Intensity	Low Intensity	-15.043	NA	NA	NA
meanD.ProductPool	coreStrategies	15	ploidy = 2	Two-Pool GCA	Two-Pool GCA	True Values L = 2	Genomic Estimated Values L = 2	High Intensity	Low Intensity	-15.0575	NA	NA	NA
meanD.ProductPool	coreStrategies	15	ploidy = 2	One-Pool Cross Performance	Two-Pool GCA	Genomic Estimated Values L = 2	Genomic Estimated Values L = 2	Low Intensity	Low Intensity	-11.7125	NA	NA	NA
meanD.ProductPool	coreStrategies	15	ploidy = 2	One-Pool Cross Performance	Two-Pool GCA	Genomic Estimated Values L = 2	Genomic Estimated Values L = 2	High Intensity	Low Intensity	-25.9081	NA	NA	NA
meanD.ProductPool	coreStrategies	15	ploidy = 2	One-Pool Cross Performance	Two-Pool GCA	True Values L = 2	Genomic Estimated Values L = 2	Low Intensity	Low Intensity	-77.7958	NA	NA	NA
meanD.ProductPool	coreStrategies	15	ploidy = 2	One-Pool Cross Performance	Two-Pool GCA	True Values L = 2	Genomic Estimated Values L = 2	High Intensity	Low Intensity	-97.3092	NA	NA	NA
meanD.ProductPool	coreStrategies	15	ploidy = 2	One-Pool Breeding Value	Two-Pool GCA	Genomic Estimated Values L = 2	Genomic Estimated Values L = 2	Low Intensity	Low Intensity	-13.7873	NA	NA	NA
meanD.ProductPool	coreStrategies	15	ploidy = 2	One-Pool Breeding Value	Two-Pool GCA	Genomic Estimated Values L = 2	Genomic Estimated Values L = 2	High Intensity	Low Intensity	54.4165	NA	NA	NA
meanD.ProductPool	coreStrategies	15	ploidy = 2	One-Pool Breeding Value	Two-Pool GCA	Phenotypic, Control nCycles	Genomic Estimated Values L = 2	Low Intensity	Low Intensity	17.4948	1.3423	16.1525	18.8371
meanD.ProductPool	coreStrategies	15	ploidy = 2	One-Pool Breeding Value	Two-Pool GCA	Phenotypic, Control nCycles	Genomic Estimated Values L = 2	High Intensity	Low Intensity	16.1999	0.883389	15.3165	17.0833
meanD.ProductPool	coreStrategies	15	ploidy = 2	One-Pool Breeding Value	Two-Pool GCA	True Values L = 2	Genomic Estimated Values L = 2	Low Intensity	Low Intensity	-35.8708	NA	NA	NA
meanD.ProductPool	coreStrategies	15	ploidy = 2	One-Pool Breeding Value	Two-Pool GCA	True Values L = 2	Genomic Estimated Values L = 2	High Intensity	Low Intensity	-105.185	NA	NA	NA
meanD.ProductPool	coreStrategies	15	ploidy = 2	Two-Pool Breeding Value	Two-Pool GCA	Genomic Estimated Values L = 2	Genomic Estimated Values L = 2	Low Intensity	Low Intensity	6.72319	1.61804	5.10515	8.34123
meanD.ProductPool	coreStrategies	15	ploidy = 2	Two-Pool Breeding Value	Two-Pool GCA	Genomic Estimated Values L = 2	Genomic Estimated Values L = 2	High Intensity	Low Intensity	-10.2462	NA	NA	NA
meanD.ProductPool	coreStrategies	15	ploidy = 2	Two-Pool Breeding Value	Two-Pool GCA	Phenotypic, Control nCycles	Genomic Estimated Values L = 2	Low Intensity	Low Intensity	13.9048	1.69169	12.2131	15.5965
meanD.ProductPool	coreStrategies	15	ploidy = 2	Two-Pool Breeding Value	Two-Pool GCA	Phenotypic, Control nCycles	Genomic Estimated Values L = 2	High Intensity	Low Intensity	53.788	NA	NA	NA
meanD.ProductPool	coreStrategies	15	ploidy = 2	Two-Pool Breeding Value	Two-Pool GCA	True Values L = 2	Genomic Estimated Values L = 2	Low Intensity	Low Intensity	-25.7421	NA	NA	NA
meanD.ProductPool	coreStrategies	15	ploidy = 2	Two-Pool Breeding Value	Two-Pool GCA	True Values L = 2	Genomic Estimated Values L = 2	High Intensity	Low Intensity	-51.9109	NA	NA	NA
meanD.ProductPool	coreStrategies	15	ploidy = 2	Two-Pool GCA	Two-Pool GCA	Phenotypic, Fast Multiplication	Genomic Estimated Values L = 2	Low Intensity	Low Intensity	-17.6443	NA	NA	NA
meanD.ProductPool	coreStrategies	15	ploidy = 2	Two-Pool GCA	Two-Pool GCA	Phenotypic, Fast Multiplication	Genomic Estimated Values L = 2	High Intensity	Low Intensity	-14.0071	NA	NA	NA
meanD.ProductPool	coreStrategies	15	ploidy = 2	One-Pool Breeding Value	Two-Pool GCA	Phenotypic, Fast Multiplication	Genomic Estimated Values L = 2	Low Intensity	Low Intensity	2.17811	0.931477	1.24663	3.10958
meanD.ProductPool	coreStrategies	15	ploidy = 2	One-Pool Breeding Value	Two-Pool GCA	Phenotypic, Fast Multiplication	Genomic Estimated Values L = 2	High Intensity	Low Intensity	13.0283	1.1906	11.8377	14.2189
meanD.ProductPool	coreStrategies	15	ploidy = 2	Two-Pool Breeding Value	Two-Pool GCA	Phenotypic, Fast Multiplication	Genomic Estimated Values L = 2	Low Intensity	Low Intensity	-6.98479	NA	NA	NA
meanD.ProductPool	coreStrategies	15	ploidy = 2	Two-Pool Breeding Value	Two-Pool GCA	Phenotypic, Fast Multiplication	Genomic Estimated Values L = 2	High Intensity	Low Intensity	14.6376	2.46041	12.1772	17.098
meanD.ProductPool	coreStrategies	15	ploidy = 2	Two-Pool GCA	Two-Pool GCA	Phenotypic, Slow Multiplication	Genomic Estimated Values L = 2	Low Intensity	Low Intensity	-18.0811	NA	NA	NA
meanD.ProductPool	coreStrategies	15	ploidy = 2	Two-Pool GCA	Two-Pool GCA	Phenotypic, Slow Multiplication	Genomic Estimated Values L = 2	High Intensity	Low Intensity	-25.5513	NA	NA	NA
meanD.ProductPool	coreStrategies	15	ploidy = 2	One-Pool Breeding Value	Two-Pool GCA	Phenotypic, Slow Multiplication	Genomic Estimated Values L = 2	Low Intensity	Low Intensity	-1.86767	NA	NA	NA
meanD.ProductPool	coreStrategies	15	ploidy = 2	One-Pool Breeding Value	Two-Pool GCA	Phenotypic, Slow Multiplication	Genomic Estimated Values L = 2	High Intensity	Low Intensity	-1.76506	NA	NA	NA
meanD.ProductPool	coreStrategies	15	ploidy = 2	Two-Pool Breeding Value	Two-Pool GCA	Phenotypic, Slow Multiplication	Genomic Estimated Values L = 2	Low Intensity	Low Intensity	-13.886	NA	NA	NA
meanD.ProductPool	coreStrategies	15	ploidy = 2	Two-Pool Breeding Value	Two-Pool GCA	Phenotypic, Slow Multiplication	Genomic Estimated Values L = 2	High Intensity	Low Intensity	-7.84568	NA	NA	NA
meanD.ProductPool	coreStrategies	15	ploidy = 2	Two-Pool GCA	Two-Pool GCA	Phenotypic, Control nCycles	Genomic Estimated Values L = 2	Low Intensity	High Intensity	-9.95744	NA	NA	NA
meanD.ProductPool	coreStrategies	15	ploidy = 2	Two-Pool GCA	Two-Pool GCA	Phenotypic, Control nCycles	Genomic Estimated Values L = 2	High Intensity	High Intensity	-3.48425	NA	NA	NA
meanD.ProductPool	coreStrategies	15	ploidy = 2	Two-Pool GCA	Two-Pool GCA	True Values L = 2	Genomic Estimated Values L = 2	Low Intensity	High Intensity	-9.49811	NA	NA	NA
meanD.ProductPool	coreStrategies	15	ploidy = 2	Two-Pool GCA	Two-Pool GCA	True Values L = 2	Genomic Estimated Values L = 2	High Intensity	High Intensity	-15.1604	NA	NA	NA
meanD.ProductPool	coreStrategies	15	ploidy = 2	One-Pool Cross Performance	Two-Pool GCA	Genomic Estimated Values L = 2	Genomic Estimated Values L = 2	Low Intensity	High Intensity	-17.3151	NA	NA	NA
meanD.ProductPool	coreStrategies	15	ploidy = 2	One-Pool Cross Performance	Two-Pool GCA	Genomic Estimated Values L = 2	Genomic Estimated Values L = 2	High Intensity	High Intensity	-4.77101	NA	NA	NA
meanD.ProductPool	coreStrategies	15	ploidy = 2	One-Pool Cross Performance	Two-Pool GCA	True Values L = 2	Genomic Estimated Values L = 2	Low Intensity	High Intensity	15.8028	1.92329	13.8795	17.7261
meanD.ProductPool	coreStrategies	15	ploidy = 2	One-Pool Cross Performance	Two-Pool GCA	True Values L = 2	Genomic Estimated Values L = 2	High Intensity	High Intensity	45.2119	NA	NA	NA
meanD.ProductPool	coreStrategies	15	ploidy = 2	One-Pool Breeding Value	Two-Pool GCA	Genomic Estimated Values L = 2	Genomic Estimated Values L = 2	Low Intensity	High Intensity	-15.4335	NA	NA	NA
meanD.ProductPool	coreStrategies	15	ploidy = 2	One-Pool Breeding Value	Two-Pool GCA	Genomic Estimated Values L = 2	Genomic Estimated Values L = 2	High Intensity	High Intensity	-2.78162	NA	NA	NA
meanD.ProductPool	coreStrategies	15	ploidy = 2	One-Pool Breeding Value	Two-Pool GCA	Phenotypic, Control nCycles	Genomic Estimated Values L = 2	Low Intensity	High Intensity	-3.25506	NA	NA	NA
meanD.ProductPool	coreStrategies	15	ploidy = 2	One-Pool Breeding Value	Two-Pool GCA	Phenotypic, Control nCycles	Genomic Estimated Values L = 2	High Intensity	High Intensity	0.684698	NA	NA	NA
meanD.ProductPool	coreStrategies	15	ploidy = 2	One-Pool Breeding Value	Two-Pool GCA	True Values L = 2	Genomic Estimated Values L = 2	Low Intensity	High Intensity	30.8317	NA	NA	NA
meanD.ProductPool	coreStrategies	15	ploidy = 2	One-Pool Breeding Value	Two-Pool GCA	True Values L = 2	Genomic Estimated Values L = 2	High Intensity	High Intensity	37.6026	NA	NA	NA
meanD.ProductPool	coreStrategies	15	ploidy = 2	Two-Pool Breeding Value	Two-Pool GCA	Genomic Estimated Values L = 2	Genomic Estimated Values L = 2	Low Intensity	High Intensity	-23.8188	NA	NA	NA
meanD.ProductPool	coreStrategies	15	ploidy = 2	Two-Pool Breeding Value	Two-Pool GCA	Genomic Estimated Values L = 2	Genomic Estimated Values L = 2	High Intensity	High Intensity	51.8383	NA	NA	NA
meanD.ProductPool	coreStrategies	15	ploidy = 2	Two-Pool Breeding Value	Two-Pool GCA	Phenotypic, Control nCycles	Genomic Estimated Values L = 2	Low Intensity	High Intensity	-8.27	NA	NA	NA
meanD.ProductPool	coreStrategies	15	ploidy = 2	Two-Pool Breeding Value	Two-Pool GCA	Phenotypic, Control nCycles	Genomic Estimated Values L = 2	High Intensity	High Intensity	-3.36155	NA	NA	NA
meanD.ProductPool	coreStrategies	15	ploidy = 2	Two-Pool Breeding Value	Two-Pool GCA	True Values L = 2	Genomic Estimated Values L = 2	Low Intensity	High Intensity	-10.4806	NA	NA	NA
meanD.ProductPool	coreStrategies	15	ploidy = 2	Two-Pool Breeding Value	Two-Pool GCA	True Values L = 2	Genomic Estimated Values L = 2	High Intensity	High Intensity	20.746	4.0522	16.6938	24.7982
meanD.ProductPool	coreStrategies	15	ploidy = 2	Two-Pool GCA	Two-Pool GCA	Phenotypic, Fast Multiplication	Genomic Estimated Values L = 2	Low Intensity	High Intensity	-15.5304	NA	NA	NA
meanD.ProductPool	coreStrategies	15	ploidy = 2	Two-Pool GCA	Two-Pool GCA	Phenotypic, Fast Multiplication	Genomic Estimated Values L = 2	High Intensity	High Intensity	-14.681	NA	NA	NA
meanD.ProductPool	coreStrategies	15	ploidy = 2	One-Pool Breeding Value	Two-Pool GCA	Phenotypic, Fast Multiplication	Genomic Estimated Values L = 2	Low Intensity	High Intensity	-7.78876	NA	NA	NA
meanD.ProductPool	coreStrategies	15	ploidy = 2	One-Pool Breeding Value	Two-Pool GCA	Phenotypic, Fast Multiplication	Genomic Estimated Values L = 2	High Intensity	High Intensity	-6.34176	NA	NA	NA
meanD.ProductPool	coreStrategies	15	ploidy = 2	Two-Pool Breeding Value	Two-Pool GCA	Phenotypic, Fast Multiplication	Genomic Estimated Values L = 2	Low Intensity	High Intensity	-12.9419	NA	NA	NA
meanD.ProductPool	coreStrategies	15	ploidy = 2	Two-Pool Breeding Value	Two-Pool GCA	Phenotypic, Fast Multiplication	Genomic Estimated Values L = 2	High Intensity	High Intensity	-9.52219	NA	NA	NA
meanD.ProductPool	coreStrategies	15	ploidy = 2	Two-Pool GCA	Two-Pool GCA	Phenotypic, Slow Multiplication	Genomic Estimated Values L = 2	Low Intensity	High Intensity	-15.7566	NA	NA	NA
meanD.ProductPool	coreStrategies	15	ploidy = 2	Two-Pool GCA	Two-Pool GCA	Phenotypic, Slow Multiplication	Genomic Estimated Values L = 2	High Intensity	High Intensity	-17.2103	NA	NA	NA
meanD.ProductPool	coreStrategies	15	ploidy = 2	One-Pool Breeding Value	Two-Pool GCA	Phenotypic, Slow Multiplication	Genomic Estimated Values L = 2	Low Intensity	High Intensity	-6.44183	NA	NA	NA
meanD.ProductPool	coreStrategies	15	ploidy = 2	One-Pool Breeding Value	Two-Pool GCA	Phenotypic, Slow Multiplication	Genomic Estimated Values L = 2	High Intensity	High Intensity	-8.83307	NA	NA	NA
meanD.ProductPool	coreStrategies	15	ploidy = 2	Two-Pool Breeding Value	Two-Pool GCA	Phenotypic, Slow Multiplication	Genomic Estimated Values L = 2	Low Intensity	High Intensity	-14.5847	NA	NA	NA
meanD.ProductPool	coreStrategies	15	ploidy = 2	Two-Pool Breeding Value	Two-Pool GCA	Phenotypic, Slow Multiplication	Genomic Estimated Values L = 2	High Intensity	High Intensity	-13.1008	NA	NA	NA
meanD.ProductPool	coreStrategies	15	ploidy = 2	Two-Pool GCA	Two-Pool GCA	Phenotypic, Control nCycles	Phenotypic, Control nCycles	High Intensity	Low Intensity	-21.816	NA	NA	NA
meanD.ProductPool	coreStrategies	15	ploidy = 2	Two-Pool GCA	Two-Pool GCA	True Values L = 2	Phenotypic, Control nCycles	Low Intensity	Low Intensity	-9.97221	NA	NA	NA
meanD.ProductPool	coreStrategies	15	ploidy = 2	Two-Pool GCA	Two-Pool GCA	True Values L = 2	Phenotypic, Control nCycles	High Intensity	Low Intensity	-13.3038	NA	NA	NA
meanD.ProductPool	coreStrategies	15	ploidy = 2	One-Pool Cross Performance	Two-Pool GCA	Genomic Estimated Values L = 2	Phenotypic, Control nCycles	Low Intensity	Low Intensity	-2.95617	NA	NA	NA
meanD.ProductPool	coreStrategies	15	ploidy = 2	One-Pool Cross Performance	Two-Pool GCA	Genomic Estimated Values L = 2	Phenotypic, Control nCycles	High Intensity	Low Intensity	-14.3128	NA	NA	NA
meanD.ProductPool	coreStrategies	15	ploidy = 2	One-Pool Cross Performance	Two-Pool GCA	True Values L = 2	Phenotypic, Control nCycles	Low Intensity	Low Intensity	-46.5005	NA	NA	NA
meanD.ProductPool	coreStrategies	15	ploidy = 2	One-Pool Cross Performance	Two-Pool GCA	True Values L = 2	Phenotypic, Control nCycles	High Intensity	Low Intensity	-66.1515	NA	NA	NA
meanD.ProductPool	coreStrategies	15	ploidy = 2	One-Pool Breeding Value	Two-Pool GCA	Genomic Estimated Values L = 2	Phenotypic, Control nCycles	Low Intensity	Low Intensity	-2.97982	NA	NA	NA
meanD.ProductPool	coreStrategies	15	ploidy = 2	One-Pool Breeding Value	Two-Pool GCA	Genomic Estimated Values L = 2	Phenotypic, Control nCycles	High Intensity	Low Intensity	125.317	NA	NA	NA
meanD.ProductPool	coreStrategies	15	ploidy = 2	One-Pool Breeding Value	Two-Pool GCA	Phenotypic, Control nCycles	Phenotypic, Control nCycles	Low Intensity	Low Intensity	15.4042	1.64028	13.7639	17.0445
meanD.ProductPool	coreStrategies	15	ploidy = 2	One-Pool Breeding Value	Two-Pool GCA	Phenotypic, Control nCycles	Phenotypic, Control nCycles	High Intensity	Low Intensity	14.9696	0.978239	13.9914	15.9479
meanD.ProductPool	coreStrategies	15	ploidy = 2	One-Pool Breeding Value	Two-Pool GCA	True Values L = 2	Phenotypic, Control nCycles	Low Intensity	Low Intensity	-25.4213	NA	NA	NA
meanD.ProductPool	coreStrategies	15	ploidy = 2	One-Pool Breeding Value	Two-Pool GCA	True Values L = 2	Phenotypic, Control nCycles	High Intensity	Low Intensity	-68.5016	NA	NA	NA
meanD.ProductPool	coreStrategies	15	ploidy = 2	Two-Pool Breeding Value	Two-Pool GCA	Genomic Estimated Values L = 2	Phenotypic, Control nCycles	Low Intensity	Low Intensity	12.2646	1.00906	11.2556	13.2737
meanD.ProductPool	coreStrategies	15	ploidy = 2	Two-Pool Breeding Value	Two-Pool GCA	Genomic Estimated Values L = 2	Phenotypic, Control nCycles	High Intensity	Low Intensity	-6.20778	NA	NA	NA
meanD.ProductPool	coreStrategies	15	ploidy = 2	Two-Pool Breeding Value	Two-Pool GCA	Phenotypic, Control nCycles	Phenotypic, Control nCycles	Low Intensity	Low Intensity	4.64377	4.43743	0.206334	9.0812
meanD.ProductPool	coreStrategies	15	ploidy = 2	Two-Pool Breeding Value	Two-Pool GCA	Phenotypic, Control nCycles	Phenotypic, Control nCycles	High Intensity	Low Intensity	136.014	NA	NA	NA
meanD.ProductPool	coreStrategies	15	ploidy = 2	Two-Pool Breeding Value	Two-Pool GCA	True Values L = 2	Phenotypic, Control nCycles	Low Intensity	Low Intensity	-9.09406	NA	NA	NA
meanD.ProductPool	coreStrategies	15	ploidy = 2	Two-Pool Breeding Value	Two-Pool GCA	True Values L = 2	Phenotypic, Control nCycles	High Intensity	Low Intensity	-34.5653	NA	NA	NA
meanD.ProductPool	coreStrategies	15	ploidy = 2	Two-Pool GCA	Two-Pool GCA	Phenotypic, Fast Multiplication	Phenotypic, Control nCycles	Low Intensity	Low Intensity	-51.5205	NA	NA	NA
meanD.ProductPool	coreStrategies	15	ploidy = 2	Two-Pool GCA	Two-Pool GCA	Phenotypic, Fast Multiplication	Phenotypic, Control nCycles	High Intensity	Low Intensity	-70.7473	NA	NA	NA
meanD.ProductPool	coreStrategies	15	ploidy = 2	One-Pool Breeding Value	Two-Pool GCA	Phenotypic, Fast Multiplication	Phenotypic, Control nCycles	Low Intensity	Low Intensity	-3.35835	NA	NA	NA
meanD.ProductPool	coreStrategies	15	ploidy = 2	One-Pool Breeding Value	Two-Pool GCA	Phenotypic, Fast Multiplication	Phenotypic, Control nCycles	High Intensity	Low Intensity	7.84152	1.97809	5.86344	9.81961
meanD.ProductPool	coreStrategies	15	ploidy = 2	Two-Pool Breeding Value	Two-Pool GCA	Phenotypic, Fast Multiplication	Phenotypic, Control nCycles	Low Intensity	Low Intensity	-32.746	NA	NA	NA
meanD.ProductPool	coreStrategies	15	ploidy = 2	Two-Pool Breeding Value	Two-Pool GCA	Phenotypic, Fast Multiplication	Phenotypic, Control nCycles	High Intensity	Low Intensity	-2.74509	NA	NA	NA
meanD.ProductPool	coreStrategies	15	ploidy = 2	Two-Pool GCA	Two-Pool GCA	Phenotypic, Slow Multiplication	Phenotypic, Control nCycles	Low Intensity	Low Intensity	-42.8427	NA	NA	NA
meanD.ProductPool	coreStrategies	15	ploidy = 2	Two-Pool GCA	Two-Pool GCA	Phenotypic, Slow Multiplication	Phenotypic, Control nCycles	High Intensity	Low Intensity	-77.9577	NA	NA	NA
meanD.ProductPool	coreStrategies	15	ploidy = 2	One-Pool Breeding Value	Two-Pool GCA	Phenotypic, Slow Multiplication	Phenotypic, Control nCycles	Low Intensity	Low Intensity	-4.05706	NA	NA	NA
meanD.ProductPool	coreStrategies	15	ploidy = 2	One-Pool Breeding Value	Two-Pool GCA	Phenotypic, Slow Multiplication	Phenotypic, Control nCycles	High Intensity	Low Intensity	-7.00146	NA	NA	NA
meanD.ProductPool	coreStrategies	15	ploidy = 2	Two-Pool Breeding Value	Two-Pool GCA	Phenotypic, Slow Multiplication	Phenotypic, Control nCycles	Low Intensity	Low Intensity	-38.0737	NA	NA	NA
meanD.ProductPool	coreStrategies	15	ploidy = 2	Two-Pool Breeding Value	Two-Pool GCA	Phenotypic, Slow Multiplication	Phenotypic, Control nCycles	High Intensity	Low Intensity	-32.5601	NA	NA	NA
meanD.ProductPool	coreStrategies	15	ploidy = 2	Two-Pool GCA	Two-Pool GCA	True Values L = 2	Phenotypic, Control nCycles	Low Intensity	High Intensity	-3.18001	NA	NA	NA
meanD.ProductPool	coreStrategies	15	ploidy = 2	Two-Pool GCA	Two-Pool GCA	True Values L = 2	Phenotypic, Control nCycles	High Intensity	High Intensity	-12.0766	NA	NA	NA
meanD.ProductPool	coreStrategies	15	ploidy = 2	One-Pool Cross Performance	Two-Pool GCA	Genomic Estimated Values L = 2	Phenotypic, Control nCycles	Low Intensity	High Intensity	38.8505	NA	NA	NA
meanD.ProductPool	coreStrategies	15	ploidy = 2	One-Pool Cross Performance	Two-Pool GCA	Genomic Estimated Values L = 2	Phenotypic, Control nCycles	High Intensity	High Intensity	-0.40004	NA	NA	NA
meanD.ProductPool	coreStrategies	15	ploidy = 2	One-Pool Cross Performance	Two-Pool GCA	True Values L = 2	Phenotypic, Control nCycles	Low Intensity	High Intensity	-190.927	NA	NA	NA
meanD.ProductPool	coreStrategies	15	ploidy = 2	One-Pool Cross Performance	Two-Pool GCA	True Values L = 2	Phenotypic, Control nCycles	High Intensity	High Intensity	-176.18	NA	NA	NA
meanD.ProductPool	coreStrategies	15	ploidy = 2	One-Pool Breeding Value	Two-Pool GCA	Genomic Estimated Values L = 2	Phenotypic, Control nCycles	Low Intensity	High Intensity	73.8234	NA	NA	NA
meanD.ProductPool	coreStrategies	15	ploidy = 2	One-Pool Breeding Value	Two-Pool GCA	Genomic Estimated Values L = 2	Phenotypic, Control nCycles	High Intensity	High Intensity	-1.67067	3.84286	-5.51354	2.17218
meanD.ProductPool	coreStrategies	15	ploidy = 2	One-Pool Breeding Value	Two-Pool GCA	Phenotypic, Control nCycles	Phenotypic, Control nCycles	Low Intensity	High Intensity	-3.04692	NA	NA	NA
meanD.ProductPool	coreStrategies	15	ploidy = 2	One-Pool Breeding Value	Two-Pool GCA	Phenotypic, Control nCycles	Phenotypic, Control nCycles	High Intensity	High Intensity	3.1406	1.02712	2.11348	4.16772
meanD.ProductPool	coreStrategies	15	ploidy = 2	One-Pool Breeding Value	Two-Pool GCA	True Values L = 2	Phenotypic, Control nCycles	Low Intensity	High Intensity	-28.8437	NA	NA	NA
meanD.ProductPool	coreStrategies	15	ploidy = 2	One-Pool Breeding Value	Two-Pool GCA	True Values L = 2	Phenotypic, Control nCycles	High Intensity	High Intensity	-241.803	NA	NA	NA
meanD.ProductPool	coreStrategies	15	ploidy = 2	Two-Pool Breeding Value	Two-Pool GCA	Genomic Estimated Values L = 2	Phenotypic, Control nCycles	Low Intensity	High Intensity	400.04	NA	NA	NA
meanD.ProductPool	coreStrategies	15	ploidy = 2	Two-Pool Breeding Value	Two-Pool GCA	Genomic Estimated Values L = 2	Phenotypic, Control nCycles	High Intensity	High Intensity	1.53867	1.74811	-0.209441	3.28678
meanD.ProductPool	coreStrategies	15	ploidy = 2	Two-Pool Breeding Value	Two-Pool GCA	Phenotypic, Control nCycles	Phenotypic, Control nCycles	Low Intensity	High Intensity	-14.6692	NA	NA	NA
meanD.ProductPool	coreStrategies	15	ploidy = 2	Two-Pool Breeding Value	Two-Pool GCA	Phenotypic, Control nCycles	Phenotypic, Control nCycles	High Intensity	High Intensity	-3.16332	NA	NA	NA
meanD.ProductPool	coreStrategies	15	ploidy = 2	Two-Pool Breeding Value	Two-Pool GCA	True Values L = 2	Phenotypic, Control nCycles	Low Intensity	High Intensity	176.612	NA	NA	NA
meanD.ProductPool	coreStrategies	15	ploidy = 2	Two-Pool Breeding Value	Two-Pool GCA	True Values L = 2	Phenotypic, Control nCycles	High Intensity	High Intensity	-56.8534	NA	NA	NA
meanD.ProductPool	coreStrategies	15	ploidy = 2	Two-Pool GCA	Two-Pool GCA	Phenotypic, Fast Multiplication	Phenotypic, Control nCycles	Low Intensity	High Intensity	-30.8711	NA	NA	NA
meanD.ProductPool	coreStrategies	15	ploidy = 2	Two-Pool GCA	Two-Pool GCA	Phenotypic, Fast Multiplication	Phenotypic, Control nCycles	High Intensity	High Intensity	-31.2417	NA	NA	NA
meanD.ProductPool	coreStrategies	15	ploidy = 2	One-Pool Breeding Value	Two-Pool GCA	Phenotypic, Fast Multiplication	Phenotypic, Control nCycles	Low Intensity	High Intensity	-11.0934	NA	NA	NA
meanD.ProductPool	coreStrategies	15	ploidy = 2	One-Pool Breeding Value	Two-Pool GCA	Phenotypic, Fast Multiplication	Phenotypic, Control nCycles	High Intensity	High Intensity	-9.38182	NA	NA	NA
meanD.ProductPool	coreStrategies	15	ploidy = 2	Two-Pool Breeding Value	Two-Pool GCA	Phenotypic, Fast Multiplication	Phenotypic, Control nCycles	Low Intensity	High Intensity	-25.0853	NA	NA	NA
meanD.ProductPool	coreStrategies	15	ploidy = 2	Two-Pool Breeding Value	Two-Pool GCA	Phenotypic, Fast Multiplication	Phenotypic, Control nCycles	High Intensity	High Intensity	-18.8811	NA	NA	NA
meanD.ProductPool	coreStrategies	15	ploidy = 2	Two-Pool GCA	Two-Pool GCA	Phenotypic, Slow Multiplication	Phenotypic, Control nCycles	Low Intensity	High Intensity	-29.7527	NA	NA	NA
meanD.ProductPool	coreStrategies	15	ploidy = 2	Two-Pool GCA	Two-Pool GCA	Phenotypic, Slow Multiplication	Phenotypic, Control nCycles	High Intensity	High Intensity	-36.0019	NA	NA	NA
meanD.ProductPool	coreStrategies	15	ploidy = 2	One-Pool Breeding Value	Two-Pool GCA	Phenotypic, Slow Multiplication	Phenotypic, Control nCycles	Low Intensity	High Intensity	-7.48884	NA	NA	NA
meanD.ProductPool	coreStrategies	15	ploidy = 2	One-Pool Breeding Value	Two-Pool GCA	Phenotypic, Slow Multiplication	Phenotypic, Control nCycles	High Intensity	High Intensity	-12.4113	NA	NA	NA
meanD.ProductPool	coreStrategies	15	ploidy = 2	Two-Pool Breeding Value	Two-Pool GCA	Phenotypic, Slow Multiplication	Phenotypic, Control nCycles	Low Intensity	High Intensity	-27.6379	NA	NA	NA
meanD.ProductPool	coreStrategies	15	ploidy = 2	Two-Pool Breeding Value	Two-Pool GCA	Phenotypic, Slow Multiplication	Phenotypic, Control nCycles	High Intensity	High Intensity	-25.1883	NA	NA	NA
meanD.ProductPool	coreStrategies	15	ploidy = 2	Two-Pool GCA	Two-Pool GCA	True Values L = 2	True Values L = 2	High Intensity	Low Intensity	-15.0642	NA	NA	NA
meanD.ProductPool	coreStrategies	15	ploidy = 2	One-Pool Cross Performance	Two-Pool GCA	Genomic Estimated Values L = 2	True Values L = 2	Low Intensity	Low Intensity	-17.8486	NA	NA	NA
meanD.ProductPool	coreStrategies	15	ploidy = 2	One-Pool Cross Performance	Two-Pool GCA	Genomic Estimated Values L = 2	True Values L = 2	High Intensity	Low Intensity	-4.42478	NA	NA	NA
meanD.ProductPool	coreStrategies	15	ploidy = 2	One-Pool Cross Performance	Two-Pool GCA	True Values L = 2	True Values L = 2	Low Intensity	Low Intensity	17.2219	2.26871	14.9532	19.4906
meanD.ProductPool	coreStrategies	15	ploidy = 2	One-Pool Cross Performance	Two-Pool GCA	True Values L = 2	True Values L = 2	High Intensity	Low Intensity	48.8115	NA	NA	NA
meanD.ProductPool	coreStrategies	15	ploidy = 2	One-Pool Breeding Value	Two-Pool GCA	Genomic Estimated Values L = 2	True Values L = 2	Low Intensity	Low Intensity	-15.783	NA	NA	NA
meanD.ProductPool	coreStrategies	15	ploidy = 2	One-Pool Breeding Value	Two-Pool GCA	Genomic Estimated Values L = 2	True Values L = 2	High Intensity	Low Intensity	-2.57748	NA	NA	NA
meanD.ProductPool	coreStrategies	15	ploidy = 2	One-Pool Breeding Value	Two-Pool GCA	Phenotypic, Control nCycles	True Values L = 2	Low Intensity	Low Intensity	-3.10863	NA	NA	NA
meanD.ProductPool	coreStrategies	15	ploidy = 2	One-Pool Breeding Value	Two-Pool GCA	Phenotypic, Control nCycles	True Values L = 2	High Intensity	Low Intensity	0.869779	0.849765	0.0200135	1.71954
meanD.ProductPool	coreStrategies	15	ploidy = 2	One-Pool Breeding Value	Two-Pool GCA	True Values L = 2	True Values L = 2	Low Intensity	Low Intensity	35.9858	NA	NA	NA
meanD.ProductPool	coreStrategies	15	ploidy = 2	One-Pool Breeding Value	Two-Pool GCA	True Values L = 2	True Values L = 2	High Intensity	Low Intensity	40.4208	NA	NA	NA
meanD.ProductPool	coreStrategies	15	ploidy = 2	Two-Pool Breeding Value	Two-Pool GCA	Genomic Estimated Values L = 2	True Values L = 2	Low Intensity	Low Intensity	-24.5818	NA	NA	NA
meanD.ProductPool	coreStrategies	15	ploidy = 2	Two-Pool Breeding Value	Two-Pool GCA	Genomic Estimated Values L = 2	True Values L = 2	High Intensity	Low Intensity	31.8834	NA	NA	NA
meanD.ProductPool	coreStrategies	15	ploidy = 2	Two-Pool Breeding Value	Two-Pool GCA	Phenotypic, Control nCycles	True Values L = 2	Low Intensity	Low Intensity	-8.23521	NA	NA	NA
meanD.ProductPool	coreStrategies	15	ploidy = 2	Two-Pool Breeding Value	Two-Pool GCA	Phenotypic, Control nCycles	True Values L = 2	High Intensity	Low Intensity	-3.17343	NA	NA	NA
meanD.ProductPool	coreStrategies	15	ploidy = 2	Two-Pool Breeding Value	Two-Pool GCA	True Values L = 2	True Values L = 2	Low Intensity	Low Intensity	-10.5323	NA	NA	NA
meanD.ProductPool	coreStrategies	15	ploidy = 2	Two-Pool Breeding Value	Two-Pool GCA	True Values L = 2	True Values L = 2	High Intensity	Low Intensity	23.0231	NA	NA	NA
meanD.ProductPool	coreStrategies	15	ploidy = 2	Two-Pool GCA	Two-Pool GCA	Phenotypic, Fast Multiplication	True Values L = 2	Low Intensity	Low Intensity	-15.6976	NA	NA	NA
meanD.ProductPool	coreStrategies	15	ploidy = 2	Two-Pool GCA	Two-Pool GCA	Phenotypic, Fast Multiplication	True Values L = 2	High Intensity	Low Intensity	-14.8343	NA	NA	NA
meanD.ProductPool	coreStrategies	15	ploidy = 2	One-Pool Breeding Value	Two-Pool GCA	Phenotypic, Fast Multiplication	True Values L = 2	Low Intensity	Low Intensity	-7.75225	NA	NA	NA
meanD.ProductPool	coreStrategies	15	ploidy = 2	One-Pool Breeding Value	Two-Pool GCA	Phenotypic, Fast Multiplication	True Values L = 2	High Intensity	Low Intensity	-6.26141	NA	NA	NA
meanD.ProductPool	coreStrategies	15	ploidy = 2	Two-Pool Breeding Value	Two-Pool GCA	Phenotypic, Fast Multiplication	True Values L = 2	Low Intensity	Low Intensity	-13.0377	NA	NA	NA
meanD.ProductPool	coreStrategies	15	ploidy = 2	Two-Pool Breeding Value	Two-Pool GCA	Phenotypic, Fast Multiplication	True Values L = 2	High Intensity	Low Intensity	-9.52291	NA	NA	NA
meanD.ProductPool	coreStrategies	15	ploidy = 2	Two-Pool GCA	Two-Pool GCA	Phenotypic, Slow Multiplication	True Values L = 2	Low Intensity	Low Intensity	-15.9214	NA	NA	NA
meanD.ProductPool	coreStrategies	15	ploidy = 2	Two-Pool GCA	Two-Pool GCA	Phenotypic, Slow Multiplication	True Values L = 2	High Intensity	Low Intensity	-17.431	NA	NA	NA
meanD.ProductPool	coreStrategies	15	ploidy = 2	One-Pool Breeding Value	Two-Pool GCA	Phenotypic, Slow Multiplication	True Values L = 2	Low Intensity	Low Intensity	-6.40286	NA	NA	NA
meanD.ProductPool	coreStrategies	15	ploidy = 2	One-Pool Breeding Value	Two-Pool GCA	Phenotypic, Slow Multiplication	True Values L = 2	High Intensity	Low Intensity	-8.81998	NA	NA	NA
meanD.ProductPool	coreStrategies	15	ploidy = 2	Two-Pool Breeding Value	Two-Pool GCA	Phenotypic, Slow Multiplication	True Values L = 2	Low Intensity	Low Intensity	-14.7206	NA	NA	NA
meanD.ProductPool	coreStrategies	15	ploidy = 2	Two-Pool Breeding Value	Two-Pool GCA	Phenotypic, Slow Multiplication	True Values L = 2	High Intensity	Low Intensity	-13.2001	NA	NA	NA
meanD.ProductPool	coreStrategies	15	ploidy = 2	One-Pool Cross Performance	Two-Pool GCA	Genomic Estimated Values L = 2	True Values L = 2	Low Intensity	High Intensity	-15.6192	NA	NA	NA
meanD.ProductPool	coreStrategies	15	ploidy = 2	One-Pool Cross Performance	Two-Pool GCA	Genomic Estimated Values L = 2	True Values L = 2	High Intensity	High Intensity	-13.061	NA	NA	NA
meanD.ProductPool	coreStrategies	15	ploidy = 2	One-Pool Cross Performance	Two-Pool GCA	True Values L = 2	True Values L = 2	Low Intensity	High Intensity	-7.55837	NA	NA	NA
meanD.ProductPool	coreStrategies	15	ploidy = 2	One-Pool Cross Performance	Two-Pool GCA	True Values L = 2	True Values L = 2	High Intensity	High Intensity	-1.95562	NA	NA	NA
meanD.ProductPool	coreStrategies	15	ploidy = 2	One-Pool Breeding Value	Two-Pool GCA	Genomic Estimated Values L = 2	True Values L = 2	Low Intensity	High Intensity	-15.2252	NA	NA	NA
meanD.ProductPool	coreStrategies	15	ploidy = 2	One-Pool Breeding Value	Two-Pool GCA	Genomic Estimated Values L = 2	True Values L = 2	High Intensity	High Intensity	-10.5872	NA	NA	NA
meanD.ProductPool	coreStrategies	15	ploidy = 2	One-Pool Breeding Value	Two-Pool GCA	Phenotypic, Control nCycles	True Values L = 2	Low Intensity	High Intensity	-10.0422	NA	NA	NA
meanD.ProductPool	coreStrategies	15	ploidy = 2	One-Pool Breeding Value	Two-Pool GCA	Phenotypic, Control nCycles	True Values L = 2	High Intensity	High Intensity	-7.36614	NA	NA	NA
meanD.ProductPool	coreStrategies	15	ploidy = 2	One-Pool Breeding Value	Two-Pool GCA	True Values L = 2	True Values L = 2	Low Intensity	High Intensity	-9.07415	NA	NA	NA
meanD.ProductPool	coreStrategies	15	ploidy = 2	One-Pool Breeding Value	Two-Pool GCA	True Values L = 2	True Values L = 2	High Intensity	High Intensity	-2.79416	NA	NA	NA
meanD.ProductPool	coreStrategies	15	ploidy = 2	Two-Pool Breeding Value	Two-Pool GCA	Genomic Estimated Values L = 2	True Values L = 2	Low Intensity	High Intensity	-17.3654	NA	NA	NA
meanD.ProductPool	coreStrategies	15	ploidy = 2	Two-Pool Breeding Value	Two-Pool GCA	Genomic Estimated Values L = 2	True Values L = 2	High Intensity	High Intensity	-17.6508	NA	NA	NA
meanD.ProductPool	coreStrategies	15	ploidy = 2	Two-Pool Breeding Value	Two-Pool GCA	Phenotypic, Control nCycles	True Values L = 2	Low Intensity	High Intensity	-12.5042	NA	NA	NA
meanD.ProductPool	coreStrategies	15	ploidy = 2	Two-Pool Breeding Value	Two-Pool GCA	Phenotypic, Control nCycles	True Values L = 2	High Intensity	High Intensity	-10.8242	NA	NA	NA
meanD.ProductPool	coreStrategies	15	ploidy = 2	Two-Pool Breeding Value	Two-Pool GCA	True Values L = 2	True Values L = 2	Low Intensity	High Intensity	-13.9588	NA	NA	NA
meanD.ProductPool	coreStrategies	15	ploidy = 2	Two-Pool Breeding Value	Two-Pool GCA	True Values L = 2	True Values L = 2	High Intensity	High Intensity	-8.05212	NA	NA	NA
meanD.ProductPool	coreStrategies	15	ploidy = 2	Two-Pool GCA	Two-Pool GCA	Phenotypic, Fast Multiplication	True Values L = 2	Low Intensity	High Intensity	-15.3049	NA	NA	NA
meanD.ProductPool	coreStrategies	15	ploidy = 2	Two-Pool GCA	Two-Pool GCA	Phenotypic, Fast Multiplication	True Values L = 2	High Intensity	High Intensity	-14.9803	NA	NA	NA
meanD.ProductPool	coreStrategies	15	ploidy = 2	One-Pool Breeding Value	Two-Pool GCA	Phenotypic, Fast Multiplication	True Values L = 2	Low Intensity	High Intensity	-11.825	NA	NA	NA
meanD.ProductPool	coreStrategies	15	ploidy = 2	One-Pool Breeding Value	Two-Pool GCA	Phenotypic, Fast Multiplication	True Values L = 2	High Intensity	High Intensity	-11.5407	NA	NA	NA
meanD.ProductPool	coreStrategies	15	ploidy = 2	Two-Pool Breeding Value	Two-Pool GCA	Phenotypic, Fast Multiplication	True Values L = 2	Low Intensity	High Intensity	-14.2959	NA	NA	NA
meanD.ProductPool	coreStrategies	15	ploidy = 2	Two-Pool Breeding Value	Two-Pool GCA	Phenotypic, Fast Multiplication	True Values L = 2	High Intensity	High Intensity	-13.0673	NA	NA	NA
meanD.ProductPool	coreStrategies	15	ploidy = 2	Two-Pool GCA	Two-Pool GCA	Phenotypic, Slow Multiplication	True Values L = 2	Low Intensity	High Intensity	-15.4003	NA	NA	NA
meanD.ProductPool	coreStrategies	15	ploidy = 2	Two-Pool GCA	Two-Pool GCA	Phenotypic, Slow Multiplication	True Values L = 2	High Intensity	High Intensity	-15.9457	NA	NA	NA
meanD.ProductPool	coreStrategies	15	ploidy = 2	One-Pool Breeding Value	Two-Pool GCA	Phenotypic, Slow Multiplication	True Values L = 2	Low Intensity	High Intensity	-10.1164	NA	NA	NA
meanD.ProductPool	coreStrategies	15	ploidy = 2	One-Pool Breeding Value	Two-Pool GCA	Phenotypic, Slow Multiplication	True Values L = 2	High Intensity	High Intensity	-12.1714	NA	NA	NA
meanD.ProductPool	coreStrategies	15	ploidy = 2	Two-Pool Breeding Value	Two-Pool GCA	Phenotypic, Slow Multiplication	True Values L = 2	Low Intensity	High Intensity	-14.9306	NA	NA	NA
meanD.ProductPool	coreStrategies	15	ploidy = 2	Two-Pool Breeding Value	Two-Pool GCA	Phenotypic, Slow Multiplication	True Values L = 2	High Intensity	High Intensity	-14.3533	NA	NA	NA
meanD.ProductPool	coreStrategies	15	ploidy = 2	One-Pool Cross Performance	One-Pool Cross Performance	Genomic Estimated Values L = 2	Genomic Estimated Values L = 2	High Intensity	Low Intensity	-201.197	NA	NA	NA
meanD.ProductPool	coreStrategies	15	ploidy = 2	One-Pool Cross Performance	One-Pool Cross Performance	True Values L = 2	Genomic Estimated Values L = 2	Low Intensity	Low Intensity	179.005	NA	NA	NA
meanD.ProductPool	coreStrategies	15	ploidy = 2	One-Pool Cross Performance	One-Pool Cross Performance	True Values L = 2	Genomic Estimated Values L = 2	High Intensity	Low Intensity	1837.42	NA	NA	NA
meanD.ProductPool	coreStrategies	15	ploidy = 2	One-Pool Breeding Value	One-Pool Cross Performance	Genomic Estimated Values L = 2	Genomic Estimated Values L = 2	Low Intensity	Low Intensity	-2.8131	NA	NA	NA
meanD.ProductPool	coreStrategies	15	ploidy = 2	One-Pool Breeding Value	One-Pool Cross Performance	Genomic Estimated Values L = 2	Genomic Estimated Values L = 2	High Intensity	Low Intensity	9.68501	1.17191	8.5131	10.8569
meanD.ProductPool	coreStrategies	15	ploidy = 2	One-Pool Breeding Value	One-Pool Cross Performance	Phenotypic, Control nCycles	Genomic Estimated Values L = 2	Low Intensity	Low Intensity	4.61032	0.810423	3.7999	5.42075
meanD.ProductPool	coreStrategies	15	ploidy = 2	One-Pool Breeding Value	One-Pool Cross Performance	Phenotypic, Control nCycles	Genomic Estimated Values L = 2	High Intensity	Low Intensity	7.66459	0.571554	7.09304	8.23614
meanD.ProductPool	coreStrategies	15	ploidy = 2	One-Pool Breeding Value	One-Pool Cross Performance	True Values L = 2	Genomic Estimated Values L = 2	Low Intensity	Low Intensity	-79.5438	NA	NA	NA
meanD.ProductPool	coreStrategies	15	ploidy = 2	One-Pool Breeding Value	One-Pool Cross Performance	True Values L = 2	Genomic Estimated Values L = 2	High Intensity	Low Intensity	454.88	NA	NA	NA
meanD.ProductPool	coreStrategies	15	ploidy = 2	Two-Pool Breeding Value	One-Pool Cross Performance	Genomic Estimated Values L = 2	Genomic Estimated Values L = 2	Low Intensity	Low Intensity	-48.5428	NA	NA	NA
meanD.ProductPool	coreStrategies	15	ploidy = 2	Two-Pool Breeding Value	One-Pool Cross Performance	Genomic Estimated Values L = 2	Genomic Estimated Values L = 2	High Intensity	Low Intensity	-9.22516	NA	NA	NA
meanD.ProductPool	coreStrategies	15	ploidy = 2	Two-Pool Breeding Value	One-Pool Cross Performance	Phenotypic, Control nCycles	Genomic Estimated Values L = 2	Low Intensity	Low Intensity	-1.41191	1.45815	-2.87006	0.0462343
meanD.ProductPool	coreStrategies	15	ploidy = 2	Two-Pool Breeding Value	One-Pool Cross Performance	Phenotypic, Control nCycles	Genomic Estimated Values L = 2	High Intensity	Low Intensity	8.79352	1.07627	7.71725	9.86979
meanD.ProductPool	coreStrategies	15	ploidy = 2	Two-Pool Breeding Value	One-Pool Cross Performance	True Values L = 2	Genomic Estimated Values L = 2	Low Intensity	Low Intensity	14.1848	4.43047	9.75437	18.6153
meanD.ProductPool	coreStrategies	15	ploidy = 2	Two-Pool Breeding Value	One-Pool Cross Performance	True Values L = 2	Genomic Estimated Values L = 2	High Intensity	Low Intensity	-413.949	NA	NA	NA
meanD.ProductPool	coreStrategies	15	ploidy = 2	Two-Pool GCA	One-Pool Cross Performance	Phenotypic, Fast Multiplication	Genomic Estimated Values L = 2	Low Intensity	Low Intensity	-14.2262	NA	NA	NA
meanD.ProductPool	coreStrategies	15	ploidy = 2	Two-Pool GCA	One-Pool Cross Performance	Phenotypic, Fast Multiplication	Genomic Estimated Values L = 2	High Intensity	Low Intensity	-12.5284	NA	NA	NA
meanD.ProductPool	coreStrategies	15	ploidy = 2	One-Pool Breeding Value	One-Pool Cross Performance	Phenotypic, Fast Multiplication	Genomic Estimated Values L = 2	Low Intensity	Low Intensity	-3.15266	NA	NA	NA
meanD.ProductPool	coreStrategies	15	ploidy = 2	One-Pool Breeding Value	One-Pool Cross Performance	Phenotypic, Fast Multiplication	Genomic Estimated Values L = 2	High Intensity	Low Intensity	0.631064	1.14348	-0.512414	1.77454
meanD.ProductPool	coreStrategies	15	ploidy = 2	Two-Pool Breeding Value	One-Pool Cross Performance	Phenotypic, Fast Multiplication	Genomic Estimated Values L = 2	Low Intensity	Low Intensity	-9.72615	NA	NA	NA
meanD.ProductPool	coreStrategies	15	ploidy = 2	Two-Pool Breeding Value	One-Pool Cross Performance	Phenotypic, Fast Multiplication	Genomic Estimated Values L = 2	High Intensity	Low Intensity	-2.93266	NA	NA	NA
meanD.ProductPool	coreStrategies	15	ploidy = 2	Two-Pool GCA	One-Pool Cross Performance	Phenotypic, Slow Multiplication	Genomic Estimated Values L = 2	Low Intensity	Low Intensity	-14.7106	NA	NA	NA
meanD.ProductPool	coreStrategies	15	ploidy = 2	Two-Pool GCA	One-Pool Cross Performance	Phenotypic, Slow Multiplication	Genomic Estimated Values L = 2	High Intensity	Low Intensity	-17.1294	NA	NA	NA
meanD.ProductPool	coreStrategies	15	ploidy = 2	One-Pool Breeding Value	One-Pool Cross Performance	Phenotypic, Slow Multiplication	Genomic Estimated Values L = 2	Low Intensity	Low Intensity	-3.77311	NA	NA	NA
meanD.ProductPool	coreStrategies	15	ploidy = 2	One-Pool Breeding Value	One-Pool Cross Performance	Phenotypic, Slow Multiplication	Genomic Estimated Values L = 2	High Intensity	Low Intensity	-5.16102	NA	NA	NA
meanD.ProductPool	coreStrategies	15	ploidy = 2	Two-Pool Breeding Value	One-Pool Cross Performance	Phenotypic, Slow Multiplication	Genomic Estimated Values L = 2	Low Intensity	Low Intensity	-12.708	NA	NA	NA
meanD.ProductPool	coreStrategies	15	ploidy = 2	Two-Pool Breeding Value	One-Pool Cross Performance	Phenotypic, Slow Multiplication	Genomic Estimated Values L = 2	High Intensity	Low Intensity	-10.0518	NA	NA	NA
meanD.ProductPool	coreStrategies	15	ploidy = 2	One-Pool Cross Performance	One-Pool Cross Performance	True Values L = 2	Genomic Estimated Values L = 2	Low Intensity	High Intensity	87.995	NA	NA	NA
meanD.ProductPool	coreStrategies	15	ploidy = 2	One-Pool Cross Performance	One-Pool Cross Performance	True Values L = 2	Genomic Estimated Values L = 2	High Intensity	High Intensity	519.045	NA	NA	NA
meanD.ProductPool	coreStrategies	15	ploidy = 2	One-Pool Breeding Value	One-Pool Cross Performance	Genomic Estimated Values L = 2	Genomic Estimated Values L = 2	Low Intensity	High Intensity	-62.3063	NA	NA	NA
meanD.ProductPool	coreStrategies	15	ploidy = 2	One-Pool Breeding Value	One-Pool Cross Performance	Genomic Estimated Values L = 2	Genomic Estimated Values L = 2	High Intensity	High Intensity	-1.26709	NA	NA	NA
meanD.ProductPool	coreStrategies	15	ploidy = 2	One-Pool Breeding Value	One-Pool Cross Performance	Phenotypic, Control nCycles	Genomic Estimated Values L = 2	Low Intensity	High Intensity	-2.48856	NA	NA	NA
meanD.ProductPool	coreStrategies	15	ploidy = 2	One-Pool Breeding Value	One-Pool Cross Performance	Phenotypic, Control nCycles	Genomic Estimated Values L = 2	High Intensity	High Intensity	2.61732	0.940187	1.67714	3.55751
meanD.ProductPool	coreStrategies	15	ploidy = 2	One-Pool Breeding Value	One-Pool Cross Performance	True Values L = 2	Genomic Estimated Values L = 2	Low Intensity	High Intensity	-58.6789	NA	NA	NA
meanD.ProductPool	coreStrategies	15	ploidy = 2	One-Pool Breeding Value	One-Pool Cross Performance	True Values L = 2	Genomic Estimated Values L = 2	High Intensity	High Intensity	240.535	NA	NA	NA
meanD.ProductPool	coreStrategies	15	ploidy = 2	Two-Pool Breeding Value	One-Pool Cross Performance	Genomic Estimated Values L = 2	Genomic Estimated Values L = 2	Low Intensity	High Intensity	-78.3633	NA	NA	NA
meanD.ProductPool	coreStrategies	15	ploidy = 2	Two-Pool Breeding Value	One-Pool Cross Performance	Genomic Estimated Values L = 2	Genomic Estimated Values L = 2	High Intensity	High Intensity	2.24723	2.35172	-0.10449	4.59895
meanD.ProductPool	coreStrategies	15	ploidy = 2	Two-Pool Breeding Value	One-Pool Cross Performance	Phenotypic, Control nCycles	Genomic Estimated Values L = 2	Low Intensity	High Intensity	-10.6388	NA	NA	NA
meanD.ProductPool	coreStrategies	15	ploidy = 2	Two-Pool Breeding Value	One-Pool Cross Performance	Phenotypic, Control nCycles	Genomic Estimated Values L = 2	High Intensity	High Intensity	-2.27273	NA	NA	NA
meanD.ProductPool	coreStrategies	15	ploidy = 2	Two-Pool Breeding Value	One-Pool Cross Performance	True Values L = 2	Genomic Estimated Values L = 2	Low Intensity	High Intensity	-26.1572	NA	NA	NA
meanD.ProductPool	coreStrategies	15	ploidy = 2	Two-Pool Breeding Value	One-Pool Cross Performance	True Values L = 2	Genomic Estimated Values L = 2	High Intensity	High Intensity	-987.305	NA	NA	NA
meanD.ProductPool	coreStrategies	15	ploidy = 2	Two-Pool GCA	One-Pool Cross Performance	Phenotypic, Fast Multiplication	Genomic Estimated Values L = 2	Low Intensity	High Intensity	-22.5624	NA	NA	NA
meanD.ProductPool	coreStrategies	15	ploidy = 2	Two-Pool GCA	One-Pool Cross Performance	Phenotypic, Fast Multiplication	Genomic Estimated Values L = 2	High Intensity	High Intensity	-21.8862	NA	NA	NA
meanD.ProductPool	coreStrategies	15	ploidy = 2	One-Pool Breeding Value	One-Pool Cross Performance	Phenotypic, Fast Multiplication	Genomic Estimated Values L = 2	Low Intensity	High Intensity	-9.12215	NA	NA	NA
meanD.ProductPool	coreStrategies	15	ploidy = 2	One-Pool Breeding Value	One-Pool Cross Performance	Phenotypic, Fast Multiplication	Genomic Estimated Values L = 2	High Intensity	High Intensity	-7.23968	NA	NA	NA
meanD.ProductPool	coreStrategies	15	ploidy = 2	Two-Pool Breeding Value	One-Pool Cross Performance	Phenotypic, Fast Multiplication	Genomic Estimated Values L = 2	Low Intensity	High Intensity	-18.314	NA	NA	NA
meanD.ProductPool	coreStrategies	15	ploidy = 2	Two-Pool Breeding Value	One-Pool Cross Performance	Phenotypic, Fast Multiplication	Genomic Estimated Values L = 2	High Intensity	High Intensity	-13.0904	NA	NA	NA
meanD.ProductPool	coreStrategies	15	ploidy = 2	Two-Pool GCA	One-Pool Cross Performance	Phenotypic, Slow Multiplication	Genomic Estimated Values L = 2	Low Intensity	High Intensity	-22.3749	NA	NA	NA
meanD.ProductPool	coreStrategies	15	ploidy = 2	Two-Pool GCA	One-Pool Cross Performance	Phenotypic, Slow Multiplication	Genomic Estimated Values L = 2	High Intensity	High Intensity	-25.775	NA	NA	NA
meanD.ProductPool	coreStrategies	15	ploidy = 2	One-Pool Breeding Value	One-Pool Cross Performance	Phenotypic, Slow Multiplication	Genomic Estimated Values L = 2	Low Intensity	High Intensity	-6.8198	NA	NA	NA
meanD.ProductPool	coreStrategies	15	ploidy = 2	One-Pool Breeding Value	One-Pool Cross Performance	Phenotypic, Slow Multiplication	Genomic Estimated Values L = 2	High Intensity	High Intensity	-10.435	NA	NA	NA
meanD.ProductPool	coreStrategies	15	ploidy = 2	Two-Pool Breeding Value	One-Pool Cross Performance	Phenotypic, Slow Multiplication	Genomic Estimated Values L = 2	Low Intensity	High Intensity	-20.6336	NA	NA	NA
meanD.ProductPool	coreStrategies	15	ploidy = 2	Two-Pool Breeding Value	One-Pool Cross Performance	Phenotypic, Slow Multiplication	Genomic Estimated Values L = 2	High Intensity	High Intensity	-18.4933	NA	NA	NA
meanD.ProductPool	coreStrategies	15	ploidy = 2	One-Pool Cross Performance	One-Pool Cross Performance	True Values L = 2	True Values L = 2	High Intensity	Low Intensity	-165.318	NA	NA	NA
meanD.ProductPool	coreStrategies	15	ploidy = 2	One-Pool Breeding Value	One-Pool Cross Performance	Genomic Estimated Values L = 2	True Values L = 2	Low Intensity	Low Intensity	682.514	NA	NA	NA
meanD.ProductPool	coreStrategies	15	ploidy = 2	One-Pool Breeding Value	One-Pool Cross Performance	Genomic Estimated Values L = 2	True Values L = 2	High Intensity	Low Intensity	-25.9995	NA	NA	NA
meanD.ProductPool	coreStrategies	15	ploidy = 2	One-Pool Breeding Value	One-Pool Cross Performance	Phenotypic, Control nCycles	True Values L = 2	Low Intensity	Low Intensity	-17.722	NA	NA	NA
meanD.ProductPool	coreStrategies	15	ploidy = 2	One-Pool Breeding Value	One-Pool Cross Performance	Phenotypic, Control nCycles	True Values L = 2	High Intensity	Low Intensity	-6.96972	NA	NA	NA
meanD.ProductPool	coreStrategies	15	ploidy = 2	One-Pool Breeding Value	One-Pool Cross Performance	True Values L = 2	True Values L = 2	Low Intensity	Low Intensity	2.54565	NA	NA	NA
meanD.ProductPool	coreStrategies	15	ploidy = 2	One-Pool Breeding Value	One-Pool Cross Performance	True Values L = 2	True Values L = 2	High Intensity	Low Intensity	-330.103	NA	NA	NA
meanD.ProductPool	coreStrategies	15	ploidy = 2	Two-Pool Breeding Value	One-Pool Cross Performance	Genomic Estimated Values L = 2	True Values L = 2	Low Intensity	Low Intensity	-816.498	NA	NA	NA
meanD.ProductPool	coreStrategies	15	ploidy = 2	Two-Pool Breeding Value	One-Pool Cross Performance	Genomic Estimated Values L = 2	True Values L = 2	High Intensity	Low Intensity	19.3779	2.16479	17.2131	21.5427
meanD.ProductPool	coreStrategies	15	ploidy = 2	Two-Pool Breeding Value	One-Pool Cross Performance	Phenotypic, Control nCycles	True Values L = 2	Low Intensity	Low Intensity	-34.2186	NA	NA	NA
meanD.ProductPool	coreStrategies	15	ploidy = 2	Two-Pool Breeding Value	One-Pool Cross Performance	Phenotypic, Control nCycles	True Values L = 2	High Intensity	Low Intensity	-27.7557	NA	NA	NA
meanD.ProductPool	coreStrategies	15	ploidy = 2	Two-Pool Breeding Value	One-Pool Cross Performance	True Values L = 2	True Values L = 2	Low Intensity	Low Intensity	-436.793	NA	NA	NA
meanD.ProductPool	coreStrategies	15	ploidy = 2	Two-Pool Breeding Value	One-Pool Cross Performance	True Values L = 2	True Values L = 2	High Intensity	Low Intensity	0.275791	NA	NA	NA
meanD.ProductPool	coreStrategies	15	ploidy = 2	Two-Pool GCA	One-Pool Cross Performance	Phenotypic, Fast Multiplication	True Values L = 2	Low Intensity	Low Intensity	-47.8683	NA	NA	NA
meanD.ProductPool	coreStrategies	15	ploidy = 2	Two-Pool GCA	One-Pool Cross Performance	Phenotypic, Fast Multiplication	True Values L = 2	High Intensity	Low Intensity	-50.6048	NA	NA	NA
meanD.ProductPool	coreStrategies	15	ploidy = 2	One-Pool Breeding Value	One-Pool Cross Performance	Phenotypic, Fast Multiplication	True Values L = 2	Low Intensity	Low Intensity	-23.113	NA	NA	NA
meanD.ProductPool	coreStrategies	15	ploidy = 2	One-Pool Breeding Value	One-Pool Cross Performance	Phenotypic, Fast Multiplication	True Values L = 2	High Intensity	Low Intensity	-25.7743	NA	NA	NA
meanD.ProductPool	coreStrategies	15	ploidy = 2	Two-Pool Breeding Value	One-Pool Cross Performance	Phenotypic, Fast Multiplication	True Values L = 2	Low Intensity	Low Intensity	-42.8264	NA	NA	NA
meanD.ProductPool	coreStrategies	15	ploidy = 2	Two-Pool Breeding Value	One-Pool Cross Performance	Phenotypic, Fast Multiplication	True Values L = 2	High Intensity	Low Intensity	-40.6176	NA	NA	NA
meanD.ProductPool	coreStrategies	15	ploidy = 2	Two-Pool GCA	One-Pool Cross Performance	Phenotypic, Slow Multiplication	True Values L = 2	Low Intensity	Low Intensity	-45.2526	NA	NA	NA
meanD.ProductPool	coreStrategies	15	ploidy = 2	Two-Pool GCA	One-Pool Cross Performance	Phenotypic, Slow Multiplication	True Values L = 2	High Intensity	Low Intensity	-53.5488	NA	NA	NA
meanD.ProductPool	coreStrategies	15	ploidy = 2	One-Pool Breeding Value	One-Pool Cross Performance	Phenotypic, Slow Multiplication	True Values L = 2	Low Intensity	Low Intensity	-13.3537	NA	NA	NA
meanD.ProductPool	coreStrategies	15	ploidy = 2	One-Pool Breeding Value	One-Pool Cross Performance	Phenotypic, Slow Multiplication	True Values L = 2	High Intensity	Low Intensity	-22.8984	NA	NA	NA
meanD.ProductPool	coreStrategies	15	ploidy = 2	Two-Pool Breeding Value	One-Pool Cross Performance	Phenotypic, Slow Multiplication	True Values L = 2	Low Intensity	Low Intensity	-43.7812	NA	NA	NA
meanD.ProductPool	coreStrategies	15	ploidy = 2	Two-Pool Breeding Value	One-Pool Cross Performance	Phenotypic, Slow Multiplication	True Values L = 2	High Intensity	Low Intensity	-42.5842	NA	NA	NA
meanD.ProductPool	coreStrategies	15	ploidy = 2	One-Pool Breeding Value	One-Pool Cross Performance	Genomic Estimated Values L = 2	True Values L = 2	Low Intensity	High Intensity	-565	NA	NA	NA
meanD.ProductPool	coreStrategies	15	ploidy = 2	One-Pool Breeding Value	One-Pool Cross Performance	Genomic Estimated Values L = 2	True Values L = 2	High Intensity	High Intensity	-46.7004	NA	NA	NA
meanD.ProductPool	coreStrategies	15	ploidy = 2	One-Pool Breeding Value	One-Pool Cross Performance	Phenotypic, Control nCycles	True Values L = 2	Low Intensity	High Intensity	-31.8726	NA	NA	NA
meanD.ProductPool	coreStrategies	15	ploidy = 2	One-Pool Breeding Value	One-Pool Cross Performance	Phenotypic, Control nCycles	True Values L = 2	High Intensity	High Intensity	-17.4293	NA	NA	NA
meanD.ProductPool	coreStrategies	15	ploidy = 2	One-Pool Breeding Value	One-Pool Cross Performance	True Values L = 2	True Values L = 2	Low Intensity	High Intensity	62.4215	NA	NA	NA
meanD.ProductPool	coreStrategies	15	ploidy = 2	One-Pool Breeding Value	One-Pool Cross Performance	True Values L = 2	True Values L = 2	High Intensity	High Intensity	-43.8146	NA	NA	NA
meanD.ProductPool	coreStrategies	15	ploidy = 2	Two-Pool Breeding Value	One-Pool Cross Performance	Genomic Estimated Values L = 2	True Values L = 2	Low Intensity	High Intensity	-336.921	NA	NA	NA
meanD.ProductPool	coreStrategies	15	ploidy = 2	Two-Pool Breeding Value	One-Pool Cross Performance	Genomic Estimated Values L = 2	True Values L = 2	High Intensity	High Intensity	45.9639	NA	NA	NA
meanD.ProductPool	coreStrategies	15	ploidy = 2	Two-Pool Breeding Value	One-Pool Cross Performance	Phenotypic, Control nCycles	True Values L = 2	Low Intensity	High Intensity	-51.3755	NA	NA	NA
meanD.ProductPool	coreStrategies	15	ploidy = 2	Two-Pool Breeding Value	One-Pool Cross Performance	Phenotypic, Control nCycles	True Values L = 2	High Intensity	High Intensity	-48.523	NA	NA	NA
meanD.ProductPool	coreStrategies	15	ploidy = 2	Two-Pool Breeding Value	One-Pool Cross Performance	True Values L = 2	True Values L = 2	Low Intensity	High Intensity	-248.445	NA	NA	NA
meanD.ProductPool	coreStrategies	15	ploidy = 2	Two-Pool Breeding Value	One-Pool Cross Performance	True Values L = 2	True Values L = 2	High Intensity	High Intensity	227.526	NA	NA	NA
meanD.ProductPool	coreStrategies	15	ploidy = 2	Two-Pool GCA	One-Pool Cross Performance	Phenotypic, Fast Multiplication	True Values L = 2	Low Intensity	High Intensity	-62.6674	NA	NA	NA
meanD.ProductPool	coreStrategies	15	ploidy = 2	Two-Pool GCA	One-Pool Cross Performance	Phenotypic, Fast Multiplication	True Values L = 2	High Intensity	High Intensity	-66.8195	NA	NA	NA
meanD.ProductPool	coreStrategies	15	ploidy = 2	One-Pool Breeding Value	One-Pool Cross Performance	Phenotypic, Fast Multiplication	True Values L = 2	Low Intensity	High Intensity	-34.943	NA	NA	NA
meanD.ProductPool	coreStrategies	15	ploidy = 2	One-Pool Breeding Value	One-Pool Cross Performance	Phenotypic, Fast Multiplication	True Values L = 2	High Intensity	High Intensity	-41.0121	NA	NA	NA
meanD.ProductPool	coreStrategies	15	ploidy = 2	Two-Pool Breeding Value	One-Pool Cross Performance	Phenotypic, Fast Multiplication	True Values L = 2	Low Intensity	High Intensity	-58.3599	NA	NA	NA
meanD.ProductPool	coreStrategies	15	ploidy = 2	Two-Pool Breeding Value	One-Pool Cross Performance	Phenotypic, Fast Multiplication	True Values L = 2	High Intensity	High Intensity	-58.8747	NA	NA	NA
meanD.ProductPool	coreStrategies	15	ploidy = 2	Two-Pool GCA	One-Pool Cross Performance	Phenotypic, Slow Multiplication	True Values L = 2	Low Intensity	High Intensity	-59.1178	NA	NA	NA
meanD.ProductPool	coreStrategies	15	ploidy = 2	Two-Pool GCA	One-Pool Cross Performance	Phenotypic, Slow Multiplication	True Values L = 2	High Intensity	High Intensity	-68.4443	NA	NA	NA
meanD.ProductPool	coreStrategies	15	ploidy = 2	One-Pool Breeding Value	One-Pool Cross Performance	Phenotypic, Slow Multiplication	True Values L = 2	Low Intensity	High Intensity	-19.6753	NA	NA	NA
meanD.ProductPool	coreStrategies	15	ploidy = 2	One-Pool Breeding Value	One-Pool Cross Performance	Phenotypic, Slow Multiplication	True Values L = 2	High Intensity	High Intensity	-33.4178	NA	NA	NA
meanD.ProductPool	coreStrategies	15	ploidy = 2	Two-Pool Breeding Value	One-Pool Cross Performance	Phenotypic, Slow Multiplication	True Values L = 2	Low Intensity	High Intensity	-58.163	NA	NA	NA
meanD.ProductPool	coreStrategies	15	ploidy = 2	Two-Pool Breeding Value	One-Pool Cross Performance	Phenotypic, Slow Multiplication	True Values L = 2	High Intensity	High Intensity	-57.8916	NA	NA	NA
meanD.ProductPool	coreStrategies	15	ploidy = 2	One-Pool Breeding Value	One-Pool Breeding Value	Genomic Estimated Values L = 2	Genomic Estimated Values L = 2	High Intensity	Low Intensity	11.5177	1.37154	10.1462	12.8893
meanD.ProductPool	coreStrategies	15	ploidy = 2	One-Pool Breeding Value	One-Pool Breeding Value	Phenotypic, Control nCycles	Genomic Estimated Values L = 2	Low Intensity	Low Intensity	5.28579	0.887957	4.39783	6.17375
meanD.ProductPool	coreStrategies	15	ploidy = 2	One-Pool Breeding Value	One-Pool Breeding Value	Phenotypic, Control nCycles	Genomic Estimated Values L = 2	High Intensity	Low Intensity	8.30751	0.606904	7.70061	8.91441
meanD.ProductPool	coreStrategies	15	ploidy = 2	One-Pool Breeding Value	One-Pool Breeding Value	True Values L = 2	Genomic Estimated Values L = 2	Low Intensity	Low Intensity	-59.9987	NA	NA	NA
meanD.ProductPool	coreStrategies	15	ploidy = 2	One-Pool Breeding Value	One-Pool Breeding Value	True Values L = 2	Genomic Estimated Values L = 2	High Intensity	Low Intensity	-3448.88	NA	NA	NA
meanD.ProductPool	coreStrategies	15	ploidy = 2	Two-Pool Breeding Value	One-Pool Breeding Value	Genomic Estimated Values L = 2	Genomic Estimated Values L = 2	Low Intensity	Low Intensity	-108.367	NA	NA	NA
meanD.ProductPool	coreStrategies	15	ploidy = 2	Two-Pool Breeding Value	One-Pool Breeding Value	Genomic Estimated Values L = 2	Genomic Estimated Values L = 2	High Intensity	Low Intensity	-8.47922	NA	NA	NA
meanD.ProductPool	coreStrategies	15	ploidy = 2	Two-Pool Breeding Value	One-Pool Breeding Value	Phenotypic, Control nCycles	Genomic Estimated Values L = 2	Low Intensity	Low Intensity	-1.23333	1.74042	-2.97375	0.507092
meanD.ProductPool	coreStrategies	15	ploidy = 2	Two-Pool Breeding Value	One-Pool Breeding Value	Phenotypic, Control nCycles	Genomic Estimated Values L = 2	High Intensity	Low Intensity	10.5259	1.2347	9.2912	11.7606
meanD.ProductPool	coreStrategies	15	ploidy = 2	Two-Pool Breeding Value	One-Pool Breeding Value	True Values L = 2	Genomic Estimated Values L = 2	Low Intensity	Low Intensity	33.9833	NA	NA	NA
meanD.ProductPool	coreStrategies	15	ploidy = 2	Two-Pool Breeding Value	One-Pool Breeding Value	True Values L = 2	Genomic Estimated Values L = 2	High Intensity	Low Intensity	-154.931	NA	NA	NA
meanD.ProductPool	coreStrategies	15	ploidy = 2	Two-Pool GCA	One-Pool Breeding Value	Phenotypic, Fast Multiplication	Genomic Estimated Values L = 2	Low Intensity	Low Intensity	-15.6216	NA	NA	NA
meanD.ProductPool	coreStrategies	15	ploidy = 2	Two-Pool GCA	One-Pool Breeding Value	Phenotypic, Fast Multiplication	Genomic Estimated Values L = 2	High Intensity	Low Intensity	-13.8763	NA	NA	NA
meanD.ProductPool	coreStrategies	15	ploidy = 2	One-Pool Breeding Value	One-Pool Breeding Value	Phenotypic, Fast Multiplication	Genomic Estimated Values L = 2	Low Intensity	Low Intensity	-3.17923	NA	NA	NA
meanD.ProductPool	coreStrategies	15	ploidy = 2	One-Pool Breeding Value	One-Pool Breeding Value	Phenotypic, Fast Multiplication	Genomic Estimated Values L = 2	High Intensity	Low Intensity	0.991497	1.3092	-0.317704	2.30069
meanD.ProductPool	coreStrategies	15	ploidy = 2	Two-Pool Breeding Value	One-Pool Breeding Value	Phenotypic, Fast Multiplication	Genomic Estimated Values L = 2	Low Intensity	Low Intensity	-10.5773	NA	NA	NA
meanD.ProductPool	coreStrategies	15	ploidy = 2	Two-Pool Breeding Value	One-Pool Breeding Value	Phenotypic, Fast Multiplication	Genomic Estimated Values L = 2	High Intensity	Low Intensity	-2.94991	NA	NA	NA
meanD.ProductPool	coreStrategies	15	ploidy = 2	Two-Pool GCA	One-Pool Breeding Value	Phenotypic, Slow Multiplication	Genomic Estimated Values L = 2	Low Intensity	Low Intensity	-16.0334	NA	NA	NA
meanD.ProductPool	coreStrategies	15	ploidy = 2	Two-Pool GCA	One-Pool Breeding Value	Phenotypic, Slow Multiplication	Genomic Estimated Values L = 2	High Intensity	Low Intensity	-18.9907	NA	NA	NA
meanD.ProductPool	coreStrategies	15	ploidy = 2	One-Pool Breeding Value	One-Pool Breeding Value	Phenotypic, Slow Multiplication	Genomic Estimated Values L = 2	Low Intensity	Low Intensity	-3.80957	NA	NA	NA
meanD.ProductPool	coreStrategies	15	ploidy = 2	One-Pool Breeding Value	One-Pool Breeding Value	Phenotypic, Slow Multiplication	Genomic Estimated Values L = 2	High Intensity	Low Intensity	-5.32302	NA	NA	NA
meanD.ProductPool	coreStrategies	15	ploidy = 2	Two-Pool Breeding Value	One-Pool Breeding Value	Phenotypic, Slow Multiplication	Genomic Estimated Values L = 2	Low Intensity	Low Intensity	-13.8377	NA	NA	NA
meanD.ProductPool	coreStrategies	15	ploidy = 2	Two-Pool Breeding Value	One-Pool Breeding Value	Phenotypic, Slow Multiplication	Genomic Estimated Values L = 2	High Intensity	Low Intensity	-10.927	NA	NA	NA
meanD.ProductPool	coreStrategies	15	ploidy = 2	One-Pool Breeding Value	One-Pool Breeding Value	Phenotypic, Control nCycles	Genomic Estimated Values L = 2	Low Intensity	High Intensity	-4.90412	NA	NA	NA
meanD.ProductPool	coreStrategies	15	ploidy = 2	One-Pool Breeding Value	One-Pool Breeding Value	Phenotypic, Control nCycles	Genomic Estimated Values L = 2	High Intensity	High Intensity	5.99767	1.41414	4.58353	7.41181
meanD.ProductPool	coreStrategies	15	ploidy = 2	One-Pool Breeding Value	One-Pool Breeding Value	True Values L = 2	Genomic Estimated Values L = 2	Low Intensity	High Intensity	-14.6111	NA	NA	NA
meanD.ProductPool	coreStrategies	15	ploidy = 2	One-Pool Breeding Value	One-Pool Breeding Value	True Values L = 2	Genomic Estimated Values L = 2	High Intensity	High Intensity	-46.9703	NA	NA	NA
meanD.ProductPool	coreStrategies	15	ploidy = 2	Two-Pool Breeding Value	One-Pool Breeding Value	Genomic Estimated Values L = 2	Genomic Estimated Values L = 2	Low Intensity	High Intensity	26.6523	NA	NA	NA
meanD.ProductPool	coreStrategies	15	ploidy = 2	Two-Pool Breeding Value	One-Pool Breeding Value	Genomic Estimated Values L = 2	Genomic Estimated Values L = 2	High Intensity	High Intensity	0.366953	NA	NA	NA
meanD.ProductPool	coreStrategies	15	ploidy = 2	Two-Pool Breeding Value	One-Pool Breeding Value	Phenotypic, Control nCycles	Genomic Estimated Values L = 2	Low Intensity	High Intensity	-85.9079	NA	NA	NA
meanD.ProductPool	coreStrategies	15	ploidy = 2	Two-Pool Breeding Value	One-Pool Breeding Value	Phenotypic, Control nCycles	Genomic Estimated Values L = 2	High Intensity	High Intensity	67.0849	NA	NA	NA
meanD.ProductPool	coreStrategies	15	ploidy = 2	Two-Pool Breeding Value	One-Pool Breeding Value	True Values L = 2	Genomic Estimated Values L = 2	Low Intensity	High Intensity	8.282	1.7452	6.5368	10.0272
meanD.ProductPool	coreStrategies	15	ploidy = 2	Two-Pool Breeding Value	One-Pool Breeding Value	True Values L = 2	Genomic Estimated Values L = 2	High Intensity	High Intensity	-19.9098	NA	NA	NA
meanD.ProductPool	coreStrategies	15	ploidy = 2	Two-Pool GCA	One-Pool Breeding Value	Phenotypic, Fast Multiplication	Genomic Estimated Values L = 2	Low Intensity	High Intensity	-151.756	NA	NA	NA
meanD.ProductPool	coreStrategies	15	ploidy = 2	Two-Pool GCA	One-Pool Breeding Value	Phenotypic, Fast Multiplication	Genomic Estimated Values L = 2	High Intensity	High Intensity	-459.783	NA	NA	NA
meanD.ProductPool	coreStrategies	15	ploidy = 2	One-Pool Breeding Value	One-Pool Breeding Value	Phenotypic, Fast Multiplication	Genomic Estimated Values L = 2	Low Intensity	High Intensity	-19.9868	NA	NA	NA
meanD.ProductPool	coreStrategies	15	ploidy = 2	One-Pool Breeding Value	One-Pool Breeding Value	Phenotypic, Fast Multiplication	Genomic Estimated Values L = 2	High Intensity	High Intensity	-25.2428	NA	NA	NA
meanD.ProductPool	coreStrategies	15	ploidy = 2	Two-Pool Breeding Value	One-Pool Breeding Value	Phenotypic, Fast Multiplication	Genomic Estimated Values L = 2	Low Intensity	High Intensity	-126.266	NA	NA	NA
meanD.ProductPool	coreStrategies	15	ploidy = 2	Two-Pool Breeding Value	One-Pool Breeding Value	Phenotypic, Fast Multiplication	Genomic Estimated Values L = 2	High Intensity	High Intensity	-876.861	NA	NA	NA
meanD.ProductPool	coreStrategies	15	ploidy = 2	Two-Pool GCA	One-Pool Breeding Value	Phenotypic, Slow Multiplication	Genomic Estimated Values L = 2	Low Intensity	High Intensity	-102.432	NA	NA	NA
meanD.ProductPool	coreStrategies	15	ploidy = 2	Two-Pool GCA	One-Pool Breeding Value	Phenotypic, Slow Multiplication	Genomic Estimated Values L = 2	High Intensity	High Intensity	-257.634	NA	NA	NA
meanD.ProductPool	coreStrategies	15	ploidy = 2	One-Pool Breeding Value	One-Pool Breeding Value	Phenotypic, Slow Multiplication	Genomic Estimated Values L = 2	Low Intensity	High Intensity	-9.16733	NA	NA	NA
meanD.ProductPool	coreStrategies	15	ploidy = 2	One-Pool Breeding Value	One-Pool Breeding Value	Phenotypic, Slow Multiplication	Genomic Estimated Values L = 2	High Intensity	High Intensity	-20.2885	NA	NA	NA
meanD.ProductPool	coreStrategies	15	ploidy = 2	Two-Pool Breeding Value	One-Pool Breeding Value	Phenotypic, Slow Multiplication	Genomic Estimated Values L = 2	Low Intensity	High Intensity	-102.998	NA	NA	NA
meanD.ProductPool	coreStrategies	15	ploidy = 2	Two-Pool Breeding Value	One-Pool Breeding Value	Phenotypic, Slow Multiplication	Genomic Estimated Values L = 2	High Intensity	High Intensity	-116.375	NA	NA	NA
meanD.ProductPool	coreStrategies	15	ploidy = 2	One-Pool Breeding Value	One-Pool Breeding Value	Phenotypic, Control nCycles	Phenotypic, Control nCycles	High Intensity	Low Intensity	14.565	1.99328	12.5717	16.5583
meanD.ProductPool	coreStrategies	15	ploidy = 2	One-Pool Breeding Value	One-Pool Breeding Value	True Values L = 2	Phenotypic, Control nCycles	Low Intensity	Low Intensity	-11.8969	NA	NA	NA
meanD.ProductPool	coreStrategies	15	ploidy = 2	One-Pool Breeding Value	One-Pool Breeding Value	True Values L = 2	Phenotypic, Control nCycles	High Intensity	Low Intensity	-31.1751	NA	NA	NA
meanD.ProductPool	coreStrategies	15	ploidy = 2	Two-Pool Breeding Value	One-Pool Breeding Value	Genomic Estimated Values L = 2	Phenotypic, Control nCycles	Low Intensity	Low Intensity	13.7817	0.670806	13.1109	14.4525
meanD.ProductPool	coreStrategies	15	ploidy = 2	Two-Pool Breeding Value	One-Pool Breeding Value	Genomic Estimated Values L = 2	Phenotypic, Control nCycles	High Intensity	Low Intensity	-0.755459	NA	NA	NA
meanD.ProductPool	coreStrategies	15	ploidy = 2	Two-Pool Breeding Value	One-Pool Breeding Value	Phenotypic, Control nCycles	Phenotypic, Control nCycles	Low Intensity	Low Intensity	21.5569	4.02742	17.5295	25.5843
meanD.ProductPool	coreStrategies	15	ploidy = 2	Two-Pool Breeding Value	One-Pool Breeding Value	Phenotypic, Control nCycles	Phenotypic, Control nCycles	High Intensity	Low Intensity	-2.89746	NA	NA	NA
meanD.ProductPool	coreStrategies	15	ploidy = 2	Two-Pool Breeding Value	One-Pool Breeding Value	True Values L = 2	Phenotypic, Control nCycles	Low Intensity	Low Intensity	2.85395	1.21878	1.63517	4.07273
meanD.ProductPool	coreStrategies	15	ploidy = 2	Two-Pool Breeding Value	One-Pool Breeding Value	True Values L = 2	Phenotypic, Control nCycles	High Intensity	Low Intensity	-14.9339	NA	NA	NA
meanD.ProductPool	coreStrategies	15	ploidy = 2	Two-Pool GCA	One-Pool Breeding Value	Phenotypic, Fast Multiplication	Phenotypic, Control nCycles	Low Intensity	Low Intensity	66.1155	NA	NA	NA
meanD.ProductPool	coreStrategies	15	ploidy = 2	Two-Pool GCA	One-Pool Breeding Value	Phenotypic, Fast Multiplication	Phenotypic, Control nCycles	High Intensity	Low Intensity	41.8027	NA	NA	NA
meanD.ProductPool	coreStrategies	15	ploidy = 2	One-Pool Breeding Value	One-Pool Breeding Value	Phenotypic, Fast Multiplication	Phenotypic, Control nCycles	Low Intensity	Low Intensity	-55.0805	NA	NA	NA
meanD.ProductPool	coreStrategies	15	ploidy = 2	One-Pool Breeding Value	One-Pool Breeding Value	Phenotypic, Fast Multiplication	Phenotypic, Control nCycles	High Intensity	Low Intensity	33.8935	NA	NA	NA
meanD.ProductPool	coreStrategies	15	ploidy = 2	Two-Pool Breeding Value	One-Pool Breeding Value	Phenotypic, Fast Multiplication	Phenotypic, Control nCycles	Low Intensity	Low Intensity	50.2051	NA	NA	NA
meanD.ProductPool	coreStrategies	15	ploidy = 2	Two-Pool Breeding Value	One-Pool Breeding Value	Phenotypic, Fast Multiplication	Phenotypic, Control nCycles	High Intensity	Low Intensity	19.3559	2.74287	16.613	22.0987
meanD.ProductPool	coreStrategies	15	ploidy = 2	Two-Pool GCA	One-Pool Breeding Value	Phenotypic, Slow Multiplication	Phenotypic, Control nCycles	Low Intensity	Low Intensity	101.35	NA	NA	NA
meanD.ProductPool	coreStrategies	15	ploidy = 2	Two-Pool GCA	One-Pool Breeding Value	Phenotypic, Slow Multiplication	Phenotypic, Control nCycles	High Intensity	Low Intensity	61.8868	NA	NA	NA
meanD.ProductPool	coreStrategies	15	ploidy = 2	One-Pool Breeding Value	One-Pool Breeding Value	Phenotypic, Slow Multiplication	Phenotypic, Control nCycles	Low Intensity	Low Intensity	-10.3265	NA	NA	NA
meanD.ProductPool	coreStrategies	15	ploidy = 2	One-Pool Breeding Value	One-Pool Breeding Value	Phenotypic, Slow Multiplication	Phenotypic, Control nCycles	High Intensity	Low Intensity	-38.6033	NA	NA	NA
meanD.ProductPool	coreStrategies	15	ploidy = 2	Two-Pool Breeding Value	One-Pool Breeding Value	Phenotypic, Slow Multiplication	Phenotypic, Control nCycles	Low Intensity	Low Intensity	80.3528	NA	NA	NA
meanD.ProductPool	coreStrategies	15	ploidy = 2	Two-Pool Breeding Value	One-Pool Breeding Value	Phenotypic, Slow Multiplication	Phenotypic, Control nCycles	High Intensity	Low Intensity	54.6016	NA	NA	NA
meanD.ProductPool	coreStrategies	15	ploidy = 2	One-Pool Breeding Value	One-Pool Breeding Value	True Values L = 2	Phenotypic, Control nCycles	Low Intensity	High Intensity	-4.95261	NA	NA	NA
meanD.ProductPool	coreStrategies	15	ploidy = 2	One-Pool Breeding Value	One-Pool Breeding Value	True Values L = 2	Phenotypic, Control nCycles	High Intensity	High Intensity	-16.3865	NA	NA	NA
meanD.ProductPool	coreStrategies	15	ploidy = 2	Two-Pool Breeding Value	One-Pool Breeding Value	Genomic Estimated Values L = 2	Phenotypic, Control nCycles	Low Intensity	High Intensity	14.0494	0.586028	13.4633	14.6354
meanD.ProductPool	coreStrategies	15	ploidy = 2	Two-Pool Breeding Value	One-Pool Breeding Value	Genomic Estimated Values L = 2	Phenotypic, Control nCycles	High Intensity	High Intensity	2.51076	0.677347	1.83341	3.18811
meanD.ProductPool	coreStrategies	15	ploidy = 2	Two-Pool Breeding Value	One-Pool Breeding Value	Phenotypic, Control nCycles	Phenotypic, Control nCycles	Low Intensity	High Intensity	17.166	1.39088	15.7751	18.5569
meanD.ProductPool	coreStrategies	15	ploidy = 2	Two-Pool Breeding Value	One-Pool Breeding Value	Phenotypic, Control nCycles	Phenotypic, Control nCycles	High Intensity	High Intensity	6.75885	1.21683	5.54202	7.97568
meanD.ProductPool	coreStrategies	15	ploidy = 2	Two-Pool Breeding Value	One-Pool Breeding Value	True Values L = 2	Phenotypic, Control nCycles	Low Intensity	High Intensity	6.87966	0.723533	6.15613	7.60319
meanD.ProductPool	coreStrategies	15	ploidy = 2	Two-Pool Breeding Value	One-Pool Breeding Value	True Values L = 2	Phenotypic, Control nCycles	High Intensity	High Intensity	-6.18036	NA	NA	NA
meanD.ProductPool	coreStrategies	15	ploidy = 2	Two-Pool GCA	One-Pool Breeding Value	Phenotypic, Fast Multiplication	Phenotypic, Control nCycles	Low Intensity	High Intensity	32.4157	NA	NA	NA
meanD.ProductPool	coreStrategies	15	ploidy = 2	Two-Pool GCA	One-Pool Breeding Value	Phenotypic, Fast Multiplication	Phenotypic, Control nCycles	High Intensity	High Intensity	25.8992	NA	NA	NA
meanD.ProductPool	coreStrategies	15	ploidy = 2	One-Pool Breeding Value	One-Pool Breeding Value	Phenotypic, Fast Multiplication	Phenotypic, Control nCycles	Low Intensity	High Intensity	50.0847	NA	NA	NA
meanD.ProductPool	coreStrategies	15	ploidy = 2	One-Pool Breeding Value	One-Pool Breeding Value	Phenotypic, Fast Multiplication	Phenotypic, Control nCycles	High Intensity	High Intensity	18.6776	2.01556	16.662	20.6931
meanD.ProductPool	coreStrategies	15	ploidy = 2	Two-Pool Breeding Value	One-Pool Breeding Value	Phenotypic, Fast Multiplication	Phenotypic, Control nCycles	Low Intensity	High Intensity	27.069	NA	NA	NA
meanD.ProductPool	coreStrategies	15	ploidy = 2	Two-Pool Breeding Value	One-Pool Breeding Value	Phenotypic, Fast Multiplication	Phenotypic, Control nCycles	High Intensity	High Intensity	16.6409	1.22626	15.4146	17.8671
meanD.ProductPool	coreStrategies	15	ploidy = 2	Two-Pool GCA	One-Pool Breeding Value	Phenotypic, Slow Multiplication	Phenotypic, Control nCycles	Low Intensity	High Intensity	38.2843	NA	NA	NA
meanD.ProductPool	coreStrategies	15	ploidy = 2	Two-Pool GCA	One-Pool Breeding Value	Phenotypic, Slow Multiplication	Phenotypic, Control nCycles	High Intensity	High Intensity	32.7045	NA	NA	NA
meanD.ProductPool	coreStrategies	15	ploidy = 2	One-Pool Breeding Value	One-Pool Breeding Value	Phenotypic, Slow Multiplication	Phenotypic, Control nCycles	Low Intensity	High Intensity	-23.4956	NA	NA	NA
meanD.ProductPool	coreStrategies	15	ploidy = 2	One-Pool Breeding Value	One-Pool Breeding Value	Phenotypic, Slow Multiplication	Phenotypic, Control nCycles	High Intensity	High Intensity	117.832	NA	NA	NA
meanD.ProductPool	coreStrategies	15	ploidy = 2	Two-Pool Breeding Value	One-Pool Breeding Value	Phenotypic, Slow Multiplication	Phenotypic, Control nCycles	Low Intensity	High Intensity	34.0378	NA	NA	NA
meanD.ProductPool	coreStrategies	15	ploidy = 2	Two-Pool Breeding Value	One-Pool Breeding Value	Phenotypic, Slow Multiplication	Phenotypic, Control nCycles	High Intensity	High Intensity	28.1287	NA	NA	NA
meanD.ProductPool	coreStrategies	15	ploidy = 2	One-Pool Breeding Value	One-Pool Breeding Value	True Values L = 2	True Values L = 2	High Intensity	Low Intensity	44.3254	NA	NA	NA
meanD.ProductPool	coreStrategies	15	ploidy = 2	Two-Pool Breeding Value	One-Pool Breeding Value	Genomic Estimated Values L = 2	True Values L = 2	Low Intensity	Low Intensity	-67.8816	NA	NA	NA
meanD.ProductPool	coreStrategies	15	ploidy = 2	Two-Pool Breeding Value	One-Pool Breeding Value	Genomic Estimated Values L = 2	True Values L = 2	High Intensity	Low Intensity	34.8288	NA	NA	NA
meanD.ProductPool	coreStrategies	15	ploidy = 2	Two-Pool Breeding Value	One-Pool Breeding Value	Phenotypic, Control nCycles	True Values L = 2	Low Intensity	Low Intensity	-20.8306	NA	NA	NA
meanD.ProductPool	coreStrategies	15	ploidy = 2	Two-Pool Breeding Value	One-Pool Breeding Value	Phenotypic, Control nCycles	True Values L = 2	High Intensity	Low Intensity	-15.5306	NA	NA	NA
meanD.ProductPool	coreStrategies	15	ploidy = 2	Two-Pool Breeding Value	One-Pool Breeding Value	True Values L = 2	True Values L = 2	Low Intensity	Low Intensity	-43.1338	NA	NA	NA
meanD.ProductPool	coreStrategies	15	ploidy = 2	Two-Pool Breeding Value	One-Pool Breeding Value	True Values L = 2	True Values L = 2	High Intensity	Low Intensity	4.43682	9.94491	-5.50808	14.3817
meanD.ProductPool	coreStrategies	15	ploidy = 2	Two-Pool GCA	One-Pool Breeding Value	Phenotypic, Fast Multiplication	True Values L = 2	Low Intensity	Low Intensity	-30.014	NA	NA	NA
meanD.ProductPool	coreStrategies	15	ploidy = 2	Two-Pool GCA	One-Pool Breeding Value	Phenotypic, Fast Multiplication	True Values L = 2	High Intensity	Low Intensity	-30.1395	NA	NA	NA
meanD.ProductPool	coreStrategies	15	ploidy = 2	One-Pool Breeding Value	One-Pool Breeding Value	Phenotypic, Fast Multiplication	True Values L = 2	Low Intensity	Low Intensity	-16.5297	NA	NA	NA
meanD.ProductPool	coreStrategies	15	ploidy = 2	One-Pool Breeding Value	One-Pool Breeding Value	Phenotypic, Fast Multiplication	True Values L = 2	High Intensity	Low Intensity	-16.7689	NA	NA	NA
meanD.ProductPool	coreStrategies	15	ploidy = 2	Two-Pool Breeding Value	One-Pool Breeding Value	Phenotypic, Fast Multiplication	True Values L = 2	Low Intensity	Low Intensity	-26.6817	NA	NA	NA
meanD.ProductPool	coreStrategies	15	ploidy = 2	Two-Pool Breeding Value	One-Pool Breeding Value	Phenotypic, Fast Multiplication	True Values L = 2	High Intensity	Low Intensity	-23.5762	NA	NA	NA
meanD.ProductPool	coreStrategies	15	ploidy = 2	Two-Pool GCA	One-Pool Breeding Value	Phenotypic, Slow Multiplication	True Values L = 2	Low Intensity	Low Intensity	-29.3927	NA	NA	NA
meanD.ProductPool	coreStrategies	15	ploidy = 2	Two-Pool GCA	One-Pool Breeding Value	Phenotypic, Slow Multiplication	True Values L = 2	High Intensity	Low Intensity	-32.8488	NA	NA	NA
meanD.ProductPool	coreStrategies	15	ploidy = 2	One-Pool Breeding Value	One-Pool Breeding Value	Phenotypic, Slow Multiplication	True Values L = 2	Low Intensity	Low Intensity	-11.1008	NA	NA	NA
meanD.ProductPool	coreStrategies	15	ploidy = 2	One-Pool Breeding Value	One-Pool Breeding Value	Phenotypic, Slow Multiplication	True Values L = 2	High Intensity	Low Intensity	-16.9765	NA	NA	NA
meanD.ProductPool	coreStrategies	15	ploidy = 2	Two-Pool Breeding Value	One-Pool Breeding Value	Phenotypic, Slow Multiplication	True Values L = 2	Low Intensity	Low Intensity	-28.1244	NA	NA	NA
meanD.ProductPool	coreStrategies	15	ploidy = 2	Two-Pool Breeding Value	One-Pool Breeding Value	Phenotypic, Slow Multiplication	True Values L = 2	High Intensity	Low Intensity	-26.7219	NA	NA	NA
meanD.ProductPool	coreStrategies	15	ploidy = 2	Two-Pool Breeding Value	One-Pool Breeding Value	Genomic Estimated Values L = 2	True Values L = 2	Low Intensity	High Intensity	-552.599	NA	NA	NA
meanD.ProductPool	coreStrategies	15	ploidy = 2	Two-Pool Breeding Value	One-Pool Breeding Value	Genomic Estimated Values L = 2	True Values L = 2	High Intensity	High Intensity	39.0946	NA	NA	NA
meanD.ProductPool	coreStrategies	15	ploidy = 2	Two-Pool Breeding Value	One-Pool Breeding Value	Phenotypic, Control nCycles	True Values L = 2	Low Intensity	High Intensity	-51.9914	NA	NA	NA
meanD.ProductPool	coreStrategies	15	ploidy = 2	Two-Pool Breeding Value	One-Pool Breeding Value	Phenotypic, Control nCycles	True Values L = 2	High Intensity	High Intensity	-48.9711	NA	NA	NA
meanD.ProductPool	coreStrategies	15	ploidy = 2	Two-Pool Breeding Value	One-Pool Breeding Value	True Values L = 2	True Values L = 2	Low Intensity	High Intensity	-384.493	NA	NA	NA
meanD.ProductPool	coreStrategies	15	ploidy = 2	Two-Pool Breeding Value	One-Pool Breeding Value	True Values L = 2	True Values L = 2	High Intensity	High Intensity	107.78	NA	NA	NA
meanD.ProductPool	coreStrategies	15	ploidy = 2	Two-Pool GCA	One-Pool Breeding Value	Phenotypic, Fast Multiplication	True Values L = 2	Low Intensity	High Intensity	-64.1416	NA	NA	NA
meanD.ProductPool	coreStrategies	15	ploidy = 2	Two-Pool GCA	One-Pool Breeding Value	Phenotypic, Fast Multiplication	True Values L = 2	High Intensity	High Intensity	-68.8569	NA	NA	NA
meanD.ProductPool	coreStrategies	15	ploidy = 2	One-Pool Breeding Value	One-Pool Breeding Value	Phenotypic, Fast Multiplication	True Values L = 2	Low Intensity	High Intensity	-34.4968	NA	NA	NA
meanD.ProductPool	coreStrategies	15	ploidy = 2	One-Pool Breeding Value	One-Pool Breeding Value	Phenotypic, Fast Multiplication	True Values L = 2	High Intensity	High Intensity	-40.8241	NA	NA	NA
meanD.ProductPool	coreStrategies	15	ploidy = 2	Two-Pool Breeding Value	One-Pool Breeding Value	Phenotypic, Fast Multiplication	True Values L = 2	Low Intensity	High Intensity	-59.5052	NA	NA	NA
meanD.ProductPool	coreStrategies	15	ploidy = 2	Two-Pool Breeding Value	One-Pool Breeding Value	Phenotypic, Fast Multiplication	True Values L = 2	High Intensity	High Intensity	-60.2606	NA	NA	NA
meanD.ProductPool	coreStrategies	15	ploidy = 2	Two-Pool GCA	One-Pool Breeding Value	Phenotypic, Slow Multiplication	True Values L = 2	Low Intensity	High Intensity	-60.2074	NA	NA	NA
meanD.ProductPool	coreStrategies	15	ploidy = 2	Two-Pool GCA	One-Pool Breeding Value	Phenotypic, Slow Multiplication	True Values L = 2	High Intensity	High Intensity	-70.4906	NA	NA	NA
meanD.ProductPool	coreStrategies	15	ploidy = 2	One-Pool Breeding Value	One-Pool Breeding Value	Phenotypic, Slow Multiplication	True Values L = 2	Low Intensity	High Intensity	-19.0831	NA	NA	NA
meanD.ProductPool	coreStrategies	15	ploidy = 2	One-Pool Breeding Value	One-Pool Breeding Value	Phenotypic, Slow Multiplication	True Values L = 2	High Intensity	High Intensity	-32.9562	NA	NA	NA
meanD.ProductPool	coreStrategies	15	ploidy = 2	Two-Pool Breeding Value	One-Pool Breeding Value	Phenotypic, Slow Multiplication	True Values L = 2	Low Intensity	High Intensity	-59.2117	NA	NA	NA
meanD.ProductPool	coreStrategies	15	ploidy = 2	Two-Pool Breeding Value	One-Pool Breeding Value	Phenotypic, Slow Multiplication	True Values L = 2	High Intensity	High Intensity	-58.9804	NA	NA	NA
meanD.ProductPool	coreStrategies	15	ploidy = 2	Two-Pool Breeding Value	Two-Pool Breeding Value	Genomic Estimated Values L = 2	Genomic Estimated Values L = 2	High Intensity	Low Intensity	-16.6364	NA	NA	NA
meanD.ProductPool	coreStrategies	15	ploidy = 2	Two-Pool Breeding Value	Two-Pool Breeding Value	Phenotypic, Control nCycles	Genomic Estimated Values L = 2	Low Intensity	Low Intensity	10.3303	0.755984	9.57434	11.0863
meanD.ProductPool	coreStrategies	15	ploidy = 2	Two-Pool Breeding Value	Two-Pool Breeding Value	Phenotypic, Control nCycles	Genomic Estimated Values L = 2	High Intensity	Low Intensity	25.8377	NA	NA	NA
meanD.ProductPool	coreStrategies	15	ploidy = 2	Two-Pool Breeding Value	Two-Pool Breeding Value	True Values L = 2	Genomic Estimated Values L = 2	Low Intensity	Low Intensity	1189.77	NA	NA	NA
meanD.ProductPool	coreStrategies	15	ploidy = 2	Two-Pool Breeding Value	Two-Pool Breeding Value	True Values L = 2	Genomic Estimated Values L = 2	High Intensity	Low Intensity	-139.796	NA	NA	NA
meanD.ProductPool	coreStrategies	15	ploidy = 2	Two-Pool GCA	Two-Pool Breeding Value	Phenotypic, Fast Multiplication	Genomic Estimated Values L = 2	Low Intensity	Low Intensity	-6.05999	NA	NA	NA
meanD.ProductPool	coreStrategies	15	ploidy = 2	Two-Pool GCA	Two-Pool Breeding Value	Phenotypic, Fast Multiplication	Genomic Estimated Values L = 2	High Intensity	Low Intensity	-2.66654	NA	NA	NA
meanD.ProductPool	coreStrategies	15	ploidy = 2	One-Pool Breeding Value	Two-Pool Breeding Value	Phenotypic, Fast Multiplication	Genomic Estimated Values L = 2	Low Intensity	Low Intensity	3.51117	0.570874	2.94029	4.08204
meanD.ProductPool	coreStrategies	15	ploidy = 2	One-Pool Breeding Value	Two-Pool Breeding Value	Phenotypic, Fast Multiplication	Genomic Estimated Values L = 2	High Intensity	Low Intensity	10.5003	0.663733	9.83653	11.164
meanD.ProductPool	coreStrategies	15	ploidy = 2	Two-Pool Breeding Value	Two-Pool Breeding Value	Phenotypic, Fast Multiplication	Genomic Estimated Values L = 2	Low Intensity	Low Intensity	-0.417446	1.13465	-1.55208	0.717209
meanD.ProductPool	coreStrategies	15	ploidy = 2	Two-Pool Breeding Value	Two-Pool Breeding Value	Phenotypic, Fast Multiplication	Genomic Estimated Values L = 2	High Intensity	Low Intensity	10.1147	0.90483	9.20982	11.0195
meanD.ProductPool	coreStrategies	15	ploidy = 2	Two-Pool GCA	Two-Pool Breeding Value	Phenotypic, Slow Multiplication	Genomic Estimated Values L = 2	Low Intensity	Low Intensity	-7.45704	NA	NA	NA
meanD.ProductPool	coreStrategies	15	ploidy = 2	Two-Pool GCA	Two-Pool Breeding Value	Phenotypic, Slow Multiplication	Genomic Estimated Values L = 2	High Intensity	Low Intensity	-9.12771	NA	NA	NA
meanD.ProductPool	coreStrategies	15	ploidy = 2	One-Pool Breeding Value	Two-Pool Breeding Value	Phenotypic, Slow Multiplication	Genomic Estimated Values L = 2	Low Intensity	Low Intensity	-0.683122	0.312968	-0.99609	-0.370153
meanD.ProductPool	coreStrategies	15	ploidy = 2	One-Pool Breeding Value	Two-Pool Breeding Value	Phenotypic, Slow Multiplication	Genomic Estimated Values L = 2	High Intensity	Low Intensity	0.414275	0.649108	-0.234833	1.06338
meanD.ProductPool	coreStrategies	15	ploidy = 2	Two-Pool Breeding Value	Two-Pool Breeding Value	Phenotypic, Slow Multiplication	Genomic Estimated Values L = 2	Low Intensity	Low Intensity	-4.79899	NA	NA	NA
meanD.ProductPool	coreStrategies	15	ploidy = 2	Two-Pool Breeding Value	Two-Pool Breeding Value	Phenotypic, Slow Multiplication	Genomic Estimated Values L = 2	High Intensity	Low Intensity	-1.00453	1.21754	-2.22206	0.213015
meanD.ProductPool	coreStrategies	15	ploidy = 2	Two-Pool Breeding Value	Two-Pool Breeding Value	Phenotypic, Control nCycles	Genomic Estimated Values L = 2	Low Intensity	High Intensity	-5.02146	NA	NA	NA
meanD.ProductPool	coreStrategies	15	ploidy = 2	Two-Pool Breeding Value	Two-Pool Breeding Value	Phenotypic, Control nCycles	Genomic Estimated Values L = 2	High Intensity	High Intensity	-0.154666	NA	NA	NA
meanD.ProductPool	coreStrategies	15	ploidy = 2	Two-Pool Breeding Value	Two-Pool Breeding Value	True Values L = 2	Genomic Estimated Values L = 2	Low Intensity	High Intensity	-4.62329	NA	NA	NA
meanD.ProductPool	coreStrategies	15	ploidy = 2	Two-Pool Breeding Value	Two-Pool Breeding Value	True Values L = 2	Genomic Estimated Values L = 2	High Intensity	High Intensity	24.6882	NA	NA	NA
meanD.ProductPool	coreStrategies	15	ploidy = 2	Two-Pool GCA	Two-Pool Breeding Value	Phenotypic, Fast Multiplication	Genomic Estimated Values L = 2	Low Intensity	High Intensity	-11.9616	NA	NA	NA
meanD.ProductPool	coreStrategies	15	ploidy = 2	Two-Pool GCA	Two-Pool Breeding Value	Phenotypic, Fast Multiplication	Genomic Estimated Values L = 2	High Intensity	High Intensity	-10.9407	NA	NA	NA
meanD.ProductPool	coreStrategies	15	ploidy = 2	One-Pool Breeding Value	Two-Pool Breeding Value	Phenotypic, Fast Multiplication	Genomic Estimated Values L = 2	Low Intensity	High Intensity	-5.31028	NA	NA	NA
meanD.ProductPool	coreStrategies	15	ploidy = 2	One-Pool Breeding Value	Two-Pool Breeding Value	Phenotypic, Fast Multiplication	Genomic Estimated Values L = 2	High Intensity	High Intensity	-3.49352	NA	NA	NA
meanD.ProductPool	coreStrategies	15	ploidy = 2	Two-Pool Breeding Value	Two-Pool Breeding Value	Phenotypic, Fast Multiplication	Genomic Estimated Values L = 2	Low Intensity	High Intensity	-9.49852	NA	NA	NA
meanD.ProductPool	coreStrategies	15	ploidy = 2	Two-Pool Breeding Value	Two-Pool Breeding Value	Phenotypic, Fast Multiplication	Genomic Estimated Values L = 2	High Intensity	High Intensity	-6.01077	NA	NA	NA
meanD.ProductPool	coreStrategies	15	ploidy = 2	Two-Pool GCA	Two-Pool Breeding Value	Phenotypic, Slow Multiplication	Genomic Estimated Values L = 2	Low Intensity	High Intensity	-12.3418	NA	NA	NA
meanD.ProductPool	coreStrategies	15	ploidy = 2	Two-Pool GCA	Two-Pool Breeding Value	Phenotypic, Slow Multiplication	Genomic Estimated Values L = 2	High Intensity	High Intensity	-13.443	NA	NA	NA
meanD.ProductPool	coreStrategies	15	ploidy = 2	One-Pool Breeding Value	Two-Pool Breeding Value	Phenotypic, Slow Multiplication	Genomic Estimated Values L = 2	Low Intensity	High Intensity	-4.95893	NA	NA	NA
meanD.ProductPool	coreStrategies	15	ploidy = 2	One-Pool Breeding Value	Two-Pool Breeding Value	Phenotypic, Slow Multiplication	Genomic Estimated Values L = 2	High Intensity	High Intensity	-6.49805	NA	NA	NA
meanD.ProductPool	coreStrategies	15	ploidy = 2	Two-Pool Breeding Value	Two-Pool Breeding Value	Phenotypic, Slow Multiplication	Genomic Estimated Values L = 2	Low Intensity	High Intensity	-11.1836	NA	NA	NA
meanD.ProductPool	coreStrategies	15	ploidy = 2	Two-Pool Breeding Value	Two-Pool Breeding Value	Phenotypic, Slow Multiplication	Genomic Estimated Values L = 2	High Intensity	High Intensity	-9.67952	NA	NA	NA
meanD.ProductPool	coreStrategies	15	ploidy = 2	Two-Pool Breeding Value	Two-Pool Breeding Value	Phenotypic, Control nCycles	Phenotypic, Control nCycles	High Intensity	Low Intensity	-69.95	NA	NA	NA
meanD.ProductPool	coreStrategies	15	ploidy = 2	Two-Pool Breeding Value	Two-Pool Breeding Value	True Values L = 2	Phenotypic, Control nCycles	Low Intensity	Low Intensity	-5.56018	NA	NA	NA
meanD.ProductPool	coreStrategies	15	ploidy = 2	Two-Pool Breeding Value	Two-Pool Breeding Value	True Values L = 2	Phenotypic, Control nCycles	High Intensity	Low Intensity	-27.0942	NA	NA	NA
meanD.ProductPool	coreStrategies	15	ploidy = 2	Two-Pool GCA	Two-Pool Breeding Value	Phenotypic, Fast Multiplication	Phenotypic, Control nCycles	Low Intensity	Low Intensity	-355.089	NA	NA	NA
meanD.ProductPool	coreStrategies	15	ploidy = 2	Two-Pool GCA	Two-Pool Breeding Value	Phenotypic, Fast Multiplication	Phenotypic, Control nCycles	High Intensity	Low Intensity	141.473	NA	NA	NA
meanD.ProductPool	coreStrategies	15	ploidy = 2	One-Pool Breeding Value	Two-Pool Breeding Value	Phenotypic, Fast Multiplication	Phenotypic, Control nCycles	Low Intensity	Low Intensity	-6.27236	NA	NA	NA
meanD.ProductPool	coreStrategies	15	ploidy = 2	One-Pool Breeding Value	Two-Pool Breeding Value	Phenotypic, Fast Multiplication	Phenotypic, Control nCycles	High Intensity	Low Intensity	11.2043	3.74352	7.46083	14.9479
meanD.ProductPool	coreStrategies	15	ploidy = 2	Two-Pool Breeding Value	Two-Pool Breeding Value	Phenotypic, Fast Multiplication	Phenotypic, Control nCycles	Low Intensity	Low Intensity	-276.71	NA	NA	NA
meanD.ProductPool	coreStrategies	15	ploidy = 2	Two-Pool Breeding Value	Two-Pool Breeding Value	Phenotypic, Fast Multiplication	Phenotypic, Control nCycles	High Intensity	Low Intensity	11.7857	6.76489	5.02083	18.5506
meanD.ProductPool	coreStrategies	15	ploidy = 2	Two-Pool GCA	Two-Pool Breeding Value	Phenotypic, Slow Multiplication	Phenotypic, Control nCycles	Low Intensity	Low Intensity	-117.218	NA	NA	NA
meanD.ProductPool	coreStrategies	15	ploidy = 2	Two-Pool GCA	Two-Pool Breeding Value	Phenotypic, Slow Multiplication	Phenotypic, Control nCycles	High Intensity	Low Intensity	879.184	NA	NA	NA
meanD.ProductPool	coreStrategies	15	ploidy = 2	One-Pool Breeding Value	Two-Pool Breeding Value	Phenotypic, Slow Multiplication	Phenotypic, Control nCycles	Low Intensity	Low Intensity	-4.9033	NA	NA	NA
meanD.ProductPool	coreStrategies	15	ploidy = 2	One-Pool Breeding Value	Two-Pool Breeding Value	Phenotypic, Slow Multiplication	Phenotypic, Control nCycles	High Intensity	Low Intensity	-10.1506	NA	NA	NA
meanD.ProductPool	coreStrategies	15	ploidy = 2	Two-Pool Breeding Value	Two-Pool Breeding Value	Phenotypic, Slow Multiplication	Phenotypic, Control nCycles	Low Intensity	Low Intensity	-122.233	NA	NA	NA
meanD.ProductPool	coreStrategies	15	ploidy = 2	Two-Pool Breeding Value	Two-Pool Breeding Value	Phenotypic, Slow Multiplication	Phenotypic, Control nCycles	High Intensity	Low Intensity	-190.067	NA	NA	NA
meanD.ProductPool	coreStrategies	15	ploidy = 2	Two-Pool Breeding Value	Two-Pool Breeding Value	True Values L = 2	Phenotypic, Control nCycles	Low Intensity	High Intensity	7.07815	1.70582	5.37233	8.78398
meanD.ProductPool	coreStrategies	15	ploidy = 2	Two-Pool Breeding Value	Two-Pool Breeding Value	True Values L = 2	Phenotypic, Control nCycles	High Intensity	High Intensity	-21.1652	NA	NA	NA
meanD.ProductPool	coreStrategies	15	ploidy = 2	Two-Pool GCA	Two-Pool Breeding Value	Phenotypic, Fast Multiplication	Phenotypic, Control nCycles	Low Intensity	High Intensity	-134.062	NA	NA	NA
meanD.ProductPool	coreStrategies	15	ploidy = 2	Two-Pool GCA	Two-Pool Breeding Value	Phenotypic, Fast Multiplication	Phenotypic, Control nCycles	High Intensity	High Intensity	-335.741	NA	NA	NA
meanD.ProductPool	coreStrategies	15	ploidy = 2	One-Pool Breeding Value	Two-Pool Breeding Value	Phenotypic, Fast Multiplication	Phenotypic, Control nCycles	Low Intensity	High Intensity	-18.2749	NA	NA	NA
meanD.ProductPool	coreStrategies	15	ploidy = 2	One-Pool Breeding Value	Two-Pool Breeding Value	Phenotypic, Fast Multiplication	Phenotypic, Control nCycles	High Intensity	High Intensity	-21.3765	NA	NA	NA
meanD.ProductPool	coreStrategies	15	ploidy = 2	Two-Pool Breeding Value	Two-Pool Breeding Value	Phenotypic, Fast Multiplication	Phenotypic, Control nCycles	Low Intensity	High Intensity	-110.006	NA	NA	NA
meanD.ProductPool	coreStrategies	15	ploidy = 2	Two-Pool Breeding Value	Two-Pool Breeding Value	Phenotypic, Fast Multiplication	Phenotypic, Control nCycles	High Intensity	High Intensity	-391.304	NA	NA	NA
meanD.ProductPool	coreStrategies	15	ploidy = 2	Two-Pool GCA	Two-Pool Breeding Value	Phenotypic, Slow Multiplication	Phenotypic, Control nCycles	Low Intensity	High Intensity	-93.5957	NA	NA	NA
meanD.ProductPool	coreStrategies	15	ploidy = 2	Two-Pool GCA	Two-Pool Breeding Value	Phenotypic, Slow Multiplication	Phenotypic, Control nCycles	High Intensity	High Intensity	-218.465	NA	NA	NA
meanD.ProductPool	coreStrategies	15	ploidy = 2	One-Pool Breeding Value	Two-Pool Breeding Value	Phenotypic, Slow Multiplication	Phenotypic, Control nCycles	Low Intensity	High Intensity	-8.70276	NA	NA	NA
meanD.ProductPool	coreStrategies	15	ploidy = 2	One-Pool Breeding Value	Two-Pool Breeding Value	Phenotypic, Slow Multiplication	Phenotypic, Control nCycles	High Intensity	High Intensity	-18.9478	NA	NA	NA
meanD.ProductPool	coreStrategies	15	ploidy = 2	Two-Pool Breeding Value	Two-Pool Breeding Value	Phenotypic, Slow Multiplication	Phenotypic, Control nCycles	Low Intensity	High Intensity	-93.1189	NA	NA	NA
meanD.ProductPool	coreStrategies	15	ploidy = 2	Two-Pool Breeding Value	Two-Pool Breeding Value	Phenotypic, Slow Multiplication	Phenotypic, Control nCycles	High Intensity	High Intensity	-102.411	NA	NA	NA
meanD.ProductPool	coreStrategies	15	ploidy = 2	Two-Pool Breeding Value	Two-Pool Breeding Value	True Values L = 2	True Values L = 2	High Intensity	Low Intensity	-88.6174	NA	NA	NA
meanD.ProductPool	coreStrategies	15	ploidy = 2	Two-Pool GCA	Two-Pool Breeding Value	Phenotypic, Fast Multiplication	True Values L = 2	Low Intensity	Low Intensity	-21.4394	NA	NA	NA
meanD.ProductPool	coreStrategies	15	ploidy = 2	Two-Pool GCA	Two-Pool Breeding Value	Phenotypic, Fast Multiplication	True Values L = 2	High Intensity	Low Intensity	-20.3479	NA	NA	NA
meanD.ProductPool	coreStrategies	15	ploidy = 2	One-Pool Breeding Value	Two-Pool Breeding Value	Phenotypic, Fast Multiplication	True Values L = 2	Low Intensity	Low Intensity	-5.855	NA	NA	NA
meanD.ProductPool	coreStrategies	15	ploidy = 2	One-Pool Breeding Value	Two-Pool Breeding Value	Phenotypic, Fast Multiplication	True Values L = 2	High Intensity	Low Intensity	-2.26534	NA	NA	NA
meanD.ProductPool	coreStrategies	15	ploidy = 2	Two-Pool Breeding Value	Two-Pool Breeding Value	Phenotypic, Fast Multiplication	True Values L = 2	Low Intensity	Low Intensity	-15.8446	NA	NA	NA
meanD.ProductPool	coreStrategies	15	ploidy = 2	Two-Pool Breeding Value	Two-Pool Breeding Value	Phenotypic, Fast Multiplication	True Values L = 2	High Intensity	Low Intensity	-8.17054	NA	NA	NA
meanD.ProductPool	coreStrategies	15	ploidy = 2	Two-Pool GCA	Two-Pool Breeding Value	Phenotypic, Slow Multiplication	True Values L = 2	Low Intensity	Low Intensity	-21.3117	NA	NA	NA
meanD.ProductPool	coreStrategies	15	ploidy = 2	Two-Pool GCA	Two-Pool Breeding Value	Phenotypic, Slow Multiplication	True Values L = 2	High Intensity	Low Intensity	-25.6471	NA	NA	NA
meanD.ProductPool	coreStrategies	15	ploidy = 2	One-Pool Breeding Value	Two-Pool Breeding Value	Phenotypic, Slow Multiplication	True Values L = 2	Low Intensity	Low Intensity	-5.08352	NA	NA	NA
meanD.ProductPool	coreStrategies	15	ploidy = 2	One-Pool Breeding Value	Two-Pool Breeding Value	Phenotypic, Slow Multiplication	True Values L = 2	High Intensity	Low Intensity	-7.79804	NA	NA	NA
meanD.ProductPool	coreStrategies	15	ploidy = 2	Two-Pool Breeding Value	Two-Pool Breeding Value	Phenotypic, Slow Multiplication	True Values L = 2	Low Intensity	Low Intensity	-19.0346	NA	NA	NA
meanD.ProductPool	coreStrategies	15	ploidy = 2	Two-Pool Breeding Value	Two-Pool Breeding Value	Phenotypic, Slow Multiplication	True Values L = 2	High Intensity	Low Intensity	-16.1288	NA	NA	NA
meanD.ProductPool	coreStrategies	15	ploidy = 2	Two-Pool GCA	Two-Pool Breeding Value	Phenotypic, Fast Multiplication	True Values L = 2	Low Intensity	High Intensity	-38.2634	NA	NA	NA
meanD.ProductPool	coreStrategies	15	ploidy = 2	Two-Pool GCA	Two-Pool Breeding Value	Phenotypic, Fast Multiplication	True Values L = 2	High Intensity	High Intensity	-39.3331	NA	NA	NA
meanD.ProductPool	coreStrategies	15	ploidy = 2	One-Pool Breeding Value	Two-Pool Breeding Value	Phenotypic, Fast Multiplication	True Values L = 2	Low Intensity	High Intensity	-19.9417	NA	NA	NA
meanD.ProductPool	coreStrategies	15	ploidy = 2	One-Pool Breeding Value	Two-Pool Breeding Value	Phenotypic, Fast Multiplication	True Values L = 2	High Intensity	High Intensity	-21.2193	NA	NA	NA
meanD.ProductPool	coreStrategies	15	ploidy = 2	Two-Pool Breeding Value	Two-Pool Breeding Value	Phenotypic, Fast Multiplication	True Values L = 2	Low Intensity	High Intensity	-34.1768	NA	NA	NA
meanD.ProductPool	coreStrategies	15	ploidy = 2	Two-Pool Breeding Value	Two-Pool Breeding Value	Phenotypic, Fast Multiplication	True Values L = 2	High Intensity	High Intensity	-31.2655	NA	NA	NA
meanD.ProductPool	coreStrategies	15	ploidy = 2	Two-Pool GCA	Two-Pool Breeding Value	Phenotypic, Slow Multiplication	True Values L = 2	Low Intensity	High Intensity	-36.8692	NA	NA	NA
meanD.ProductPool	coreStrategies	15	ploidy = 2	Two-Pool GCA	Two-Pool Breeding Value	Phenotypic, Slow Multiplication	True Values L = 2	High Intensity	High Intensity	-42.2462	NA	NA	NA
meanD.ProductPool	coreStrategies	15	ploidy = 2	One-Pool Breeding Value	Two-Pool Breeding Value	Phenotypic, Slow Multiplication	True Values L = 2	Low Intensity	High Intensity	-12.4024	NA	NA	NA
meanD.ProductPool	coreStrategies	15	ploidy = 2	One-Pool Breeding Value	Two-Pool Breeding Value	Phenotypic, Slow Multiplication	True Values L = 2	High Intensity	High Intensity	-20.0905	NA	NA	NA
meanD.ProductPool	coreStrategies	15	ploidy = 2	Two-Pool Breeding Value	Two-Pool Breeding Value	Phenotypic, Slow Multiplication	True Values L = 2	Low Intensity	High Intensity	-35.4842	NA	NA	NA
meanD.ProductPool	coreStrategies	15	ploidy = 2	Two-Pool Breeding Value	Two-Pool Breeding Value	Phenotypic, Slow Multiplication	True Values L = 2	High Intensity	High Intensity	-34.1133	NA	NA	NA
meanD.ProductPool	coreStrategies	15	ploidy = 2	Two-Pool GCA	Two-Pool GCA	Phenotypic, Fast Multiplication	Phenotypic, Fast Multiplication	High Intensity	Low Intensity	-28.5752	NA	NA	NA
meanD.ProductPool	coreStrategies	15	ploidy = 2	One-Pool Breeding Value	Two-Pool GCA	Phenotypic, Fast Multiplication	Phenotypic, Fast Multiplication	Low Intensity	Low Intensity	18.9264	1.36575	17.5607	20.2922
meanD.ProductPool	coreStrategies	15	ploidy = 2	One-Pool Breeding Value	Two-Pool GCA	Phenotypic, Fast Multiplication	Phenotypic, Fast Multiplication	High Intensity	Low Intensity	99.6873	NA	NA	NA
meanD.ProductPool	coreStrategies	15	ploidy = 2	Two-Pool Breeding Value	Two-Pool GCA	Phenotypic, Fast Multiplication	Phenotypic, Fast Multiplication	Low Intensity	Low Intensity	-733.387	NA	NA	NA
meanD.ProductPool	coreStrategies	15	ploidy = 2	Two-Pool Breeding Value	Two-Pool GCA	Phenotypic, Fast Multiplication	Phenotypic, Fast Multiplication	High Intensity	Low Intensity	-86.0887	NA	NA	NA
meanD.ProductPool	coreStrategies	15	ploidy = 2	Two-Pool GCA	Two-Pool GCA	Phenotypic, Slow Multiplication	Phenotypic, Fast Multiplication	Low Intensity	Low Intensity	-20.1651	NA	NA	NA
meanD.ProductPool	coreStrategies	15	ploidy = 2	Two-Pool GCA	Two-Pool GCA	Phenotypic, Slow Multiplication	Phenotypic, Fast Multiplication	High Intensity	Low Intensity	37.5116	NA	NA	NA
meanD.ProductPool	coreStrategies	15	ploidy = 2	One-Pool Breeding Value	Two-Pool GCA	Phenotypic, Slow Multiplication	Phenotypic, Fast Multiplication	Low Intensity	Low Intensity	1.51349	0.320461	1.19303	1.83395
meanD.ProductPool	coreStrategies	15	ploidy = 2	One-Pool Breeding Value	Two-Pool GCA	Phenotypic, Slow Multiplication	Phenotypic, Fast Multiplication	High Intensity	Low Intensity	8.01647	0.746669	7.2698	8.76314
meanD.ProductPool	coreStrategies	15	ploidy = 2	Two-Pool Breeding Value	Two-Pool GCA	Phenotypic, Slow Multiplication	Phenotypic, Fast Multiplication	Low Intensity	Low Intensity	11.3263	5.99931	5.327	17.3256
meanD.ProductPool	coreStrategies	15	ploidy = 2	Two-Pool Breeding Value	Two-Pool GCA	Phenotypic, Slow Multiplication	Phenotypic, Fast Multiplication	High Intensity	Low Intensity	406.348	NA	NA	NA
meanD.ProductPool	coreStrategies	15	ploidy = 2	One-Pool Breeding Value	Two-Pool GCA	Phenotypic, Fast Multiplication	Phenotypic, Fast Multiplication	Low Intensity	High Intensity	10.6515	0.806382	9.8451	11.4579
meanD.ProductPool	coreStrategies	15	ploidy = 2	One-Pool Breeding Value	Two-Pool GCA	Phenotypic, Fast Multiplication	Phenotypic, Fast Multiplication	High Intensity	High Intensity	46.6347	NA	NA	NA
meanD.ProductPool	coreStrategies	15	ploidy = 2	Two-Pool Breeding Value	Two-Pool GCA	Phenotypic, Fast Multiplication	Phenotypic, Fast Multiplication	Low Intensity	High Intensity	15.4369	5.41322	10.0236	20.8501
meanD.ProductPool	coreStrategies	15	ploidy = 2	Two-Pool Breeding Value	Two-Pool GCA	Phenotypic, Fast Multiplication	Phenotypic, Fast Multiplication	High Intensity	High Intensity	-288.849	NA	NA	NA
meanD.ProductPool	coreStrategies	15	ploidy = 2	Two-Pool GCA	Two-Pool GCA	Phenotypic, Slow Multiplication	Phenotypic, Fast Multiplication	Low Intensity	High Intensity	-24.7375	NA	NA	NA
meanD.ProductPool	coreStrategies	15	ploidy = 2	Two-Pool GCA	Two-Pool GCA	Phenotypic, Slow Multiplication	Phenotypic, Fast Multiplication	High Intensity	High Intensity	-95.243	NA	NA	NA
meanD.ProductPool	coreStrategies	15	ploidy = 2	One-Pool Breeding Value	Two-Pool GCA	Phenotypic, Slow Multiplication	Phenotypic, Fast Multiplication	Low Intensity	High Intensity	-0.0147322	NA	NA	NA
meanD.ProductPool	coreStrategies	15	ploidy = 2	One-Pool Breeding Value	Two-Pool GCA	Phenotypic, Slow Multiplication	Phenotypic, Fast Multiplication	High Intensity	High Intensity	3.13895	0.980375	2.15858	4.11933
meanD.ProductPool	coreStrategies	15	ploidy = 2	Two-Pool Breeding Value	Two-Pool GCA	Phenotypic, Slow Multiplication	Phenotypic, Fast Multiplication	Low Intensity	High Intensity	-13.6582	NA	NA	NA
meanD.ProductPool	coreStrategies	15	ploidy = 2	Two-Pool Breeding Value	Two-Pool GCA	Phenotypic, Slow Multiplication	Phenotypic, Fast Multiplication	High Intensity	High Intensity	9.06829	4.27656	4.79173	13.3449
meanD.ProductPool	coreStrategies	15	ploidy = 2	One-Pool Breeding Value	One-Pool Breeding Value	Phenotypic, Fast Multiplication	Phenotypic, Fast Multiplication	High Intensity	Low Intensity	-15.5299	NA	NA	NA
meanD.ProductPool	coreStrategies	15	ploidy = 2	Two-Pool Breeding Value	One-Pool Breeding Value	Phenotypic, Fast Multiplication	Phenotypic, Fast Multiplication	Low Intensity	Low Intensity	9.71297	0.942897	8.77008	10.6559
meanD.ProductPool	coreStrategies	15	ploidy = 2	Two-Pool Breeding Value	One-Pool Breeding Value	Phenotypic, Fast Multiplication	Phenotypic, Fast Multiplication	High Intensity	Low Intensity	-3.45096	NA	NA	NA
meanD.ProductPool	coreStrategies	15	ploidy = 2	Two-Pool GCA	One-Pool Breeding Value	Phenotypic, Slow Multiplication	Phenotypic, Fast Multiplication	Low Intensity	Low Intensity	27.3371	NA	NA	NA
meanD.ProductPool	coreStrategies	15	ploidy = 2	Two-Pool GCA	One-Pool Breeding Value	Phenotypic, Slow Multiplication	Phenotypic, Fast Multiplication	High Intensity	Low Intensity	20.7067	1.41029	19.2964	22.117
meanD.ProductPool	coreStrategies	15	ploidy = 2	One-Pool Breeding Value	One-Pool Breeding Value	Phenotypic, Slow Multiplication	Phenotypic, Fast Multiplication	Low Intensity	Low Intensity	-4.4044	NA	NA	NA
meanD.ProductPool	coreStrategies	15	ploidy = 2	One-Pool Breeding Value	One-Pool Breeding Value	Phenotypic, Slow Multiplication	Phenotypic, Fast Multiplication	High Intensity	Low Intensity	-21.3402	NA	NA	NA
meanD.ProductPool	coreStrategies	15	ploidy = 2	Two-Pool Breeding Value	One-Pool Breeding Value	Phenotypic, Slow Multiplication	Phenotypic, Fast Multiplication	Low Intensity	Low Intensity	20.0216	1.70099	18.3206	21.7226
meanD.ProductPool	coreStrategies	15	ploidy = 2	Two-Pool Breeding Value	One-Pool Breeding Value	Phenotypic, Slow Multiplication	Phenotypic, Fast Multiplication	High Intensity	Low Intensity	11.0246	1.01045	10.0141	12.035
meanD.ProductPool	coreStrategies	15	ploidy = 2	Two-Pool Breeding Value	One-Pool Breeding Value	Phenotypic, Fast Multiplication	Phenotypic, Fast Multiplication	Low Intensity	High Intensity	66.5235	NA	NA	NA
meanD.ProductPool	coreStrategies	15	ploidy = 2	Two-Pool Breeding Value	One-Pool Breeding Value	Phenotypic, Fast Multiplication	Phenotypic, Fast Multiplication	High Intensity	High Intensity	11.4069	2.50944	8.89746	13.9163
meanD.ProductPool	coreStrategies	15	ploidy = 2	Two-Pool GCA	One-Pool Breeding Value	Phenotypic, Slow Multiplication	Phenotypic, Fast Multiplication	Low Intensity	High Intensity	273.634	NA	NA	NA
meanD.ProductPool	coreStrategies	15	ploidy = 2	Two-Pool GCA	One-Pool Breeding Value	Phenotypic, Slow Multiplication	Phenotypic, Fast Multiplication	High Intensity	High Intensity	83.4235	NA	NA	NA
meanD.ProductPool	coreStrategies	15	ploidy = 2	One-Pool Breeding Value	One-Pool Breeding Value	Phenotypic, Slow Multiplication	Phenotypic, Fast Multiplication	Low Intensity	High Intensity	-6.54483	NA	NA	NA
meanD.ProductPool	coreStrategies	15	ploidy = 2	One-Pool Breeding Value	One-Pool Breeding Value	Phenotypic, Slow Multiplication	Phenotypic, Fast Multiplication	High Intensity	High Intensity	-17.5431	NA	NA	NA
meanD.ProductPool	coreStrategies	15	ploidy = 2	Two-Pool Breeding Value	One-Pool Breeding Value	Phenotypic, Slow Multiplication	Phenotypic, Fast Multiplication	Low Intensity	High Intensity	163.977	NA	NA	NA
meanD.ProductPool	coreStrategies	15	ploidy = 2	Two-Pool Breeding Value	One-Pool Breeding Value	Phenotypic, Slow Multiplication	Phenotypic, Fast Multiplication	High Intensity	High Intensity	77.7226	NA	NA	NA
meanD.ProductPool	coreStrategies	15	ploidy = 2	Two-Pool Breeding Value	Two-Pool Breeding Value	Phenotypic, Fast Multiplication	Phenotypic, Fast Multiplication	High Intensity	Low Intensity	-55.0285	NA	NA	NA
meanD.ProductPool	coreStrategies	15	ploidy = 2	Two-Pool GCA	Two-Pool Breeding Value	Phenotypic, Slow Multiplication	Phenotypic, Fast Multiplication	Low Intensity	Low Intensity	-66.8406	NA	NA	NA
meanD.ProductPool	coreStrategies	15	ploidy = 2	Two-Pool GCA	Two-Pool Breeding Value	Phenotypic, Slow Multiplication	Phenotypic, Fast Multiplication	High Intensity	Low Intensity	139.695	NA	NA	NA
meanD.ProductPool	coreStrategies	15	ploidy = 2	One-Pool Breeding Value	Two-Pool Breeding Value	Phenotypic, Slow Multiplication	Phenotypic, Fast Multiplication	Low Intensity	Low Intensity	-0.790485	0.401818	-1.1923	-0.388667
meanD.ProductPool	coreStrategies	15	ploidy = 2	One-Pool Breeding Value	Two-Pool Breeding Value	Phenotypic, Slow Multiplication	Phenotypic, Fast Multiplication	High Intensity	Low Intensity	1.3747	1.22752	0.147176	2.60222
meanD.ProductPool	coreStrategies	15	ploidy = 2	Two-Pool Breeding Value	Two-Pool Breeding Value	Phenotypic, Slow Multiplication	Phenotypic, Fast Multiplication	Low Intensity	Low Intensity	-55.4149	NA	NA	NA
meanD.ProductPool	coreStrategies	15	ploidy = 2	Two-Pool Breeding Value	Two-Pool Breeding Value	Phenotypic, Slow Multiplication	Phenotypic, Fast Multiplication	High Intensity	Low Intensity	-29.9751	NA	NA	NA
meanD.ProductPool	coreStrategies	15	ploidy = 2	Two-Pool GCA	Two-Pool Breeding Value	Phenotypic, Slow Multiplication	Phenotypic, Fast Multiplication	Low Intensity	High Intensity	-60.0255	NA	NA	NA
meanD.ProductPool	coreStrategies	15	ploidy = 2	Two-Pool GCA	Two-Pool Breeding Value	Phenotypic, Slow Multiplication	Phenotypic, Fast Multiplication	High Intensity	High Intensity	-165.517	NA	NA	NA
meanD.ProductPool	coreStrategies	15	ploidy = 2	One-Pool Breeding Value	Two-Pool Breeding Value	Phenotypic, Slow Multiplication	Phenotypic, Fast Multiplication	Low Intensity	High Intensity	-4.11683	NA	NA	NA
meanD.ProductPool	coreStrategies	15	ploidy = 2	One-Pool Breeding Value	Two-Pool Breeding Value	Phenotypic, Slow Multiplication	Phenotypic, Fast Multiplication	High Intensity	High Intensity	-7.49881	NA	NA	NA
meanD.ProductPool	coreStrategies	15	ploidy = 2	Two-Pool Breeding Value	Two-Pool Breeding Value	Phenotypic, Slow Multiplication	Phenotypic, Fast Multiplication	Low Intensity	High Intensity	-55.1632	NA	NA	NA
meanD.ProductPool	coreStrategies	15	ploidy = 2	Two-Pool Breeding Value	Two-Pool Breeding Value	Phenotypic, Slow Multiplication	Phenotypic, Fast Multiplication	High Intensity	High Intensity	-52.238	NA	NA	NA
meanD.ProductPool	coreStrategies	15	ploidy = 2	Two-Pool GCA	Two-Pool GCA	Phenotypic, Slow Multiplication	Phenotypic, Slow Multiplication	High Intensity	Low Intensity	1.42575	4.54528	-3.11953	5.97102
meanD.ProductPool	coreStrategies	15	ploidy = 2	One-Pool Breeding Value	Two-Pool GCA	Phenotypic, Slow Multiplication	Phenotypic, Slow Multiplication	Low Intensity	Low Intensity	2.53288	0.310551	2.22233	2.84343
meanD.ProductPool	coreStrategies	15	ploidy = 2	One-Pool Breeding Value	Two-Pool GCA	Phenotypic, Slow Multiplication	Phenotypic, Slow Multiplication	High Intensity	Low Intensity	12.1935	0.798065	11.3954	12.9916
meanD.ProductPool	coreStrategies	15	ploidy = 2	Two-Pool Breeding Value	Two-Pool GCA	Phenotypic, Slow Multiplication	Phenotypic, Slow Multiplication	Low Intensity	Low Intensity	-97.7683	NA	NA	NA
meanD.ProductPool	coreStrategies	15	ploidy = 2	Two-Pool Breeding Value	Two-Pool GCA	Phenotypic, Slow Multiplication	Phenotypic, Slow Multiplication	High Intensity	Low Intensity	-74.442	NA	NA	NA
meanD.ProductPool	coreStrategies	15	ploidy = 2	One-Pool Breeding Value	Two-Pool GCA	Phenotypic, Slow Multiplication	Phenotypic, Slow Multiplication	Low Intensity	High Intensity	2.45549	0.295059	2.16043	2.75055
meanD.ProductPool	coreStrategies	15	ploidy = 2	One-Pool Breeding Value	Two-Pool GCA	Phenotypic, Slow Multiplication	Phenotypic, Slow Multiplication	High Intensity	High Intensity	10.1312	0.645737	9.48545	10.7769
meanD.ProductPool	coreStrategies	15	ploidy = 2	Two-Pool Breeding Value	Two-Pool GCA	Phenotypic, Slow Multiplication	Phenotypic, Slow Multiplication	Low Intensity	High Intensity	23.2891	NA	NA	NA
meanD.ProductPool	coreStrategies	15	ploidy = 2	Two-Pool Breeding Value	Two-Pool GCA	Phenotypic, Slow Multiplication	Phenotypic, Slow Multiplication	High Intensity	High Intensity	96.0573	NA	NA	NA
meanD.ProductPool	coreStrategies	15	ploidy = 2	One-Pool Breeding Value	One-Pool Breeding Value	Phenotypic, Slow Multiplication	Phenotypic, Slow Multiplication	High Intensity	Low Intensity	-1.95615	NA	NA	NA
meanD.ProductPool	coreStrategies	15	ploidy = 2	Two-Pool Breeding Value	One-Pool Breeding Value	Phenotypic, Slow Multiplication	Phenotypic, Slow Multiplication	Low Intensity	Low Intensity	1.18965	0.341859	0.847792	1.53151
meanD.ProductPool	coreStrategies	15	ploidy = 2	Two-Pool Breeding Value	One-Pool Breeding Value	Phenotypic, Slow Multiplication	Phenotypic, Slow Multiplication	High Intensity	Low Intensity	-0.549511	0.428414	-0.977927	-0.1211
meanD.ProductPool	coreStrategies	15	ploidy = 2	Two-Pool Breeding Value	One-Pool Breeding Value	Phenotypic, Slow Multiplication	Phenotypic, Slow Multiplication	Low Intensity	High Intensity	7.68182	0.842541	6.83928	8.52436
meanD.ProductPool	coreStrategies	15	ploidy = 2	Two-Pool Breeding Value	One-Pool Breeding Value	Phenotypic, Slow Multiplication	Phenotypic, Slow Multiplication	High Intensity	High Intensity	2.12588	1.25114	0.874711	3.37698
meanD.ProductPool	coreStrategies	15	ploidy = 2	Two-Pool Breeding Value	Two-Pool Breeding Value	Phenotypic, Slow Multiplication	Phenotypic, Slow Multiplication	High Intensity	Low Intensity	-63.1906	NA	NA	NA
varG.ProductPool	coreStrategies	15	ploidy = 2	Two-Pool GCA	Two-Pool GCA	Genomic Estimated Values L = 2	Genomic Estimated Values L = 2	High Intensity	Low Intensity	35.5736	NA	NA	NA
varG.ProductPool	coreStrategies	15	ploidy = 2	Two-Pool GCA	Two-Pool GCA	Phenotypic, Control nCycles	Genomic Estimated Values L = 2	Low Intensity	Low Intensity	33.2802	NA	NA	NA
varG.ProductPool	coreStrategies	15	ploidy = 2	Two-Pool GCA	Two-Pool GCA	Phenotypic, Control nCycles	Genomic Estimated Values L = 2	High Intensity	Low Intensity	27.1135	NA	NA	NA
varG.ProductPool	coreStrategies	15	ploidy = 2	Two-Pool GCA	Two-Pool GCA	True Values L = 2	Genomic Estimated Values L = 2	Low Intensity	Low Intensity	32.4802	NA	NA	NA
varG.ProductPool	coreStrategies	15	ploidy = 2	Two-Pool GCA	Two-Pool GCA	True Values L = 2	Genomic Estimated Values L = 2	High Intensity	Low Intensity	38.3456	NA	NA	NA
varG.ProductPool	coreStrategies	15	ploidy = 2	One-Pool Cross Performance	Two-Pool GCA	Genomic Estimated Values L = 2	Genomic Estimated Values L = 2	Low Intensity	Low Intensity	10.9457	15.6851	-4.7394	26.6308
varG.ProductPool	coreStrategies	15	ploidy = 2	One-Pool Cross Performance	Two-Pool GCA	Genomic Estimated Values L = 2	Genomic Estimated Values L = 2	High Intensity	Low Intensity	14.8586	1.14582	13.7127	16.0044
varG.ProductPool	coreStrategies	15	ploidy = 2	One-Pool Cross Performance	Two-Pool GCA	True Values L = 2	Genomic Estimated Values L = 2	Low Intensity	Low Intensity	26.9046	NA	NA	NA
varG.ProductPool	coreStrategies	15	ploidy = 2	One-Pool Cross Performance	Two-Pool GCA	True Values L = 2	Genomic Estimated Values L = 2	High Intensity	Low Intensity	21.078	0.989461	20.0885	22.0674
varG.ProductPool	coreStrategies	15	ploidy = 2	One-Pool Breeding Value	Two-Pool GCA	Genomic Estimated Values L = 2	Genomic Estimated Values L = 2	Low Intensity	Low Intensity	3.50879	2.1587	1.3501	5.66749
varG.ProductPool	coreStrategies	15	ploidy = 2	One-Pool Breeding Value	Two-Pool GCA	Genomic Estimated Values L = 2	Genomic Estimated Values L = 2	High Intensity	Low Intensity	7.85968	0.533256	7.32643	8.39294
varG.ProductPool	coreStrategies	15	ploidy = 2	One-Pool Breeding Value	Two-Pool GCA	Phenotypic, Control nCycles	Genomic Estimated Values L = 2	Low Intensity	Low Intensity	3.71263	2.67847	1.03416	6.3911
varG.ProductPool	coreStrategies	15	ploidy = 2	One-Pool Breeding Value	Two-Pool GCA	Phenotypic, Control nCycles	Genomic Estimated Values L = 2	High Intensity	Low Intensity	8.04503	0.790671	7.25436	8.8357
varG.ProductPool	coreStrategies	15	ploidy = 2	One-Pool Breeding Value	Two-Pool GCA	True Values L = 2	Genomic Estimated Values L = 2	Low Intensity	Low Intensity	10.8759	0.649691	10.2262	11.5256
varG.ProductPool	coreStrategies	15	ploidy = 2	One-Pool Breeding Value	Two-Pool GCA	True Values L = 2	Genomic Estimated Values L = 2	High Intensity	Low Intensity	11.1284	0.344779	10.7836	11.4732
varG.ProductPool	coreStrategies	15	ploidy = 2	Two-Pool Breeding Value	Two-Pool GCA	Genomic Estimated Values L = 2	Genomic Estimated Values L = 2	Low Intensity	Low Intensity	22.1972	12.403	9.79417	34.6002
varG.ProductPool	coreStrategies	15	ploidy = 2	Two-Pool Breeding Value	Two-Pool GCA	Genomic Estimated Values L = 2	Genomic Estimated Values L = 2	High Intensity	Low Intensity	22.1805	2.6686	19.5119	24.8491
varG.ProductPool	coreStrategies	15	ploidy = 2	Two-Pool Breeding Value	Two-Pool GCA	Phenotypic, Control nCycles	Genomic Estimated Values L = 2	Low Intensity	Low Intensity	10.5787	4.67495	5.90375	15.2537
varG.ProductPool	coreStrategies	15	ploidy = 2	Two-Pool Breeding Value	Two-Pool GCA	Phenotypic, Control nCycles	Genomic Estimated Values L = 2	High Intensity	Low Intensity	18.4846	2.58367	15.9009	21.0683
varG.ProductPool	coreStrategies	15	ploidy = 2	Two-Pool Breeding Value	Two-Pool GCA	True Values L = 2	Genomic Estimated Values L = 2	Low Intensity	Low Intensity	-0.496699	15.2699	-15.7666	14.7732
varG.ProductPool	coreStrategies	15	ploidy = 2	Two-Pool Breeding Value	Two-Pool GCA	True Values L = 2	Genomic Estimated Values L = 2	High Intensity	Low Intensity	15.8842	0.860465	15.0237	16.7446
varG.ProductPool	coreStrategies	15	ploidy = 2	Two-Pool GCA	Two-Pool GCA	Phenotypic, Fast Multiplication	Genomic Estimated Values L = 2	Low Intensity	Low Intensity	-3.3753	NA	NA	NA
varG.ProductPool	coreStrategies	15	ploidy = 2	Two-Pool GCA	Two-Pool GCA	Phenotypic, Fast Multiplication	Genomic Estimated Values L = 2	High Intensity	Low Intensity	1.30644	2.80738	-1.50094	4.11382
varG.ProductPool	coreStrategies	15	ploidy = 2	One-Pool Breeding Value	Two-Pool GCA	Phenotypic, Fast Multiplication	Genomic Estimated Values L = 2	Low Intensity	Low Intensity	-0.761889	2.04271	-2.8046	1.28082
varG.ProductPool	coreStrategies	15	ploidy = 2	One-Pool Breeding Value	Two-Pool GCA	Phenotypic, Fast Multiplication	Genomic Estimated Values L = 2	High Intensity	Low Intensity	6.61565	1.11354	5.50211	7.72919
varG.ProductPool	coreStrategies	15	ploidy = 2	Two-Pool Breeding Value	Two-Pool GCA	Phenotypic, Fast Multiplication	Genomic Estimated Values L = 2	Low Intensity	Low Intensity	-5.50854	NA	NA	NA
varG.ProductPool	coreStrategies	15	ploidy = 2	Two-Pool Breeding Value	Two-Pool GCA	Phenotypic, Fast Multiplication	Genomic Estimated Values L = 2	High Intensity	Low Intensity	9.917	1.79058	8.12642	11.7076
varG.ProductPool	coreStrategies	15	ploidy = 2	Two-Pool GCA	Two-Pool GCA	Phenotypic, Slow Multiplication	Genomic Estimated Values L = 2	Low Intensity	Low Intensity	-3.61178	NA	NA	NA
varG.ProductPool	coreStrategies	15	ploidy = 2	Two-Pool GCA	Two-Pool GCA	Phenotypic, Slow Multiplication	Genomic Estimated Values L = 2	High Intensity	Low Intensity	-0.554129	2.69766	-3.25179	2.14353
varG.ProductPool	coreStrategies	15	ploidy = 2	One-Pool Breeding Value	Two-Pool GCA	Phenotypic, Slow Multiplication	Genomic Estimated Values L = 2	Low Intensity	Low Intensity	0.645711	0.401285	0.244426	1.047
varG.ProductPool	coreStrategies	15	ploidy = 2	One-Pool Breeding Value	Two-Pool GCA	Phenotypic, Slow Multiplication	Genomic Estimated Values L = 2	High Intensity	Low Intensity	1.33077	0.855517	0.475249	2.18628
varG.ProductPool	coreStrategies	15	ploidy = 2	Two-Pool Breeding Value	Two-Pool GCA	Phenotypic, Slow Multiplication	Genomic Estimated Values L = 2	Low Intensity	Low Intensity	-0.625062	3.06823	-3.69329	2.44317
varG.ProductPool	coreStrategies	15	ploidy = 2	Two-Pool Breeding Value	Two-Pool GCA	Phenotypic, Slow Multiplication	Genomic Estimated Values L = 2	High Intensity	Low Intensity	3.86279	1.96822	1.89457	5.83101
varG.ProductPool	coreStrategies	15	ploidy = 2	Two-Pool GCA	Two-Pool GCA	Phenotypic, Control nCycles	Genomic Estimated Values L = 2	Low Intensity	High Intensity	35.209	NA	NA	NA
varG.ProductPool	coreStrategies	15	ploidy = 2	Two-Pool GCA	Two-Pool GCA	Phenotypic, Control nCycles	Genomic Estimated Values L = 2	High Intensity	High Intensity	47.3384	NA	NA	NA
varG.ProductPool	coreStrategies	15	ploidy = 2	Two-Pool GCA	Two-Pool GCA	True Values L = 2	Genomic Estimated Values L = 2	Low Intensity	High Intensity	36.0442	NA	NA	NA
varG.ProductPool	coreStrategies	15	ploidy = 2	Two-Pool GCA	Two-Pool GCA	True Values L = 2	Genomic Estimated Values L = 2	High Intensity	High Intensity	41.7293	NA	NA	NA
varG.ProductPool	coreStrategies	15	ploidy = 2	One-Pool Cross Performance	Two-Pool GCA	Genomic Estimated Values L = 2	Genomic Estimated Values L = 2	Low Intensity	High Intensity	39.8523	NA	NA	NA
varG.ProductPool	coreStrategies	15	ploidy = 2	One-Pool Cross Performance	Two-Pool GCA	Genomic Estimated Values L = 2	Genomic Estimated Values L = 2	High Intensity	High Intensity	0.316085	3.04221	-2.72613	3.3583
varG.ProductPool	coreStrategies	15	ploidy = 2	One-Pool Cross Performance	Two-Pool GCA	True Values L = 2	Genomic Estimated Values L = 2	Low Intensity	High Intensity	13.0466	3.56143	9.48517	16.608
varG.ProductPool	coreStrategies	15	ploidy = 2	One-Pool Cross Performance	Two-Pool GCA	True Values L = 2	Genomic Estimated Values L = 2	High Intensity	High Intensity	16.3097	0.905016	15.4047	17.2147
varG.ProductPool	coreStrategies	15	ploidy = 2	One-Pool Breeding Value	Two-Pool GCA	Genomic Estimated Values L = 2	Genomic Estimated Values L = 2	Low Intensity	High Intensity	-48.8002	NA	NA	NA
varG.ProductPool	coreStrategies	15	ploidy = 2	One-Pool Breeding Value	Two-Pool GCA	Genomic Estimated Values L = 2	Genomic Estimated Values L = 2	High Intensity	High Intensity	1.04785	1.03613	0.0117178	2.08398
varG.ProductPool	coreStrategies	15	ploidy = 2	One-Pool Breeding Value	Two-Pool GCA	Phenotypic, Control nCycles	Genomic Estimated Values L = 2	Low Intensity	High Intensity	-113.82	NA	NA	NA
varG.ProductPool	coreStrategies	15	ploidy = 2	One-Pool Breeding Value	Two-Pool GCA	Phenotypic, Control nCycles	Genomic Estimated Values L = 2	High Intensity	High Intensity	-3.32126	NA	NA	NA
varG.ProductPool	coreStrategies	15	ploidy = 2	One-Pool Breeding Value	Two-Pool GCA	True Values L = 2	Genomic Estimated Values L = 2	Low Intensity	High Intensity	1.60913	1.46801	0.141125	3.07714
varG.ProductPool	coreStrategies	15	ploidy = 2	One-Pool Breeding Value	Two-Pool GCA	True Values L = 2	Genomic Estimated Values L = 2	High Intensity	High Intensity	7.39988	0.436834	6.96305	7.83672
varG.ProductPool	coreStrategies	15	ploidy = 2	Two-Pool Breeding Value	Two-Pool GCA	Genomic Estimated Values L = 2	Genomic Estimated Values L = 2	Low Intensity	High Intensity	31.9133	NA	NA	NA
varG.ProductPool	coreStrategies	15	ploidy = 2	Two-Pool Breeding Value	Two-Pool GCA	Genomic Estimated Values L = 2	Genomic Estimated Values L = 2	High Intensity	High Intensity	2.68181	5.19316	-2.51135	7.87497
varG.ProductPool	coreStrategies	15	ploidy = 2	Two-Pool Breeding Value	Two-Pool GCA	Phenotypic, Control nCycles	Genomic Estimated Values L = 2	Low Intensity	High Intensity	61.1904	NA	NA	NA
varG.ProductPool	coreStrategies	15	ploidy = 2	Two-Pool Breeding Value	Two-Pool GCA	Phenotypic, Control nCycles	Genomic Estimated Values L = 2	High Intensity	High Intensity	-28.143	NA	NA	NA
varG.ProductPool	coreStrategies	15	ploidy = 2	Two-Pool Breeding Value	Two-Pool GCA	True Values L = 2	Genomic Estimated Values L = 2	Low Intensity	High Intensity	51.4327	NA	NA	NA
varG.ProductPool	coreStrategies	15	ploidy = 2	Two-Pool Breeding Value	Two-Pool GCA	True Values L = 2	Genomic Estimated Values L = 2	High Intensity	High Intensity	7.96483	1.03905	6.92578	9.00388
varG.ProductPool	coreStrategies	15	ploidy = 2	Two-Pool GCA	Two-Pool GCA	Phenotypic, Fast Multiplication	Genomic Estimated Values L = 2	Low Intensity	High Intensity	-147.962	NA	NA	NA
varG.ProductPool	coreStrategies	15	ploidy = 2	Two-Pool GCA	Two-Pool GCA	Phenotypic, Fast Multiplication	Genomic Estimated Values L = 2	High Intensity	High Intensity	-69.7134	NA	NA	NA
varG.ProductPool	coreStrategies	15	ploidy = 2	One-Pool Breeding Value	Two-Pool GCA	Phenotypic, Fast Multiplication	Genomic Estimated Values L = 2	Low Intensity	High Intensity	-29.965	NA	NA	NA
varG.ProductPool	coreStrategies	15	ploidy = 2	One-Pool Breeding Value	Two-Pool GCA	Phenotypic, Fast Multiplication	Genomic Estimated Values L = 2	High Intensity	High Intensity	-11.2909	NA	NA	NA
varG.ProductPool	coreStrategies	15	ploidy = 2	Two-Pool Breeding Value	Two-Pool GCA	Phenotypic, Fast Multiplication	Genomic Estimated Values L = 2	Low Intensity	High Intensity	110.698	NA	NA	NA
varG.ProductPool	coreStrategies	15	ploidy = 2	Two-Pool Breeding Value	Two-Pool GCA	Phenotypic, Fast Multiplication	Genomic Estimated Values L = 2	High Intensity	High Intensity	-66.9044	NA	NA	NA
varG.ProductPool	coreStrategies	15	ploidy = 2	Two-Pool GCA	Two-Pool GCA	Phenotypic, Slow Multiplication	Genomic Estimated Values L = 2	Low Intensity	High Intensity	-67.522	NA	NA	NA
varG.ProductPool	coreStrategies	15	ploidy = 2	Two-Pool GCA	Two-Pool GCA	Phenotypic, Slow Multiplication	Genomic Estimated Values L = 2	High Intensity	High Intensity	-47.353	NA	NA	NA
varG.ProductPool	coreStrategies	15	ploidy = 2	One-Pool Breeding Value	Two-Pool GCA	Phenotypic, Slow Multiplication	Genomic Estimated Values L = 2	Low Intensity	High Intensity	-2.70576	NA	NA	NA
varG.ProductPool	coreStrategies	15	ploidy = 2	One-Pool Breeding Value	Two-Pool GCA	Phenotypic, Slow Multiplication	Genomic Estimated Values L = 2	High Intensity	High Intensity	-5.5243	NA	NA	NA
varG.ProductPool	coreStrategies	15	ploidy = 2	Two-Pool Breeding Value	Two-Pool GCA	Phenotypic, Slow Multiplication	Genomic Estimated Values L = 2	Low Intensity	High Intensity	-70.8184	NA	NA	NA
varG.ProductPool	coreStrategies	15	ploidy = 2	Two-Pool Breeding Value	Two-Pool GCA	Phenotypic, Slow Multiplication	Genomic Estimated Values L = 2	High Intensity	High Intensity	-38.3408	NA	NA	NA
varG.ProductPool	coreStrategies	15	ploidy = 2	Two-Pool GCA	Two-Pool GCA	Phenotypic, Control nCycles	Phenotypic, Control nCycles	High Intensity	Low Intensity	28.6261	NA	NA	NA
varG.ProductPool	coreStrategies	15	ploidy = 2	Two-Pool GCA	Two-Pool GCA	True Values L = 2	Phenotypic, Control nCycles	Low Intensity	Low Intensity	32.9513	NA	NA	NA
varG.ProductPool	coreStrategies	15	ploidy = 2	Two-Pool GCA	Two-Pool GCA	True Values L = 2	Phenotypic, Control nCycles	High Intensity	Low Intensity	37.8688	NA	NA	NA
varG.ProductPool	coreStrategies	15	ploidy = 2	One-Pool Cross Performance	Two-Pool GCA	Genomic Estimated Values L = 2	Phenotypic, Control nCycles	Low Intensity	Low Intensity	23.4725	NA	NA	NA
varG.ProductPool	coreStrategies	15	ploidy = 2	One-Pool Cross Performance	Two-Pool GCA	Genomic Estimated Values L = 2	Phenotypic, Control nCycles	High Intensity	Low Intensity	16.1911	1.19921	14.9919	17.3903
varG.ProductPool	coreStrategies	15	ploidy = 2	One-Pool Cross Performance	Two-Pool GCA	True Values L = 2	Phenotypic, Control nCycles	Low Intensity	Low Intensity	27.5688	NA	NA	NA
varG.ProductPool	coreStrategies	15	ploidy = 2	One-Pool Cross Performance	Two-Pool GCA	True Values L = 2	Phenotypic, Control nCycles	High Intensity	Low Intensity	21.6234	1.01634	20.6071	22.6398
varG.ProductPool	coreStrategies	15	ploidy = 2	One-Pool Breeding Value	Two-Pool GCA	Genomic Estimated Values L = 2	Phenotypic, Control nCycles	Low Intensity	Low Intensity	6.63214	1.59803	5.03412	8.23017
varG.ProductPool	coreStrategies	15	ploidy = 2	One-Pool Breeding Value	Two-Pool GCA	Genomic Estimated Values L = 2	Phenotypic, Control nCycles	High Intensity	Low Intensity	8.77377	0.506582	8.26719	9.28035
varG.ProductPool	coreStrategies	15	ploidy = 2	One-Pool Breeding Value	Two-Pool GCA	Phenotypic, Control nCycles	Phenotypic, Control nCycles	Low Intensity	Low Intensity	7.54095	1.85027	5.69068	9.39122
varG.ProductPool	coreStrategies	15	ploidy = 2	One-Pool Breeding Value	Two-Pool GCA	Phenotypic, Control nCycles	Phenotypic, Control nCycles	High Intensity	Low Intensity	9.36621	0.728983	8.63723	10.0952
varG.ProductPool	coreStrategies	15	ploidy = 2	One-Pool Breeding Value	Two-Pool GCA	True Values L = 2	Phenotypic, Control nCycles	Low Intensity	Low Intensity	11.9749	0.644898	11.33	12.6198
varG.ProductPool	coreStrategies	15	ploidy = 2	One-Pool Breeding Value	Two-Pool GCA	True Values L = 2	Phenotypic, Control nCycles	High Intensity	Low Intensity	11.6691	0.347282	11.3218	12.0164
varG.ProductPool	coreStrategies	15	ploidy = 2	Two-Pool Breeding Value	Two-Pool GCA	Genomic Estimated Values L = 2	Phenotypic, Control nCycles	Low Intensity	Low Intensity	11.0328	13.3555	-2.32273	24.3883
varG.ProductPool	coreStrategies	15	ploidy = 2	Two-Pool Breeding Value	Two-Pool GCA	Genomic Estimated Values L = 2	Phenotypic, Control nCycles	High Intensity	Low Intensity	23.2991	NA	NA	NA
varG.ProductPool	coreStrategies	15	ploidy = 2	Two-Pool Breeding Value	Two-Pool GCA	Phenotypic, Control nCycles	Phenotypic, Control nCycles	Low Intensity	Low Intensity	16.7522	4.60014	12.1521	21.3524
varG.ProductPool	coreStrategies	15	ploidy = 2	Two-Pool Breeding Value	Two-Pool GCA	Phenotypic, Control nCycles	Phenotypic, Control nCycles	High Intensity	Low Intensity	20.2828	2.66458	17.6182	22.9473
varG.ProductPool	coreStrategies	15	ploidy = 2	Two-Pool Breeding Value	Two-Pool GCA	True Values L = 2	Phenotypic, Control nCycles	Low Intensity	Low Intensity	12.4179	5.11005	7.30789	17.528
varG.ProductPool	coreStrategies	15	ploidy = 2	Two-Pool Breeding Value	Two-Pool GCA	True Values L = 2	Phenotypic, Control nCycles	High Intensity	Low Intensity	16.779	0.896634	15.8824	17.6756
varG.ProductPool	coreStrategies	15	ploidy = 2	Two-Pool GCA	Two-Pool GCA	Phenotypic, Fast Multiplication	Phenotypic, Control nCycles	Low Intensity	Low Intensity	1.37627	2.86613	-1.48985	4.24241
varG.ProductPool	coreStrategies	15	ploidy = 2	Two-Pool GCA	Two-Pool GCA	Phenotypic, Fast Multiplication	Phenotypic, Control nCycles	High Intensity	Low Intensity	4.92269	1.98139	2.9413	6.90408
varG.ProductPool	coreStrategies	15	ploidy = 2	One-Pool Breeding Value	Two-Pool GCA	Phenotypic, Fast Multiplication	Phenotypic, Control nCycles	Low Intensity	Low Intensity	1.883	1.6321	0.250908	3.5151
varG.ProductPool	coreStrategies	15	ploidy = 2	One-Pool Breeding Value	Two-Pool GCA	Phenotypic, Fast Multiplication	Phenotypic, Control nCycles	High Intensity	Low Intensity	8.41203	0.964245	7.44778	9.37627
varG.ProductPool	coreStrategies	15	ploidy = 2	Two-Pool Breeding Value	Two-Pool GCA	Phenotypic, Fast Multiplication	Phenotypic, Control nCycles	Low Intensity	Low Intensity	3.26815	4.51806	-1.24991	7.78621
varG.ProductPool	coreStrategies	15	ploidy = 2	Two-Pool Breeding Value	Two-Pool GCA	Phenotypic, Fast Multiplication	Phenotypic, Control nCycles	High Intensity	Low Intensity	12.8171	1.66011	11.157	14.4772
varG.ProductPool	coreStrategies	15	ploidy = 2	Two-Pool GCA	Two-Pool GCA	Phenotypic, Slow Multiplication	Phenotypic, Control nCycles	Low Intensity	Low Intensity	0.258281	2.54034	-2.28206	2.79863
varG.ProductPool	coreStrategies	15	ploidy = 2	Two-Pool GCA	Two-Pool GCA	Phenotypic, Slow Multiplication	Phenotypic, Control nCycles	High Intensity	Low Intensity	2.70768	2.01125	0.69643	4.71893
varG.ProductPool	coreStrategies	15	ploidy = 2	One-Pool Breeding Value	Two-Pool GCA	Phenotypic, Slow Multiplication	Phenotypic, Control nCycles	Low Intensity	Low Intensity	1.17709	0.391658	0.785431	1.56875
varG.ProductPool	coreStrategies	15	ploidy = 2	One-Pool Breeding Value	Two-Pool GCA	Phenotypic, Slow Multiplication	Phenotypic, Control nCycles	High Intensity	Low Intensity	2.30746	0.790711	1.51675	3.09817
varG.ProductPool	coreStrategies	15	ploidy = 2	Two-Pool Breeding Value	Two-Pool GCA	Phenotypic, Slow Multiplication	Phenotypic, Control nCycles	Low Intensity	Low Intensity	3.13497	2.1769	0.958066	5.31187
varG.ProductPool	coreStrategies	15	ploidy = 2	Two-Pool Breeding Value	Two-Pool GCA	Phenotypic, Slow Multiplication	Phenotypic, Control nCycles	High Intensity	Low Intensity	6.72889	1.4966	5.2323	8.22549
varG.ProductPool	coreStrategies	15	ploidy = 2	Two-Pool GCA	Two-Pool GCA	True Values L = 2	Phenotypic, Control nCycles	Low Intensity	High Intensity	25.5376	NA	NA	NA
varG.ProductPool	coreStrategies	15	ploidy = 2	Two-Pool GCA	Two-Pool GCA	True Values L = 2	Phenotypic, Control nCycles	High Intensity	High Intensity	43.6252	NA	NA	NA
varG.ProductPool	coreStrategies	15	ploidy = 2	One-Pool Cross Performance	Two-Pool GCA	Genomic Estimated Values L = 2	Phenotypic, Control nCycles	Low Intensity	High Intensity	32.6317	NA	NA	NA
varG.ProductPool	coreStrategies	15	ploidy = 2	One-Pool Cross Performance	Two-Pool GCA	Genomic Estimated Values L = 2	Phenotypic, Control nCycles	High Intensity	High Intensity	10.9901	1.33562	9.65444	12.3257
varG.ProductPool	coreStrategies	15	ploidy = 2	One-Pool Cross Performance	Two-Pool GCA	True Values L = 2	Phenotypic, Control nCycles	Low Intensity	High Intensity	26.7882	NA	NA	NA
varG.ProductPool	coreStrategies	15	ploidy = 2	One-Pool Cross Performance	Two-Pool GCA	True Values L = 2	Phenotypic, Control nCycles	High Intensity	High Intensity	20.0628	1.10258	18.9602	21.1654
varG.ProductPool	coreStrategies	15	ploidy = 2	One-Pool Breeding Value	Two-Pool GCA	Genomic Estimated Values L = 2	Phenotypic, Control nCycles	Low Intensity	High Intensity	-9.80541	NA	NA	NA
varG.ProductPool	coreStrategies	15	ploidy = 2	One-Pool Breeding Value	Two-Pool GCA	Genomic Estimated Values L = 2	Phenotypic, Control nCycles	High Intensity	High Intensity	5.36349	0.72216	4.64133	6.08565
varG.ProductPool	coreStrategies	15	ploidy = 2	One-Pool Breeding Value	Two-Pool GCA	Phenotypic, Control nCycles	Phenotypic, Control nCycles	Low Intensity	High Intensity	-16.0329	NA	NA	NA
varG.ProductPool	coreStrategies	15	ploidy = 2	One-Pool Breeding Value	Two-Pool GCA	Phenotypic, Control nCycles	Phenotypic, Control nCycles	High Intensity	High Intensity	4.13971	1.25996	2.87975	5.39966
varG.ProductPool	coreStrategies	15	ploidy = 2	One-Pool Breeding Value	Two-Pool GCA	True Values L = 2	Phenotypic, Control nCycles	Low Intensity	High Intensity	7.81271	0.866864	6.94584	8.67957
varG.ProductPool	coreStrategies	15	ploidy = 2	One-Pool Breeding Value	Two-Pool GCA	True Values L = 2	Phenotypic, Control nCycles	High Intensity	High Intensity	9.79521	0.385188	9.41003	10.1804
varG.ProductPool	coreStrategies	15	ploidy = 2	Two-Pool Breeding Value	Two-Pool GCA	Genomic Estimated Values L = 2	Phenotypic, Control nCycles	Low Intensity	High Intensity	25.1811	NA	NA	NA
varG.ProductPool	coreStrategies	15	ploidy = 2	Two-Pool Breeding Value	Two-Pool GCA	Genomic Estimated Values L = 2	Phenotypic, Control nCycles	High Intensity	High Intensity	19.5841	3.4844	16.0997	23.0685
varG.ProductPool	coreStrategies	15	ploidy = 2	Two-Pool Breeding Value	Two-Pool GCA	Phenotypic, Control nCycles	Phenotypic, Control nCycles	Low Intensity	High Intensity	137.882	NA	NA	NA
varG.ProductPool	coreStrategies	15	ploidy = 2	Two-Pool Breeding Value	Two-Pool GCA	Phenotypic, Control nCycles	Phenotypic, Control nCycles	High Intensity	High Intensity	12.0888	3.13088	8.95791	15.2197
varG.ProductPool	coreStrategies	15	ploidy = 2	Two-Pool Breeding Value	Two-Pool GCA	True Values L = 2	Phenotypic, Control nCycles	Low Intensity	High Intensity	57.6313	NA	NA	NA
varG.ProductPool	coreStrategies	15	ploidy = 2	Two-Pool Breeding Value	Two-Pool GCA	True Values L = 2	Phenotypic, Control nCycles	High Intensity	High Intensity	13.6353	0.917727	12.7175	14.553
varG.ProductPool	coreStrategies	15	ploidy = 2	Two-Pool GCA	Two-Pool GCA	Phenotypic, Fast Multiplication	Phenotypic, Control nCycles	Low Intensity	High Intensity	-29.1652	NA	NA	NA
varG.ProductPool	coreStrategies	15	ploidy = 2	Two-Pool GCA	Two-Pool GCA	Phenotypic, Fast Multiplication	Phenotypic, Control nCycles	High Intensity	High Intensity	-15.3586	NA	NA	NA
varG.ProductPool	coreStrategies	15	ploidy = 2	One-Pool Breeding Value	Two-Pool GCA	Phenotypic, Fast Multiplication	Phenotypic, Control nCycles	Low Intensity	High Intensity	-10.5151	NA	NA	NA
varG.ProductPool	coreStrategies	15	ploidy = 2	One-Pool Breeding Value	Two-Pool GCA	Phenotypic, Fast Multiplication	Phenotypic, Control nCycles	High Intensity	High Intensity	0.757772	2.2107	-1.45292	2.96847
varG.ProductPool	coreStrategies	15	ploidy = 2	Two-Pool Breeding Value	Two-Pool GCA	Phenotypic, Fast Multiplication	Phenotypic, Control nCycles	Low Intensity	High Intensity	-298.458	NA	NA	NA
varG.ProductPool	coreStrategies	15	ploidy = 2	Two-Pool Breeding Value	Two-Pool GCA	Phenotypic, Fast Multiplication	Phenotypic, Control nCycles	High Intensity	High Intensity	-3.38015	NA	NA	NA
varG.ProductPool	coreStrategies	15	ploidy = 2	Two-Pool GCA	Two-Pool GCA	Phenotypic, Slow Multiplication	Phenotypic, Control nCycles	Low Intensity	High Intensity	-20.9399	NA	NA	NA
varG.ProductPool	coreStrategies	15	ploidy = 2	Two-Pool GCA	Two-Pool GCA	Phenotypic, Slow Multiplication	Phenotypic, Control nCycles	High Intensity	High Intensity	-14.0755	NA	NA	NA
varG.ProductPool	coreStrategies	15	ploidy = 2	One-Pool Breeding Value	Two-Pool GCA	Phenotypic, Slow Multiplication	Phenotypic, Control nCycles	Low Intensity	High Intensity	-0.774614	0.472382	-1.247	-0.302232
varG.ProductPool	coreStrategies	15	ploidy = 2	One-Pool Breeding Value	Two-Pool GCA	Phenotypic, Slow Multiplication	Phenotypic, Control nCycles	High Intensity	High Intensity	-1.43964	1.15077	-2.59041	-0.288867
varG.ProductPool	coreStrategies	15	ploidy = 2	Two-Pool Breeding Value	Two-Pool GCA	Phenotypic, Slow Multiplication	Phenotypic, Control nCycles	Low Intensity	High Intensity	-17.9007	NA	NA	NA
varG.ProductPool	coreStrategies	15	ploidy = 2	Two-Pool Breeding Value	Two-Pool GCA	Phenotypic, Slow Multiplication	Phenotypic, Control nCycles	High Intensity	High Intensity	-7.70011	NA	NA	NA
varG.ProductPool	coreStrategies	15	ploidy = 2	Two-Pool GCA	Two-Pool GCA	True Values L = 2	True Values L = 2	High Intensity	Low Intensity	38.8046	NA	NA	NA
varG.ProductPool	coreStrategies	15	ploidy = 2	One-Pool Cross Performance	Two-Pool GCA	Genomic Estimated Values L = 2	True Values L = 2	Low Intensity	Low Intensity	-166.99	NA	NA	NA
varG.ProductPool	coreStrategies	15	ploidy = 2	One-Pool Cross Performance	Two-Pool GCA	Genomic Estimated Values L = 2	True Values L = 2	High Intensity	Low Intensity	13.8436	1.15369	12.6899	14.9973
varG.ProductPool	coreStrategies	15	ploidy = 2	One-Pool Cross Performance	Two-Pool GCA	True Values L = 2	True Values L = 2	Low Intensity	Low Intensity	26.4117	NA	NA	NA
varG.ProductPool	coreStrategies	15	ploidy = 2	One-Pool Cross Performance	Two-Pool GCA	True Values L = 2	True Values L = 2	High Intensity	Low Intensity	20.6927	1.00756	19.6852	21.7003
varG.ProductPool	coreStrategies	15	ploidy = 2	One-Pool Breeding Value	Two-Pool GCA	Genomic Estimated Values L = 2	True Values L = 2	Low Intensity	Low Intensity	0.92578	2.85111	-1.92533	3.77689
varG.ProductPool	coreStrategies	15	ploidy = 2	One-Pool Breeding Value	Two-Pool GCA	Genomic Estimated Values L = 2	True Values L = 2	High Intensity	Low Intensity	7.20115	0.574249	6.6269	7.7754
varG.ProductPool	coreStrategies	15	ploidy = 2	One-Pool Breeding Value	Two-Pool GCA	Phenotypic, Control nCycles	True Values L = 2	Low Intensity	Low Intensity	0.377901	3.81753	-3.43963	4.19543
varG.ProductPool	coreStrategies	15	ploidy = 2	One-Pool Breeding Value	Two-Pool GCA	Phenotypic, Control nCycles	True Values L = 2	High Intensity	Low Intensity	7.06434	0.878434	6.18591	7.94278
varG.ProductPool	coreStrategies	15	ploidy = 2	One-Pool Breeding Value	Two-Pool GCA	True Values L = 2	True Values L = 2	Low Intensity	Low Intensity	10.0685	0.686291	9.38225	10.7548
varG.ProductPool	coreStrategies	15	ploidy = 2	One-Pool Breeding Value	Two-Pool GCA	True Values L = 2	True Values L = 2	High Intensity	Low Intensity	10.7487	0.353876	10.3948	11.1026
varG.ProductPool	coreStrategies	15	ploidy = 2	Two-Pool Breeding Value	Two-Pool GCA	Genomic Estimated Values L = 2	True Values L = 2	Low Intensity	Low Intensity	24.8659	NA	NA	NA
varG.ProductPool	coreStrategies	15	ploidy = 2	Two-Pool Breeding Value	Two-Pool GCA	Genomic Estimated Values L = 2	True Values L = 2	High Intensity	Low Intensity	21.3059	2.76076	18.5451	24.0666
varG.ProductPool	coreStrategies	15	ploidy = 2	Two-Pool Breeding Value	Two-Pool GCA	Phenotypic, Control nCycles	True Values L = 2	Low Intensity	Low Intensity	2.84874	9.8834	-7.03466	12.7321
varG.ProductPool	coreStrategies	15	ploidy = 2	Two-Pool Breeding Value	Two-Pool GCA	Phenotypic, Control nCycles	True Values L = 2	High Intensity	Low Intensity	16.9876	2.59019	14.3974	19.5778
varG.ProductPool	coreStrategies	15	ploidy = 2	Two-Pool Breeding Value	Two-Pool GCA	True Values L = 2	True Values L = 2	Low Intensity	Low Intensity	-25.6132	NA	NA	NA
varG.ProductPool	coreStrategies	15	ploidy = 2	Two-Pool Breeding Value	Two-Pool GCA	True Values L = 2	True Values L = 2	High Intensity	Low Intensity	15.2309	0.863886	14.367	16.0948
varG.ProductPool	coreStrategies	15	ploidy = 2	Two-Pool GCA	Two-Pool GCA	Phenotypic, Fast Multiplication	True Values L = 2	Low Intensity	Low Intensity	-7.53788	NA	NA	NA
varG.ProductPool	coreStrategies	15	ploidy = 2	Two-Pool GCA	Two-Pool GCA	Phenotypic, Fast Multiplication	True Values L = 2	High Intensity	Low Intensity	-1.74149	NA	NA	NA
varG.ProductPool	coreStrategies	15	ploidy = 2	One-Pool Breeding Value	Two-Pool GCA	Phenotypic, Fast Multiplication	True Values L = 2	Low Intensity	Low Intensity	-2.83992	NA	NA	NA
varG.ProductPool	coreStrategies	15	ploidy = 2	One-Pool Breeding Value	Two-Pool GCA	Phenotypic, Fast Multiplication	True Values L = 2	High Intensity	Low Intensity	5.24144	1.30206	3.93938	6.5435
varG.ProductPool	coreStrategies	15	ploidy = 2	Two-Pool Breeding Value	Two-Pool GCA	Phenotypic, Fast Multiplication	True Values L = 2	Low Intensity	Low Intensity	-15.2589	NA	NA	NA
varG.ProductPool	coreStrategies	15	ploidy = 2	Two-Pool Breeding Value	Two-Pool GCA	Phenotypic, Fast Multiplication	True Values L = 2	High Intensity	Low Intensity	7.43834	2.23091	5.20743	9.66926
varG.ProductPool	coreStrategies	15	ploidy = 2	Two-Pool GCA	Two-Pool GCA	Phenotypic, Slow Multiplication	True Values L = 2	Low Intensity	Low Intensity	-6.82934	NA	NA	NA
varG.ProductPool	coreStrategies	15	ploidy = 2	Two-Pool GCA	Two-Pool GCA	Phenotypic, Slow Multiplication	True Values L = 2	High Intensity	Low Intensity	-3.21384	NA	NA	NA
varG.ProductPool	coreStrategies	15	ploidy = 2	One-Pool Breeding Value	Two-Pool GCA	Phenotypic, Slow Multiplication	True Values L = 2	Low Intensity	Low Intensity	0.273391	0.419862	-0.146472	0.693253
varG.ProductPool	coreStrategies	15	ploidy = 2	One-Pool Breeding Value	Two-Pool GCA	Phenotypic, Slow Multiplication	True Values L = 2	High Intensity	Low Intensity	0.629292	0.923477	-0.294185	1.55277
varG.ProductPool	coreStrategies	15	ploidy = 2	Two-Pool Breeding Value	Two-Pool GCA	Phenotypic, Slow Multiplication	True Values L = 2	Low Intensity	Low Intensity	-3.78417	NA	NA	NA
varG.ProductPool	coreStrategies	15	ploidy = 2	Two-Pool Breeding Value	Two-Pool GCA	Phenotypic, Slow Multiplication	True Values L = 2	High Intensity	Low Intensity	1.52938	2.54037	-1.01099	4.06976
varG.ProductPool	coreStrategies	15	ploidy = 2	One-Pool Cross Performance	Two-Pool GCA	Genomic Estimated Values L = 2	True Values L = 2	Low Intensity	High Intensity	40.7724	NA	NA	NA
varG.ProductPool	coreStrategies	15	ploidy = 2	One-Pool Cross Performance	Two-Pool GCA	Genomic Estimated Values L = 2	True Values L = 2	High Intensity	High Intensity	-55.7422	NA	NA	NA
varG.ProductPool	coreStrategies	15	ploidy = 2	One-Pool Cross Performance	Two-Pool GCA	True Values L = 2	True Values L = 2	Low Intensity	High Intensity	134.371	NA	NA	NA
varG.ProductPool	coreStrategies	15	ploidy = 2	One-Pool Cross Performance	Two-Pool GCA	True Values L = 2	True Values L = 2	High Intensity	High Intensity	6.93255	1.06736	5.86519	7.99991
varG.ProductPool	coreStrategies	15	ploidy = 2	One-Pool Breeding Value	Two-Pool GCA	Genomic Estimated Values L = 2	True Values L = 2	Low Intensity	High Intensity	310.788	NA	NA	NA
varG.ProductPool	coreStrategies	15	ploidy = 2	One-Pool Breeding Value	Two-Pool GCA	Genomic Estimated Values L = 2	True Values L = 2	High Intensity	High Intensity	-9.2092	NA	NA	NA
varG.ProductPool	coreStrategies	15	ploidy = 2	One-Pool Breeding Value	Two-Pool GCA	Phenotypic, Control nCycles	True Values L = 2	Low Intensity	High Intensity	118.654	NA	NA	NA
varG.ProductPool	coreStrategies	15	ploidy = 2	One-Pool Breeding Value	Two-Pool GCA	Phenotypic, Control nCycles	True Values L = 2	High Intensity	High Intensity	-26.3492	NA	NA	NA
varG.ProductPool	coreStrategies	15	ploidy = 2	One-Pool Breeding Value	Two-Pool GCA	True Values L = 2	True Values L = 2	Low Intensity	High Intensity	-16.1964	NA	NA	NA
varG.ProductPool	coreStrategies	15	ploidy = 2	One-Pool Breeding Value	Two-Pool GCA	True Values L = 2	True Values L = 2	High Intensity	High Intensity	2.49768	0.675257	1.82242	3.17294
varG.ProductPool	coreStrategies	15	ploidy = 2	Two-Pool Breeding Value	Two-Pool GCA	Genomic Estimated Values L = 2	True Values L = 2	Low Intensity	High Intensity	35.5753	NA	NA	NA
varG.ProductPool	coreStrategies	15	ploidy = 2	Two-Pool Breeding Value	Two-Pool GCA	Genomic Estimated Values L = 2	True Values L = 2	High Intensity	High Intensity	244.352	NA	NA	NA
varG.ProductPool	coreStrategies	15	ploidy = 2	Two-Pool Breeding Value	Two-Pool GCA	Phenotypic, Control nCycles	True Values L = 2	Low Intensity	High Intensity	49.0486	NA	NA	NA
varG.ProductPool	coreStrategies	15	ploidy = 2	Two-Pool Breeding Value	Two-Pool GCA	Phenotypic, Control nCycles	True Values L = 2	High Intensity	High Intensity	98.2922	NA	NA	NA
varG.ProductPool	coreStrategies	15	ploidy = 2	Two-Pool Breeding Value	Two-Pool GCA	True Values L = 2	True Values L = 2	Low Intensity	High Intensity	46.1815	NA	NA	NA
varG.ProductPool	coreStrategies	15	ploidy = 2	Two-Pool Breeding Value	Two-Pool GCA	True Values L = 2	True Values L = 2	High Intensity	High Intensity	-8.6284	NA	NA	NA
varG.ProductPool	coreStrategies	15	ploidy = 2	Two-Pool GCA	Two-Pool GCA	Phenotypic, Fast Multiplication	True Values L = 2	Low Intensity	High Intensity	134.661	NA	NA	NA
varG.ProductPool	coreStrategies	15	ploidy = 2	Two-Pool GCA	Two-Pool GCA	Phenotypic, Fast Multiplication	True Values L = 2	High Intensity	High Intensity	201.412	NA	NA	NA
varG.ProductPool	coreStrategies	15	ploidy = 2	One-Pool Breeding Value	Two-Pool GCA	Phenotypic, Fast Multiplication	True Values L = 2	Low Intensity	High Intensity	-168.165	NA	NA	NA
varG.ProductPool	coreStrategies	15	ploidy = 2	One-Pool Breeding Value	Two-Pool GCA	Phenotypic, Fast Multiplication	True Values L = 2	High Intensity	High Intensity	-65.7267	NA	NA	NA
varG.ProductPool	coreStrategies	15	ploidy = 2	Two-Pool Breeding Value	Two-Pool GCA	Phenotypic, Fast Multiplication	True Values L = 2	Low Intensity	High Intensity	62.5198	NA	NA	NA
varG.ProductPool	coreStrategies	15	ploidy = 2	Two-Pool Breeding Value	Two-Pool GCA	Phenotypic, Fast Multiplication	True Values L = 2	High Intensity	High Intensity	116.496	NA	NA	NA
varG.ProductPool	coreStrategies	15	ploidy = 2	Two-Pool GCA	Two-Pool GCA	Phenotypic, Slow Multiplication	True Values L = 2	Low Intensity	High Intensity	366.732	NA	NA	NA
varG.ProductPool	coreStrategies	15	ploidy = 2	Two-Pool GCA	Two-Pool GCA	Phenotypic, Slow Multiplication	True Values L = 2	High Intensity	High Intensity	1496.85	NA	NA	NA
varG.ProductPool	coreStrategies	15	ploidy = 2	One-Pool Breeding Value	Two-Pool GCA	Phenotypic, Slow Multiplication	True Values L = 2	Low Intensity	High Intensity	-6.49678	NA	NA	NA
varG.ProductPool	coreStrategies	15	ploidy = 2	One-Pool Breeding Value	Two-Pool GCA	Phenotypic, Slow Multiplication	True Values L = 2	High Intensity	High Intensity	-14.7944	NA	NA	NA
varG.ProductPool	coreStrategies	15	ploidy = 2	Two-Pool Breeding Value	Two-Pool GCA	Phenotypic, Slow Multiplication	True Values L = 2	Low Intensity	High Intensity	232.943	NA	NA	NA
varG.ProductPool	coreStrategies	15	ploidy = 2	Two-Pool Breeding Value	Two-Pool GCA	Phenotypic, Slow Multiplication	True Values L = 2	High Intensity	High Intensity	928.285	NA	NA	NA
varG.ProductPool	coreStrategies	15	ploidy = 2	One-Pool Cross Performance	One-Pool Cross Performance	Genomic Estimated Values L = 2	Genomic Estimated Values L = 2	High Intensity	Low Intensity	15.113	1.20859	13.9044	16.3216
varG.ProductPool	coreStrategies	15	ploidy = 2	One-Pool Cross Performance	One-Pool Cross Performance	True Values L = 2	Genomic Estimated Values L = 2	Low Intensity	Low Intensity	28.5033	NA	NA	NA
varG.ProductPool	coreStrategies	15	ploidy = 2	One-Pool Cross Performance	One-Pool Cross Performance	True Values L = 2	Genomic Estimated Values L = 2	High Intensity	Low Intensity	21.4633	1.02271	20.4406	22.486
varG.ProductPool	coreStrategies	15	ploidy = 2	One-Pool Breeding Value	One-Pool Cross Performance	Genomic Estimated Values L = 2	Genomic Estimated Values L = 2	Low Intensity	Low Intensity	2.75739	2.44231	0.315075	5.1997
varG.ProductPool	coreStrategies	15	ploidy = 2	One-Pool Breeding Value	One-Pool Cross Performance	Genomic Estimated Values L = 2	Genomic Estimated Values L = 2	High Intensity	Low Intensity	7.76685	0.538583	7.22827	8.30543
varG.ProductPool	coreStrategies	15	ploidy = 2	One-Pool Breeding Value	One-Pool Cross Performance	Phenotypic, Control nCycles	Genomic Estimated Values L = 2	Low Intensity	Low Intensity	2.75933	3.15982	-0.400494	5.91915
varG.ProductPool	coreStrategies	15	ploidy = 2	One-Pool Breeding Value	One-Pool Cross Performance	Phenotypic, Control nCycles	Genomic Estimated Values L = 2	High Intensity	Low Intensity	7.91389	0.812255	7.10163	8.72614
varG.ProductPool	coreStrategies	15	ploidy = 2	One-Pool Breeding Value	One-Pool Cross Performance	True Values L = 2	Genomic Estimated Values L = 2	Low Intensity	Low Intensity	10.873	0.659248	10.2137	11.5322
varG.ProductPool	coreStrategies	15	ploidy = 2	One-Pool Breeding Value	One-Pool Cross Performance	True Values L = 2	Genomic Estimated Values L = 2	High Intensity	Low Intensity	11.1321	0.343967	10.7881	11.476
varG.ProductPool	coreStrategies	15	ploidy = 2	Two-Pool Breeding Value	One-Pool Cross Performance	Genomic Estimated Values L = 2	Genomic Estimated Values L = 2	Low Intensity	Low Intensity	19.0234	6.97844	12.045	26.0019
varG.ProductPool	coreStrategies	15	ploidy = 2	Two-Pool Breeding Value	One-Pool Cross Performance	Genomic Estimated Values L = 2	Genomic Estimated Values L = 2	High Intensity	Low Intensity	23.2611	NA	NA	NA
varG.ProductPool	coreStrategies	15	ploidy = 2	Two-Pool Breeding Value	One-Pool Cross Performance	Phenotypic, Control nCycles	Genomic Estimated Values L = 2	Low Intensity	Low Intensity	10.427	6.44014	3.98688	16.8672
varG.ProductPool	coreStrategies	15	ploidy = 2	Two-Pool Breeding Value	One-Pool Cross Performance	Phenotypic, Control nCycles	Genomic Estimated Values L = 2	High Intensity	Low Intensity	19.4004	3.01363	16.3868	22.414
varG.ProductPool	coreStrategies	15	ploidy = 2	Two-Pool Breeding Value	One-Pool Cross Performance	True Values L = 2	Genomic Estimated Values L = 2	Low Intensity	Low Intensity	-11.2584	NA	NA	NA
varG.ProductPool	coreStrategies	15	ploidy = 2	Two-Pool Breeding Value	One-Pool Cross Performance	True Values L = 2	Genomic Estimated Values L = 2	High Intensity	Low Intensity	16.1031	0.889518	15.2136	16.9927
varG.ProductPool	coreStrategies	15	ploidy = 2	Two-Pool GCA	One-Pool Cross Performance	Phenotypic, Fast Multiplication	Genomic Estimated Values L = 2	Low Intensity	Low Intensity	-5.26564	NA	NA	NA
varG.ProductPool	coreStrategies	15	ploidy = 2	Two-Pool GCA	One-Pool Cross Performance	Phenotypic, Fast Multiplication	Genomic Estimated Values L = 2	High Intensity	Low Intensity	0.237279	3.26656	-3.02929	3.50384
varG.ProductPool	coreStrategies	15	ploidy = 2	One-Pool Breeding Value	One-Pool Cross Performance	Phenotypic, Fast Multiplication	Genomic Estimated Values L = 2	Low Intensity	Low Intensity	-1.58858	2.23882	-3.8274	0.650239
varG.ProductPool	coreStrategies	15	ploidy = 2	One-Pool Breeding Value	One-Pool Cross Performance	Phenotypic, Fast Multiplication	Genomic Estimated Values L = 2	High Intensity	Low Intensity	6.35608	1.17145	5.18463	7.52753
varG.ProductPool	coreStrategies	15	ploidy = 2	Two-Pool Breeding Value	One-Pool Cross Performance	Phenotypic, Fast Multiplication	Genomic Estimated Values L = 2	Low Intensity	Low Intensity	-10.3946	NA	NA	NA
varG.ProductPool	coreStrategies	15	ploidy = 2	Two-Pool Breeding Value	One-Pool Cross Performance	Phenotypic, Fast Multiplication	Genomic Estimated Values L = 2	High Intensity	Low Intensity	9.78861	1.96602	7.82259	11.7546
varG.ProductPool	coreStrategies	15	ploidy = 2	Two-Pool GCA	One-Pool Cross Performance	Phenotypic, Slow Multiplication	Genomic Estimated Values L = 2	Low Intensity	Low Intensity	-5.08249	NA	NA	NA
varG.ProductPool	coreStrategies	15	ploidy = 2	Two-Pool GCA	One-Pool Cross Performance	Phenotypic, Slow Multiplication	Genomic Estimated Values L = 2	High Intensity	Low Intensity	-1.60229	3.06545	-4.66774	1.46316
varG.ProductPool	coreStrategies	15	ploidy = 2	One-Pool Breeding Value	One-Pool Cross Performance	Phenotypic, Slow Multiplication	Genomic Estimated Values L = 2	Low Intensity	Low Intensity	0.510477	0.400779	0.109698	0.911256
varG.ProductPool	coreStrategies	15	ploidy = 2	One-Pool Breeding Value	One-Pool Cross Performance	Phenotypic, Slow Multiplication	Genomic Estimated Values L = 2	High Intensity	Low Intensity	1.08737	0.877016	0.210358	1.96439
varG.ProductPool	coreStrategies	15	ploidy = 2	Two-Pool Breeding Value	One-Pool Cross Performance	Phenotypic, Slow Multiplication	Genomic Estimated Values L = 2	Low Intensity	Low Intensity	-1.8773	NA	NA	NA
varG.ProductPool	coreStrategies	15	ploidy = 2	Two-Pool Breeding Value	One-Pool Cross Performance	Phenotypic, Slow Multiplication	Genomic Estimated Values L = 2	High Intensity	Low Intensity	3.20892	2.19612	1.0128	5.40504
varG.ProductPool	coreStrategies	15	ploidy = 2	One-Pool Cross Performance	One-Pool Cross Performance	True Values L = 2	Genomic Estimated Values L = 2	Low Intensity	High Intensity	-9.65233	NA	NA	NA
varG.ProductPool	coreStrategies	15	ploidy = 2	One-Pool Cross Performance	One-Pool Cross Performance	True Values L = 2	Genomic Estimated Values L = 2	High Intensity	High Intensity	30.4113	NA	NA	NA
varG.ProductPool	coreStrategies	15	ploidy = 2	One-Pool Breeding Value	One-Pool Cross Performance	Genomic Estimated Values L = 2	Genomic Estimated Values L = 2	Low Intensity	High Intensity	37.419	NA	NA	NA
varG.ProductPool	coreStrategies	15	ploidy = 2	One-Pool Breeding Value	One-Pool Cross Performance	Genomic Estimated Values L = 2	Genomic Estimated Values L = 2	High Intensity	High Intensity	1.44208	1.61244	-0.170367	3.05452
varG.ProductPool	coreStrategies	15	ploidy = 2	One-Pool Breeding Value	One-Pool Cross Performance	Phenotypic, Control nCycles	Genomic Estimated Values L = 2	Low Intensity	High Intensity	27.142	NA	NA	NA
varG.ProductPool	coreStrategies	15	ploidy = 2	One-Pool Breeding Value	One-Pool Cross Performance	Phenotypic, Control nCycles	Genomic Estimated Values L = 2	High Intensity	High Intensity	-8.51548	NA	NA	NA
varG.ProductPool	coreStrategies	15	ploidy = 2	One-Pool Breeding Value	One-Pool Cross Performance	True Values L = 2	Genomic Estimated Values L = 2	Low Intensity	High Intensity	3.09365	2.95675	0.136893	6.0504
varG.ProductPool	coreStrategies	15	ploidy = 2	One-Pool Breeding Value	One-Pool Cross Performance	True Values L = 2	Genomic Estimated Values L = 2	High Intensity	High Intensity	9.36616	0.526258	8.8399	9.89242
varG.ProductPool	coreStrategies	15	ploidy = 2	Two-Pool Breeding Value	One-Pool Cross Performance	Genomic Estimated Values L = 2	Genomic Estimated Values L = 2	Low Intensity	High Intensity	15.8455	1.07887	14.7666	16.9244
varG.ProductPool	coreStrategies	15	ploidy = 2	Two-Pool Breeding Value	One-Pool Cross Performance	Genomic Estimated Values L = 2	Genomic Estimated Values L = 2	High Intensity	High Intensity	-1.887	NA	NA	NA
varG.ProductPool	coreStrategies	15	ploidy = 2	Two-Pool Breeding Value	One-Pool Cross Performance	Phenotypic, Control nCycles	Genomic Estimated Values L = 2	Low Intensity	High Intensity	15.9878	1.54762	14.4402	17.5354
varG.ProductPool	coreStrategies	15	ploidy = 2	Two-Pool Breeding Value	One-Pool Cross Performance	Phenotypic, Control nCycles	Genomic Estimated Values L = 2	High Intensity	High Intensity	10.175	2.28725	7.88775	12.4623
varG.ProductPool	coreStrategies	15	ploidy = 2	Two-Pool Breeding Value	One-Pool Cross Performance	True Values L = 2	Genomic Estimated Values L = 2	Low Intensity	High Intensity	17.0715	1.53318	15.5384	18.6047
varG.ProductPool	coreStrategies	15	ploidy = 2	Two-Pool Breeding Value	One-Pool Cross Performance	True Values L = 2	Genomic Estimated Values L = 2	High Intensity	High Intensity	18.226	3.38342	14.8426	21.6094
varG.ProductPool	coreStrategies	15	ploidy = 2	Two-Pool GCA	One-Pool Cross Performance	Phenotypic, Fast Multiplication	Genomic Estimated Values L = 2	Low Intensity	High Intensity	34.8969	NA	NA	NA
varG.ProductPool	coreStrategies	15	ploidy = 2	Two-Pool GCA	One-Pool Cross Performance	Phenotypic, Fast Multiplication	Genomic Estimated Values L = 2	High Intensity	High Intensity	36.1877	NA	NA	NA
varG.ProductPool	coreStrategies	15	ploidy = 2	One-Pool Breeding Value	One-Pool Cross Performance	Phenotypic, Fast Multiplication	Genomic Estimated Values L = 2	Low Intensity	High Intensity	209.379	NA	NA	NA
varG.ProductPool	coreStrategies	15	ploidy = 2	One-Pool Breeding Value	One-Pool Cross Performance	Phenotypic, Fast Multiplication	Genomic Estimated Values L = 2	High Intensity	High Intensity	-97.082	NA	NA	NA
varG.ProductPool	coreStrategies	15	ploidy = 2	Two-Pool Breeding Value	One-Pool Cross Performance	Phenotypic, Fast Multiplication	Genomic Estimated Values L = 2	Low Intensity	High Intensity	22.264	2.67617	19.5879	24.9402
varG.ProductPool	coreStrategies	15	ploidy = 2	Two-Pool Breeding Value	One-Pool Cross Performance	Phenotypic, Fast Multiplication	Genomic Estimated Values L = 2	High Intensity	High Intensity	20.9035	3.86743	17.0361	24.771
varG.ProductPool	coreStrategies	15	ploidy = 2	Two-Pool GCA	One-Pool Cross Performance	Phenotypic, Slow Multiplication	Genomic Estimated Values L = 2	Low Intensity	High Intensity	51.5827	NA	NA	NA
varG.ProductPool	coreStrategies	15	ploidy = 2	Two-Pool GCA	One-Pool Cross Performance	Phenotypic, Slow Multiplication	Genomic Estimated Values L = 2	High Intensity	High Intensity	56.716	NA	NA	NA
varG.ProductPool	coreStrategies	15	ploidy = 2	One-Pool Breeding Value	One-Pool Cross Performance	Phenotypic, Slow Multiplication	Genomic Estimated Values L = 2	Low Intensity	High Intensity	-3.18419	NA	NA	NA
varG.ProductPool	coreStrategies	15	ploidy = 2	One-Pool Breeding Value	One-Pool Cross Performance	Phenotypic, Slow Multiplication	Genomic Estimated Values L = 2	High Intensity	High Intensity	-7.85413	NA	NA	NA
varG.ProductPool	coreStrategies	15	ploidy = 2	Two-Pool Breeding Value	One-Pool Cross Performance	Phenotypic, Slow Multiplication	Genomic Estimated Values L = 2	Low Intensity	High Intensity	40.6835	NA	NA	NA
varG.ProductPool	coreStrategies	15	ploidy = 2	Two-Pool Breeding Value	One-Pool Cross Performance	Phenotypic, Slow Multiplication	Genomic Estimated Values L = 2	High Intensity	High Intensity	43.4701	NA	NA	NA
varG.ProductPool	coreStrategies	15	ploidy = 2	One-Pool Cross Performance	One-Pool Cross Performance	True Values L = 2	True Values L = 2	High Intensity	Low Intensity	17.1551	1.14389	16.0112	18.299
varG.ProductPool	coreStrategies	15	ploidy = 2	One-Pool Breeding Value	One-Pool Cross Performance	Genomic Estimated Values L = 2	True Values L = 2	Low Intensity	Low Intensity	3028.59	NA	NA	NA
varG.ProductPool	coreStrategies	15	ploidy = 2	One-Pool Breeding Value	One-Pool Cross Performance	Genomic Estimated Values L = 2	True Values L = 2	High Intensity	Low Intensity	-1.13225	1.34882	-2.48107	0.216572
varG.ProductPool	coreStrategies	15	ploidy = 2	One-Pool Breeding Value	One-Pool Cross Performance	Phenotypic, Control nCycles	True Values L = 2	Low Intensity	Low Intensity	110.066	NA	NA	NA
varG.ProductPool	coreStrategies	15	ploidy = 2	One-Pool Breeding Value	One-Pool Cross Performance	Phenotypic, Control nCycles	True Values L = 2	High Intensity	Low Intensity	-9.02106	NA	NA	NA
varG.ProductPool	coreStrategies	15	ploidy = 2	One-Pool Breeding Value	One-Pool Cross Performance	True Values L = 2	True Values L = 2	Low Intensity	Low Intensity	-1.89878	NA	NA	NA
varG.ProductPool	coreStrategies	15	ploidy = 2	One-Pool Breeding Value	One-Pool Cross Performance	True Values L = 2	True Values L = 2	High Intensity	Low Intensity	6.80427	0.481176	6.3231	7.28545
varG.ProductPool	coreStrategies	15	ploidy = 2	Two-Pool Breeding Value	One-Pool Cross Performance	Genomic Estimated Values L = 2	True Values L = 2	Low Intensity	Low Intensity	26.0189	NA	NA	NA
varG.ProductPool	coreStrategies	15	ploidy = 2	Two-Pool Breeding Value	One-Pool Cross Performance	Genomic Estimated Values L = 2	True Values L = 2	High Intensity	Low Intensity	-103.069	NA	NA	NA
varG.ProductPool	coreStrategies	15	ploidy = 2	Two-Pool Breeding Value	One-Pool Cross Performance	Phenotypic, Control nCycles	True Values L = 2	Low Intensity	Low Intensity	34.2864	NA	NA	NA
varG.ProductPool	coreStrategies	15	ploidy = 2	Two-Pool Breeding Value	One-Pool Cross Performance	Phenotypic, Control nCycles	True Values L = 2	High Intensity	Low Intensity	71.3189	NA	NA	NA
varG.ProductPool	coreStrategies	15	ploidy = 2	Two-Pool Breeding Value	One-Pool Cross Performance	True Values L = 2	True Values L = 2	Low Intensity	Low Intensity	33.2434	NA	NA	NA
varG.ProductPool	coreStrategies	15	ploidy = 2	Two-Pool Breeding Value	One-Pool Cross Performance	True Values L = 2	True Values L = 2	High Intensity	Low Intensity	6.25636	1.47181	4.78455	7.72816
varG.ProductPool	coreStrategies	15	ploidy = 2	Two-Pool GCA	One-Pool Cross Performance	Phenotypic, Fast Multiplication	True Values L = 2	Low Intensity	Low Intensity	134.819	NA	NA	NA
varG.ProductPool	coreStrategies	15	ploidy = 2	Two-Pool GCA	One-Pool Cross Performance	Phenotypic, Fast Multiplication	True Values L = 2	High Intensity	Low Intensity	292.175	NA	NA	NA
varG.ProductPool	coreStrategies	15	ploidy = 2	One-Pool Breeding Value	One-Pool Cross Performance	Phenotypic, Fast Multiplication	True Values L = 2	Low Intensity	Low Intensity	-73.4551	NA	NA	NA
varG.ProductPool	coreStrategies	15	ploidy = 2	One-Pool Breeding Value	One-Pool Cross Performance	Phenotypic, Fast Multiplication	True Values L = 2	High Intensity	Low Intensity	-26.6442	NA	NA	NA
varG.ProductPool	coreStrategies	15	ploidy = 2	Two-Pool Breeding Value	One-Pool Cross Performance	Phenotypic, Fast Multiplication	True Values L = 2	Low Intensity	Low Intensity	48.3064	NA	NA	NA
varG.ProductPool	coreStrategies	15	ploidy = 2	Two-Pool Breeding Value	One-Pool Cross Performance	Phenotypic, Fast Multiplication	True Values L = 2	High Intensity	Low Intensity	104.622	NA	NA	NA
varG.ProductPool	coreStrategies	15	ploidy = 2	Two-Pool GCA	One-Pool Cross Performance	Phenotypic, Slow Multiplication	True Values L = 2	Low Intensity	Low Intensity	3987.8	NA	NA	NA
varG.ProductPool	coreStrategies	15	ploidy = 2	Two-Pool GCA	One-Pool Cross Performance	Phenotypic, Slow Multiplication	True Values L = 2	High Intensity	Low Intensity	-305.405	NA	NA	NA
varG.ProductPool	coreStrategies	15	ploidy = 2	One-Pool Breeding Value	One-Pool Cross Performance	Phenotypic, Slow Multiplication	True Values L = 2	Low Intensity	Low Intensity	-3.71168	NA	NA	NA
varG.ProductPool	coreStrategies	15	ploidy = 2	One-Pool Breeding Value	One-Pool Cross Performance	Phenotypic, Slow Multiplication	True Values L = 2	High Intensity	Low Intensity	-8.18289	NA	NA	NA
varG.ProductPool	coreStrategies	15	ploidy = 2	Two-Pool Breeding Value	One-Pool Cross Performance	Phenotypic, Slow Multiplication	True Values L = 2	Low Intensity	Low Intensity	406.72	NA	NA	NA
varG.ProductPool	coreStrategies	15	ploidy = 2	Two-Pool Breeding Value	One-Pool Cross Performance	Phenotypic, Slow Multiplication	True Values L = 2	High Intensity	Low Intensity	-293.837	NA	NA	NA
varG.ProductPool	coreStrategies	15	ploidy = 2	One-Pool Breeding Value	One-Pool Cross Performance	Genomic Estimated Values L = 2	True Values L = 2	Low Intensity	High Intensity	32.7543	NA	NA	NA
varG.ProductPool	coreStrategies	15	ploidy = 2	One-Pool Breeding Value	One-Pool Cross Performance	Genomic Estimated Values L = 2	True Values L = 2	High Intensity	High Intensity	-44.0644	NA	NA	NA
varG.ProductPool	coreStrategies	15	ploidy = 2	One-Pool Breeding Value	One-Pool Cross Performance	Phenotypic, Control nCycles	True Values L = 2	Low Intensity	High Intensity	29.0495	NA	NA	NA
varG.ProductPool	coreStrategies	15	ploidy = 2	One-Pool Breeding Value	One-Pool Cross Performance	Phenotypic, Control nCycles	True Values L = 2	High Intensity	High Intensity	93.234	NA	NA	NA
varG.ProductPool	coreStrategies	15	ploidy = 2	One-Pool Breeding Value	One-Pool Cross Performance	True Values L = 2	True Values L = 2	Low Intensity	High Intensity	120.833	NA	NA	NA
varG.ProductPool	coreStrategies	15	ploidy = 2	One-Pool Breeding Value	One-Pool Cross Performance	True Values L = 2	True Values L = 2	High Intensity	High Intensity	-0.30332	1.35297	-1.65629	1.04964
varG.ProductPool	coreStrategies	15	ploidy = 2	Two-Pool Breeding Value	One-Pool Cross Performance	Genomic Estimated Values L = 2	True Values L = 2	Low Intensity	High Intensity	21.1734	0.931015	20.2424	22.1044
varG.ProductPool	coreStrategies	15	ploidy = 2	Two-Pool Breeding Value	One-Pool Cross Performance	Genomic Estimated Values L = 2	True Values L = 2	High Intensity	High Intensity	20.2876	1.57836	18.7092	21.866
varG.ProductPool	coreStrategies	15	ploidy = 2	Two-Pool Breeding Value	One-Pool Cross Performance	Phenotypic, Control nCycles	True Values L = 2	Low Intensity	High Intensity	22.5817	1.23613	21.3456	23.8179
varG.ProductPool	coreStrategies	15	ploidy = 2	Two-Pool Breeding Value	One-Pool Cross Performance	Phenotypic, Control nCycles	True Values L = 2	High Intensity	High Intensity	22.4035	1.62511	20.7784	24.0286
varG.ProductPool	coreStrategies	15	ploidy = 2	Two-Pool Breeding Value	One-Pool Cross Performance	True Values L = 2	True Values L = 2	Low Intensity	High Intensity	22.8422	1.20702	21.6352	24.0492
varG.ProductPool	coreStrategies	15	ploidy = 2	Two-Pool Breeding Value	One-Pool Cross Performance	True Values L = 2	True Values L = 2	High Intensity	High Intensity	53.7751	NA	NA	NA
varG.ProductPool	coreStrategies	15	ploidy = 2	Two-Pool GCA	One-Pool Cross Performance	Phenotypic, Fast Multiplication	True Values L = 2	Low Intensity	High Intensity	32.2813	NA	NA	NA
varG.ProductPool	coreStrategies	15	ploidy = 2	Two-Pool GCA	One-Pool Cross Performance	Phenotypic, Fast Multiplication	True Values L = 2	High Intensity	High Intensity	32.5388	NA	NA	NA
varG.ProductPool	coreStrategies	15	ploidy = 2	One-Pool Breeding Value	One-Pool Cross Performance	Phenotypic, Fast Multiplication	True Values L = 2	Low Intensity	High Intensity	48.3716	NA	NA	NA
varG.ProductPool	coreStrategies	15	ploidy = 2	One-Pool Breeding Value	One-Pool Cross Performance	Phenotypic, Fast Multiplication	True Values L = 2	High Intensity	High Intensity	47.6796	NA	NA	NA
varG.ProductPool	coreStrategies	15	ploidy = 2	Two-Pool Breeding Value	One-Pool Cross Performance	Phenotypic, Fast Multiplication	True Values L = 2	Low Intensity	High Intensity	26.1427	NA	NA	NA
varG.ProductPool	coreStrategies	15	ploidy = 2	Two-Pool Breeding Value	One-Pool Cross Performance	Phenotypic, Fast Multiplication	True Values L = 2	High Intensity	High Intensity	26.5799	NA	NA	NA
varG.ProductPool	coreStrategies	15	ploidy = 2	Two-Pool GCA	One-Pool Cross Performance	Phenotypic, Slow Multiplication	True Values L = 2	Low Intensity	High Intensity	37.489	NA	NA	NA
varG.ProductPool	coreStrategies	15	ploidy = 2	Two-Pool GCA	One-Pool Cross Performance	Phenotypic, Slow Multiplication	True Values L = 2	High Intensity	High Intensity	37.9787	NA	NA	NA
varG.ProductPool	coreStrategies	15	ploidy = 2	One-Pool Breeding Value	One-Pool Cross Performance	Phenotypic, Slow Multiplication	True Values L = 2	Low Intensity	High Intensity	-10.537	NA	NA	NA
varG.ProductPool	coreStrategies	15	ploidy = 2	One-Pool Breeding Value	One-Pool Cross Performance	Phenotypic, Slow Multiplication	True Values L = 2	High Intensity	High Intensity	-39.4722	NA	NA	NA
varG.ProductPool	coreStrategies	15	ploidy = 2	Two-Pool Breeding Value	One-Pool Cross Performance	Phenotypic, Slow Multiplication	True Values L = 2	Low Intensity	High Intensity	34.1093	NA	NA	NA
varG.ProductPool	coreStrategies	15	ploidy = 2	Two-Pool Breeding Value	One-Pool Cross Performance	Phenotypic, Slow Multiplication	True Values L = 2	High Intensity	High Intensity	34.2518	NA	NA	NA
varG.ProductPool	coreStrategies	15	ploidy = 2	One-Pool Breeding Value	One-Pool Breeding Value	Genomic Estimated Values L = 2	Genomic Estimated Values L = 2	High Intensity	Low Intensity	9.89062	0.71382	9.1768	10.6044
varG.ProductPool	coreStrategies	15	ploidy = 2	One-Pool Breeding Value	One-Pool Breeding Value	Phenotypic, Control nCycles	Genomic Estimated Values L = 2	Low Intensity	Low Intensity	2.75102	10.5522	-7.80113	13.3032
varG.ProductPool	coreStrategies	15	ploidy = 2	One-Pool Breeding Value	One-Pool Breeding Value	Phenotypic, Control nCycles	Genomic Estimated Values L = 2	High Intensity	Low Intensity	12.0898	1.3813	10.7085	13.4711
varG.ProductPool	coreStrategies	15	ploidy = 2	One-Pool Breeding Value	One-Pool Breeding Value	True Values L = 2	Genomic Estimated Values L = 2	Low Intensity	Low Intensity	16.6663	1.49409	15.1722	18.1604
varG.ProductPool	coreStrategies	15	ploidy = 2	One-Pool Breeding Value	One-Pool Breeding Value	True Values L = 2	Genomic Estimated Values L = 2	High Intensity	Low Intensity	13.1964	0.45681	12.7396	13.6532
varG.ProductPool	coreStrategies	15	ploidy = 2	Two-Pool Breeding Value	One-Pool Breeding Value	Genomic Estimated Values L = 2	Genomic Estimated Values L = 2	Low Intensity	Low Intensity	7.04723	1.39114	5.65609	8.43837
varG.ProductPool	coreStrategies	15	ploidy = 2	Two-Pool Breeding Value	One-Pool Breeding Value	Genomic Estimated Values L = 2	Genomic Estimated Values L = 2	High Intensity	Low Intensity	429.81	NA	NA	NA
varG.ProductPool	coreStrategies	15	ploidy = 2	Two-Pool Breeding Value	One-Pool Breeding Value	Phenotypic, Control nCycles	Genomic Estimated Values L = 2	Low Intensity	Low Intensity	0.275831	3.90864	-3.63278	4.18449
varG.ProductPool	coreStrategies	15	ploidy = 2	Two-Pool Breeding Value	One-Pool Breeding Value	Phenotypic, Control nCycles	Genomic Estimated Values L = 2	High Intensity	Low Intensity	-79.5153	NA	NA	NA
varG.ProductPool	coreStrategies	15	ploidy = 2	Two-Pool Breeding Value	One-Pool Breeding Value	True Values L = 2	Genomic Estimated Values L = 2	Low Intensity	Low Intensity	4.44431	2.49763	1.94668	6.94194
varG.ProductPool	coreStrategies	15	ploidy = 2	Two-Pool Breeding Value	One-Pool Breeding Value	True Values L = 2	Genomic Estimated Values L = 2	High Intensity	Low Intensity	26.5401	NA	NA	NA
varG.ProductPool	coreStrategies	15	ploidy = 2	Two-Pool GCA	One-Pool Breeding Value	Phenotypic, Fast Multiplication	Genomic Estimated Values L = 2	Low Intensity	Low Intensity	28.9406	NA	NA	NA
varG.ProductPool	coreStrategies	15	ploidy = 2	Two-Pool GCA	One-Pool Breeding Value	Phenotypic, Fast Multiplication	Genomic Estimated Values L = 2	High Intensity	Low Intensity	28.5304	NA	NA	NA
varG.ProductPool	coreStrategies	15	ploidy = 2	One-Pool Breeding Value	One-Pool Breeding Value	Phenotypic, Fast Multiplication	Genomic Estimated Values L = 2	Low Intensity	Low Intensity	-11.6745	NA	NA	NA
varG.ProductPool	coreStrategies	15	ploidy = 2	One-Pool Breeding Value	One-Pool Breeding Value	Phenotypic, Fast Multiplication	Genomic Estimated Values L = 2	High Intensity	Low Intensity	11.6061	2.43721	9.16888	14.0433
varG.ProductPool	coreStrategies	15	ploidy = 2	Two-Pool Breeding Value	One-Pool Breeding Value	Phenotypic, Fast Multiplication	Genomic Estimated Values L = 2	Low Intensity	Low Intensity	9.54023	2.54594	6.99429	12.0862
varG.ProductPool	coreStrategies	15	ploidy = 2	Two-Pool Breeding Value	One-Pool Breeding Value	Phenotypic, Fast Multiplication	Genomic Estimated Values L = 2	High Intensity	Low Intensity	-27.1295	NA	NA	NA
varG.ProductPool	coreStrategies	15	ploidy = 2	Two-Pool GCA	One-Pool Breeding Value	Phenotypic, Slow Multiplication	Genomic Estimated Values L = 2	Low Intensity	Low Intensity	-79891	NA	NA	NA
varG.ProductPool	coreStrategies	15	ploidy = 2	Two-Pool GCA	One-Pool Breeding Value	Phenotypic, Slow Multiplication	Genomic Estimated Values L = 2	High Intensity	Low Intensity	-41.7732	NA	NA	NA
varG.ProductPool	coreStrategies	15	ploidy = 2	One-Pool Breeding Value	One-Pool Breeding Value	Phenotypic, Slow Multiplication	Genomic Estimated Values L = 2	Low Intensity	Low Intensity	0.17489	0.477427	-0.302541	0.652314
varG.ProductPool	coreStrategies	15	ploidy = 2	One-Pool Breeding Value	One-Pool Breeding Value	Phenotypic, Slow Multiplication	Genomic Estimated Values L = 2	High Intensity	Low Intensity	0.529096	1.22714	-0.698043	1.75624
varG.ProductPool	coreStrategies	15	ploidy = 2	Two-Pool Breeding Value	One-Pool Breeding Value	Phenotypic, Slow Multiplication	Genomic Estimated Values L = 2	Low Intensity	Low Intensity	67.9119	NA	NA	NA
varG.ProductPool	coreStrategies	15	ploidy = 2	Two-Pool Breeding Value	One-Pool Breeding Value	Phenotypic, Slow Multiplication	Genomic Estimated Values L = 2	High Intensity	Low Intensity	7.98872	18.648	-10.6593	26.6367
varG.ProductPool	coreStrategies	15	ploidy = 2	One-Pool Breeding Value	One-Pool Breeding Value	Phenotypic, Control nCycles	Genomic Estimated Values L = 2	Low Intensity	High Intensity	9.2478	0.656763	8.59103	9.90456
varG.ProductPool	coreStrategies	15	ploidy = 2	One-Pool Breeding Value	One-Pool Breeding Value	Phenotypic, Control nCycles	Genomic Estimated Values L = 2	High Intensity	High Intensity	7.47449	1.74808	5.72641	9.22257
varG.ProductPool	coreStrategies	15	ploidy = 2	One-Pool Breeding Value	One-Pool Breeding Value	True Values L = 2	Genomic Estimated Values L = 2	Low Intensity	High Intensity	-0.0181487	NA	NA	NA
varG.ProductPool	coreStrategies	15	ploidy = 2	One-Pool Breeding Value	One-Pool Breeding Value	True Values L = 2	Genomic Estimated Values L = 2	High Intensity	High Intensity	17.7881	1.5203	16.2678	19.3084
varG.ProductPool	coreStrategies	15	ploidy = 2	Two-Pool Breeding Value	One-Pool Breeding Value	Genomic Estimated Values L = 2	Genomic Estimated Values L = 2	Low Intensity	High Intensity	8.85163	0.481819	8.36981	9.33345
varG.ProductPool	coreStrategies	15	ploidy = 2	Two-Pool Breeding Value	One-Pool Breeding Value	Genomic Estimated Values L = 2	Genomic Estimated Values L = 2	High Intensity	High Intensity	0.715959	1.28942	-0.573459	2.00538
varG.ProductPool	coreStrategies	15	ploidy = 2	Two-Pool Breeding Value	One-Pool Breeding Value	Phenotypic, Control nCycles	Genomic Estimated Values L = 2	Low Intensity	High Intensity	7.55804	0.597513	6.96052	8.15555
varG.ProductPool	coreStrategies	15	ploidy = 2	Two-Pool Breeding Value	One-Pool Breeding Value	Phenotypic, Control nCycles	Genomic Estimated Values L = 2	High Intensity	High Intensity	3.93777	0.949154	2.98861	4.88692
[truncated: 75,341 more rows]
